# Supplementary material for: Chemical-genetic profiling reveals limited cross-resistance between antimicrobial peptides with different modes of action
Source: Nat Commun. 2019 Dec 16;10:5731. doi: 10.1038/s41467-019-13618-z (PMC6915728; doi:10.1038/s41467-019-13618-z)
Supplement: Supplementary file 5 — Supplementary Data 2 [file 41467_2019_13618_MOESM5_ESM.xlsx]

## Sheet: Description
Supplementary Data 2 - Complete data set of chemical-genetic interactions of ~4400 mutants across 15 different antimicrobial peptides (AMPs).
Dataset
	Blattner ID	Gene identifier (downloaded from EcoGene 3.0)
	Gene	Official gene symbol (downloaded from EcoGene 3.0)
	AMP	Name of the tested AMP
	Chemical-genetic score	Calculated chemical-genetic score for each gene (chemical-genetic score represents log2 fold change (average of multiple biological replicates) in read numbers for each gene, see Methods)
	p-value	Calculated p-value for each chemical-genetic interaction (see Methods)
Gene_clustering
	Blattner ID	Gene identifier (downloaded from EcoGene 3.0)
	Gene	Official gene symbol (downloaded from EcoGene 3.0)
	Gene_clustering	List of genes used for ensemble clustering of AMPs (1 = Yes, 0 = No)

## Sheet: Dataset
Blattner ID	Gene	AMP	Chemical-genetic score	p-value
b4634	aaaD	AP	-0.578001	0.256281
b4693	aaaE	AP	0.0710576	0.91807
b3241	aaeA	AP	-4.08141	6.22345e-09
b3240	aaeB	AP	0.0236542	0.981156
b3243	aaeR	AP	0.248946	0.753425
b3242	aaeX	AP	-0.345722	0.515772
b2836	aas	AP	-2.95552	0.00155603
b0885	aat	AP	-0.0563737	0.935841
b1338	abgA	AP	-0.78706	0.11896
b1337	abgB	AP	-0.278338	0.750545
b1339	abgR	AP	1.16684	0.202365
b1336	abgT	AP	1.29066	0.160233
b0715	abrB	AP	1.97677	0.0326335
b0185	accA	AP	-0.500865	0.437478
b3255	accB	AP	-0.57289	0.417617
b3256	accC	AP	1.29152	0.126763
b2316	accD	AP	-0.207733	0.774473
b4015	aceA	AP	-0.338926	0.506445
b4014	aceB	AP	-0.737368	0.336265
b0114	aceE	AP	-0.942917	0.343119
b0115	aceF	AP	1.13988	0.243665
b4016	aceK	AP	0.945387	0.0579489
b2296	ackA	AP	-0.284348	0.637364
b1276	acnA	AP	-0.634124	0.440506
b0118	acnB	AP	-0.450833	0.60975
b0404	acpH	AP	0.579165	0.244606
b1094	acpP	AP	-0.254379	0.569095
b2563	acpS	AP	-0.391928	0.485311
b3475	acpT	AP	2.2037	0.0443139
b0463	acrA	AP	-0.0660269	0.941561
b0462	acrB	AP	0.513882	0.514951
b2470	acrD	AP	0.720203	0.468998
b3265	acrE	AP	0.668854	0.483978
b3266	acrF	AP	-0.535077	0.383825
b0464	acrR	AP	-0.488146	0.31607
b3264	acrS	AP	-0.253503	0.627374
b0762	acrZ	AP	-0.999635	0.0494483
b4067	actP	AP	2.96496	7.85054e-07
b3253	acuI	AP	-0.14451	0.831295
b4069	acs	AP	0.13654	0.847412
b2213	ada	AP	0.793132	0.336331
b1623	add	AP	0.676037	0.424357
b3665	adeD	AP	-0.120212	0.860687
b3714	adeP	AP	0.815514	0.414949
b3664	adeQ	AP	3.64525	1.12334e-10
b1241	adhE	AP	0.821689	0.402716
b1478	adhP	AP	-0.590443	0.340816
b4117	adiA	AP	-0.865762	0.0888942
b4115	adiC	AP	-1.71618	0.0108735
b4116	adiY	AP	1.25834	0.015296
b0474	adk	AP	-2.05673	0.0231364
b2468	aegA	AP	0.329499	0.728991
b3072	aer	AP	-1.39458	0.125967
b0476	aes	AP	-0.298222	0.583762
b0263	afuB	AP	-0.622034	0.211287
b0262	afuC	AP	-1.46567	0.0389889
b3135	agaA	AP	0.21869	0.80675
b3138	agaB	AP	-0.411219	0.426033
b3139	agaC	AP	-0.129413	0.900305
b3140	agaD	AP	-0.0499387	0.961416
b3141	agaI	AP	-0.464851	0.341323
b3131	agaR	AP	1.50841	0.112627
b3136	agaS	AP	-0.350206	0.562763
b3133	agaV	AP	-0.320581	0.596456
b3134	agaW	AP	-0.716014	0.319805
b1002	agp	AP	-0.536442	0.475028
b4712	agrA	AP	0.656939	0.128704
b4713	agrB	AP	1.38455	0.117888
b0605	ahpC	AP	-0.6752	0.205237
b0606	ahpF	AP	-0.342328	0.704006
b4269	ahr	AP	-0.800053	0.378359
b4187	aidB	AP	-0.272577	0.695532
b2252	ais	AP	0.248859	0.612534
b2290	alaA	AP	-0.184051	0.711063
b2379	alaC	AP	1.41191	0.019196
b2670	alaE	AP	-0.562376	0.497932
b2697	alaS	AP	1.8843	0.0217057
b3853	alaT	AP	-0.454586	0.55181
b3276	alaU	AP	-0.3195	0.436903
b0203	alaV	AP	0.228037	0.592168
b2397	alaW	AP	-0.413571	0.477658
b2396	alaX	AP	-0.0710203	0.836367
b1415	aldA	AP	-0.317369	0.610571
b3588	aldB	AP	0.512512	0.333024
b2068	alkA	AP	-0.148692	0.864769
b2212	alkB	AP	1.26489	0.168968
b0505	allA	AP	-0.454402	0.584128
b0512	allB	AP	-0.709347	0.372082
b0516	allC	AP	-0.659738	0.226034
b0517	allD	AP	-0.333148	0.559967
b0515	allE	AP	-0.883566	0.139815
b0506	allR	AP	2.34113	0.00629325
b0504	allS	AP	1.77172	0.0633362
b2624	alpA	AP	0.817757	0.368201
b4053	alr	AP	-0.300851	0.699995
b4087	alsA	AP	-0.211176	0.70955
b4088	alsB	AP	-0.516117	0.337914
b4086	alsC	AP	-1.13884	0.196365
b4085	alsE	AP	-0.643541	0.195823
b4084	alsK	AP	-1.2292	0.0855734
b4089	alsR	AP	-0.992492	0.169397
b3088	alx	AP	0.0614686	0.95202
b2435	amiA	AP	1.20953	0.0683435
b4169	amiB	AP	0.529182	0.394585
b2817	amiC	AP	-0.342452	0.551928
b0867	amiD	AP	-1.66364	0.0369708
b1982	amn	AP	-0.766124	0.139757
b4150	ampC	AP	-0.548509	0.325146
b0110	ampD	AP	-0.574217	0.381819
b0111	ampE	AP	-1.59005	0.038135
b0433	ampG	AP	-2.08346	4.68909e-05
b0376	ampH	AP	-1.00019	0.1148
b0451	amtB	AP	0.713055	0.367012
b1927	amyA	AP	-1.2914	0.0862778
b1640	anmK	AP	-0.251755	0.759917
b1767	ansA	AP	-0.99922	0.193182
b2957	ansB	AP	-0.688322	0.322791
b1453	ansP	AP	1.06372	0.241922
b0050	apaG	AP	-0.303437	0.640326
b0049	apaH	AP	-0.0163095	0.975878
b2214	apbE	AP	-0.805946	0.10768
b4055	aphA	AP	-1.48681	0.0157928
b0980	appA	AP	-5.89907	2.22045e-15
b0564	appY	AP	1.3017	0.0639536
b0469	apt	AP	-0.651052	0.226242
b0875	aqpZ	AP	-1.45834	0.134327
b0062	araA	AP	0.357138	0.629265
b0063	araB	AP	-0.427628	0.434028
b0064	araC	AP	1.75471	0.0661203
b0061	araD	AP	-0.862795	0.225232
b2841	araE	AP	0.310917	0.700955
b1901	araF	AP	-0.126309	0.849112
b1900	araG	AP	-0.809015	0.166326
b4460	araH	AP	-1.53738	0.118903
b0396	araJ	AP	0.0104319	0.987909
b4401	arcA	AP	1.55491	0.102086
b3210	arcB	AP	1.47473	0.120857
b4450	arcZ	AP	0.237036	0.500606
b4550	arfA	AP	-0.278206	0.579519
b0191	arfB	AP	-0.643591	0.357714
b2818	argA	AP	-0.0376002	0.962055
b3959	argB	AP	-1.26991	0.0245138
b3958	argC	AP	-0.438324	0.571997
b3359	argD	AP	0.263882	0.626833
b3957	argE	AP	0.652028	0.188019
b0273	argF	AP	-0.521774	0.322357
b3172	argG	AP	-0.615327	0.298999
b3960	argH	AP	0.0344074	0.959226
b4254	argI	AP	-0.800729	0.115309
b2918	argK	AP	0.0305764	0.949458
b2923	argO	AP	-1.13275	0.0894342
b2916	argP	AP	1.54952	0.0771606
b2691	argQ	AP	0.173749	0.617064
b3237	argR	AP	-2.60537	0.00696258
b1876	argS	AP	-0.513032	0.292946
b2310	argT	AP	-0.894458	0.111209
b0536	argU	AP	0.015086	0.965173
b2694	argV	AP	-0.358998	0.537297
b2348	argW	AP	0.353683	0.457704
b3796	argX	AP	-0.596591	0.406898
b2693	argY	AP	0.00295221	0.993153
b2692	argZ	AP	-0.630294	0.436661
b1166	ariR	AP	-1.22978	0.0910574
b2255	arnA	AP	-1.54858	0.0684392
b2253	arnB	AP	0.104904	0.841256
b2254	arnC	AP	-1.17991	0.185924
b2256	arnD	AP	0.00498048	0.995988
b4544	arnE	AP	-0.991406	0.30352
b2258	arnF	AP	-0.495917	0.397626
b2257	arnT	AP	-0.941152	0.310507
b0908	aroA	AP	-0.852047	0.133497
b3389	aroB	AP	-0.225458	0.776164
b2329	aroC	AP	0.187889	0.800045
b1693	aroD	AP	-0.913374	0.0714365
b3281	aroE	AP	-0.757871	0.155749
b2601	aroF	AP	1.29586	0.17326
b0754	aroG	AP	-0.060645	0.915967
b1704	aroH	AP	-0.218103	0.778327
b3390	aroK	AP	1.07077	0.237455
b0388	aroL	AP	0.539909	0.289741
b0390	aroM	AP	1.17968	0.182913
b0112	aroP	AP	1.28581	0.164158
b4017	arpA	AP	-2.01955	0.0373505
b4494	arpB	AP	-0.2652	0.582224
b4704	arrS	AP	1.08066	0.157135
b3502	arsB	AP	0.831797	0.392025
b3503	arsC	AP	-0.841442	0.124122
b3501	arsR	AP	1.60018	0.0835233
b0863	artI	AP	-0.686087	0.210592
b0860	artJ	AP	-0.269805	0.589591
b0861	artM	AP	0.146829	0.781162
b0864	artP	AP	0.0227712	0.967726
b0862	artQ	AP	-2.74864	2.04075e-05
b2716	ascB	AP	-0.340005	0.551983
b2715	ascF	AP	0.0610733	0.951698
b2714	ascG	AP	2.11465	0.0154176
b3433	asd	AP	-0.214104	0.77374
b3801	aslA	AP	-0.667769	0.468051
b3800	aslB	AP	-0.349875	0.598867
b2064	asmA	AP	-1.54504	0.0158667
b3744	asnA	AP	-1.28356	0.0931337
b0674	asnB	AP	0.0338009	0.963721
b3743	asnC	AP	1.41469	0.131775
b0930	asnS	AP	0.892479	0.255512
b1977	asnT	AP	0.104217	0.761902
b1986	asnU	AP	0.659081	0.236304
b1989	asnV	AP	-0.117894	0.75503
b1984	asnW	AP	-0.315652	0.533725
b4139	aspA	AP	-10.5231	0
b0928	aspC	AP	0.370892	0.503347
b1866	aspS	AP	0.164899	0.742346
b3760	aspT	AP	-0.224128	0.590797
b0206	aspU	AP	0.519105	0.263722
b0216	aspV	AP	0.301088	0.417981
b1597	asr	AP	-0.752059	0.203055
b1747	astA	AP	0.580489	0.481106
b1745	astB	AP	0.583145	0.553142
b1748	astC	AP	0.768216	0.295304
b1746	astD	AP	-0.261103	0.596802
b1744	astE	AP	0.0826961	0.886224
b2222	atoA	AP	-0.586102	0.391304
b2224	atoB	AP	0.117958	0.851014
b2220	atoC	AP	1.51517	0.113405
b2221	atoD	AP	-1.78976	0.0534771
b2223	atoE	AP	-1.28615	0.178676
b2219	atoS	AP	-0.439808	0.386597
b3734	atpA	AP	0.705836	0.20395
b3738	atpB	AP	0.529279	0.525446
b3731	atpC	AP	-0.682341	0.266342
b3732	atpD	AP	-0.736973	0.246272
b3737	atpE	AP	-0.528519	0.303216
b3736	atpF	AP	0.169155	0.738922
b3733	atpG	AP	1.10125	0.156206
b3735	atpH	AP	-0.137394	0.808519
b3739	atpI	AP	-1.07593	0.0395914
b3572	avtA	AP	1.14826	0.0576747
b1412	azoR	AP	-0.5644	0.277578
b4663	azuC	AP	0.903037	0.212233
b3057	bacA	AP	-2.31371	0.0194597
b2079	baeR	AP	-2.53218	9.21006e-08
b2078	baeS	AP	-0.89305	0.0985803
b0177	bamA	AP	1.11071	0.257706
b2512	bamB	AP	1.02378	0.29712
b2477	bamC	AP	0.371235	0.625478
b2595	bamD	AP	-0.261623	0.793737
b2617	bamE	AP	-1.06452	0.250889
b2786	barA	AP	0.755655	0.413927
b4113	basR	AP	0.946163	0.31243
b4112	basS	AP	2.61551	9.45953e-05
b3570	bax	AP	-1.13877	0.119246
b2480	bcp	AP	-0.407645	0.625477
b2182	bcr	AP	1.14077	0.0487189
b3533	bcsA	AP	0.350466	0.71363
b3532	bcsB	AP	-0.679311	0.235413
b3530	bcsC	AP	0.88323	0.134004
b3536	bcsE	AP	0.55114	0.33575
b3537	bcsF	AP	0.406248	0.658032
b3538	bcsG	AP	0.888931	0.324019
b3534	bcsQ	AP	0.313565	0.714991
b3531	bcsZ	AP	1.8068	0.0476985
b4249	bdcA	AP	-0.0211764	0.966434
b4251	bdcR	AP	-0.475204	0.554461
b1481	bdm	AP	-0.408118	0.399782
b1151	beeE	AP	0.369291	0.702063
b2494	bepA	AP	0.094017	0.910973
b0311	betA	AP	1.94595	0.0324413
b0312	betB	AP	-0.532794	0.437735
b0313	betI	AP	0.0777837	0.906749
b0314	betT	AP	-1.13561	0.135046
b3337	bfd	AP	-0.769092	0.172692
b3336	bfr	AP	-0.89308	0.210029
b2901	bglA	AP	-0.377815	0.642119
b3721	bglB	AP	0.0566209	0.941196
b3722	bglF	AP	0.124948	0.773219
b3723	bglG	AP	-0.955425	0.242732
b3720	bglH	AP	2.45886	0.00358265
b4366	bglJ	AP	-1.11788	0.029292
b2132	bglX	AP	0.609378	0.440119
b1112	bhsA	AP	2.11486	0.00881865
b0774	bioA	AP	2.35988	0.000632718
b0775	bioB	AP	-0.407581	0.593146
b0777	bioC	AP	1.40616	0.136012
b0778	bioD	AP	-0.608678	0.30654
b0776	bioF	AP	0.504222	0.299807
b3412	bioH	AP	0.428451	0.420369
b3973	birA	AP	1.3699	0.153158
b3551	bisC	AP	-0.281467	0.740391
b4149	blc	AP	-1.33104	0.178613
b4409	blr	AP	-0.37888	0.443233
b1163	bluF	AP	0.212036	0.660831
b1162	bluR	AP	1.83055	0.0551274
b0435	bolA	AP	1.43496	0.133222
b0557	borD	AP	-3.02371	0.000475526
b0401	brnQ	AP	1.41193	0.125161
b4189	bsmA	AP	-3.28045	0.000367959
b0836	bssR	AP	-0.19581	0.687389
b1060	bssS	AP	-0.695158	0.174273
b3966	btuB	AP	1.13196	0.229264
b1711	btuC	AP	-2.04351	0.0276925
b1709	btuD	AP	1.23214	0.0203562
b1710	btuE	AP	-0.65478	0.269674
b0158	btuF	AP	0.158041	0.748098
b1270	btuR	AP	-0.688964	0.341533
b4131	cadA	AP	-1.83666	0.0305646
b4132	cadB	AP	-2.18716	0.0182757
b4133	cadC	AP	-2.85897	0.00206858
b0039	caiA	AP	-0.564581	0.365353
b0038	caiB	AP	-0.351535	0.531943
b0037	caiC	AP	-3.97508	1.68754e-14
b0036	caiD	AP	0.476264	0.316295
b0035	caiE	AP	-0.691908	0.190437
b0034	caiF	AP	-0.135451	0.871021
b0040	caiT	AP	0.54029	0.593854
b0126	can	AP	-0.425184	0.407458
b0032	carA	AP	-0.696215	0.376851
b0033	carB	AP	0.213122	0.829597
b2760	casA	AP	-0.171095	0.749942
b2759	casB	AP	-0.132138	0.871798
b2758	casC	AP	-1.12503	0.0526107
b2757	casD	AP	-0.423048	0.464624
b2756	casE	AP	-0.0945385	0.905942
b0978	cbdA	AP	1.93828	0.0410287
b0979	cbdB	AP	0.223168	0.817055
b4592	cbdX	AP	-0.573342	0.303463
b2004	cbeA	AP	-0.873158	0.131321
b1987	cbl	AP	0.371615	0.686316
b1000	cbpA	AP	-0.602214	0.294716
b0999	cbpM	AP	-0.134913	0.8099
b3690	cbrA	AP	-0.473376	0.394597
b3716	cbrB	AP	-1.65754	0.0208438
b3717	cbrC	AP	-0.542598	0.446349
b2005	cbtA	AP	1.48702	0.101125
b3056	cca	AP	2.4153	0.000188054
b2201	ccmA	AP	-0.555795	0.349189
b2200	ccmB	AP	-2.20826	0.00965812
b2199	ccmC	AP	-0.764037	0.374462
b2198	ccmD	AP	-0.593101	0.226517
b2197	ccmE	AP	0.274343	0.570074
b2196	ccmF	AP	1.5251	0.103734
b2194	ccmH	AP	-1.01842	0.0536393
b0162	cdaR	AP	0.0904512	0.930003
b2143	cdd	AP	0.357613	0.477562
b3918	cdh	AP	2.73092	0.000151174
b0175	cdsA	AP	-2.86446	0.00252093
b1731	cedA	AP	-1.48301	0.0554861
b1661	cfa	AP	-1.33615	0.142631
b1216	chaA	AP	-2.62897	0.00127524
b1217	chaB	AP	-0.472237	0.384987
b1218	chaC	AP	-2.07008	0.0221462
b1736	chbA	AP	-1.03519	0.0633496
b1738	chbB	AP	-0.645065	0.214628
b1737	chbC	AP	-1.63255	0.044401
b1734	chbF	AP	-0.400979	0.448125
b1733	chbG	AP	1.06045	0.235364
b1735	chbR	AP	1.45039	0.124225
b1888	cheA	AP	0.0957429	0.907047
b1883	cheB	AP	0.461076	0.36439
b1884	cheR	AP	0.897017	0.361616
b1887	cheW	AP	-0.388279	0.539408
b1882	cheY	AP	0.578424	0.402508
b1881	cheZ	AP	-0.214428	0.661823
b3338	chiA	AP	-1.37319	0.0178184
b0681	chiP	AP	-0.0205397	0.969439
b0682	chiQ	AP	-2.90212	0.00160093
b4585	chiX	AP	-1.44664	0.197903
b1741	cho	AP	-0.907618	0.262604
b4225	chpB	AP	-0.212543	0.785415
b4224	chpS	AP	-0.974193	0.0557923
b3713	chrR	AP	0.00834737	0.99083
b2155	cirA	AP	0.110679	0.822187
b0619	citA	AP	0.502534	0.602383
b0620	citB	AP	0.523033	0.518264
b0618	citC	AP	-0.582075	0.295735
b0617	citD	AP	-0.598914	0.223698
b0616	citE	AP	0.309636	0.654525
b0615	citF	AP	-0.533223	0.536626
b0613	citG	AP	-2.15124	0.00176093
b0612	citT	AP	2.62335	5.48844e-05
b0614	citX	AP	-0.730383	0.198719
b0155	clcA	AP	-5.22621	0
b1592	clcB	AP	-1.37205	0.165675
b0882	clpA	AP	1.00255	0.231346
b2592	clpB	AP	-0.309081	0.656615
b0437	clpP	AP	-0.344184	0.527355
b0881	clpS	AP	-0.638485	0.36024
b0438	clpX	AP	-0.326375	0.737911
b1249	clsA	AP	-0.0812971	0.937341
b0789	clsB	AP	-0.582065	0.393688
b1046	clsC	AP	-1.30298	0.0487809
b0910	cmk	AP	0.0724345	0.917573
b1870	cmoA	AP	-0.840336	0.103815
b1871	cmoB	AP	0.930661	0.0649536
b2933	cmtA	AP	1.80119	0.0500587
b2934	cmtB	AP	-0.67745	0.188628
b1625	cnu	AP	-1.08237	0.0550255
b3974	coaA	AP	0.452854	0.350688
b3634	coaD	AP	-0.455534	0.370064
b0103	coaE	AP	-0.962221	0.10735
b1120	cobB	AP	0.930196	0.304187
b0638	cobC	AP	-1.30641	0.080215
b1992	cobS	AP	0.0924058	0.927467
b1991	cobT	AP	-0.0732203	0.93823
b1993	cobU	AP	1.11036	0.253566
b0337	codA	AP	-0.443339	0.480633
b0336	codB	AP	-0.0855749	0.916343
b0446	cof	AP	0.106684	0.825828
b1145	cohE	AP	0.0461623	0.937325
b0484	copA	AP	-1.18671	0.218446
b3816	corA	AP	-0.786853	0.141769
b3032	cpdA	AP	-0.75411	0.221364
b4213	cpdB	AP	-1.3626	0.126138
b2049	cpsB	AP	-0.419157	0.594015
b2048	cpsG	AP	-0.653162	0.422884
b2896	cptA	AP	-1.15283	0.184513
b3911	cpxA	AP	0.796529	0.40195
b4484	cpxP	AP	-0.512521	0.320234
b3912	cpxR	AP	1.46362	0.113842
b0080	cra	AP	0.125344	0.847574
b4397	creA	AP	0.0687131	0.945992
b4398	creB	AP	1.18357	0.202519
b4399	creC	AP	1.32185	0.169701
b4400	creD	AP	-1.77203	0.0165916
b4109	crfC	AP	0.0651286	0.908754
b0240	crl	AP	-0.872051	0.0940652
b1146	croE	AP	-0.487076	0.593369
b3357	crp	AP	0.492537	0.601927
b2417	crr	AP	-1.15859	0.198851
b0123	cueO	AP	-0.0140125	0.989137
b0487	cueR	AP	-0.146321	0.794857
b1449	curA	AP	-0.504638	0.597304
b0575	cusA	AP	-0.529397	0.475061
b0574	cusB	AP	1.73157	0.0694339
b0572	cusC	AP	-6.13295	5.44009e-15
b0573	cusF	AP	-0.429185	0.386176
b0571	cusR	AP	0.646433	0.27925
b0570	cusS	AP	0.241991	0.71116
b4137	cutA	AP	-0.843216	0.131374
b1874	cutC	AP	-0.0904378	0.862235
b2313	cvpA	AP	-1.56276	0.0128241
b1191	cvrA	AP	-2.04298	6.41357e-05
b3806	cyaA	AP	-0.373069	0.468099
b4438	cyaR	AP	2.15218	0.0193841
b3807	cyaY	AP	0.0374807	0.951328
b1418	cybB	AP	-0.817509	0.277833
b4236	cybC	AP	-0.770801	0.16091
b4208	cycA	AP	0.0587965	0.952922
b0733	cydA	AP	1.37406	0.135069
b0734	cydB	AP	0.915173	0.350705
b0886	cydC	AP	0.677412	0.495801
b0887	cydD	AP	-1.44504	0.111286
b4515	cydX	AP	-0.23696	0.651599
b0338	cynR	AP	0.198281	0.689128
b0340	cynS	AP	-0.621381	0.247244
b0339	cynT	AP	-0.219381	0.75178
b0341	cynX	AP	-0.786864	0.133909
b0432	cyoA	AP	-0.695005	0.197311
b0431	cyoB	AP	0.882354	0.354126
b0430	cyoC	AP	0.924721	0.321938
b0429	cyoD	AP	-0.568304	0.482315
b0428	cyoE	AP	0.972214	0.174302
b2422	cysA	AP	0.537772	0.277853
b1275	cysB	AP	-0.108113	0.82202
b2750	cysC	AP	-0.659478	0.236409
b2752	cysD	AP	0.287624	0.557959
b3607	cysE	AP	0.0132518	0.988493
b3368	cysG	AP	0.797399	0.332005
b2762	cysH	AP	-0.335942	0.600107
b2763	cysI	AP	1.1681	0.220084
b2764	cysJ	AP	0.182714	0.778154
b2414	cysK	AP	0.191872	0.824014
b2421	cysM	AP	-0.587943	0.428437
b2751	cysN	AP	-0.0113451	0.988069
b2425	cysP	AP	-0.650068	0.211892
b4214	cysQ	AP	-0.091642	0.880126
b0526	cysS	AP	-0.901235	0.345661
b1910	cysT	AP	1.6372	0.0846281
b2424	cysU	AP	-1.73945	0.0663993
b2423	cysW	AP	-0.675981	0.318596
b2413	cysZ	AP	-3.33792	0.00049736
b3934	cytR	AP	-0.527106	0.604697
b2810	csdA	AP	0.707909	0.150014
b2811	csdE	AP	-0.226495	0.63804
b1042	csgA	AP	1.51033	0.114056
b1041	csgB	AP	1.11743	0.233465
b1043	csgC	AP	2.08282	0.0147643
b1040	csgD	AP	0.38533	0.670173
b1039	csgE	AP	0.870069	0.349597
b1038	csgF	AP	-1.3065	0.0390913
b1037	csgG	AP	0.187801	0.830374
b2659	csiD	AP	-0.172226	0.759353
b2535	csiE	AP	-0.531537	0.284547
b2664	csiR	AP	1.6438	0.0836883
b3556	cspA	AP	-0.767872	0.424076
b1557	cspB	AP	-1.20942	0.0602716
b1823	cspC	AP	-0.477231	0.61582
b0880	cspD	AP	1.53145	0.108306
b0623	cspE	AP	-1.07443	0.265659
b1558	cspF	AP	-0.409395	0.437299
b0990	cspG	AP	-0.98359	0.188765
b0989	cspH	AP	-0.52459	0.297146
b1552	cspI	AP	-0.592831	0.406732
b2696	csrA	AP	-0.252999	0.656222
b4408	csrB	AP	1.92015	0.0446856
b4457	csrC	AP	1.52714	0.109916
b3252	csrD	AP	-1.72529	0.021274
b0598	cstA	AP	1.47712	0.123078
b0632	dacA	AP	0.741876	0.260908
b3182	dacB	AP	1.55005	0.0994989
b0839	dacC	AP	1.4411	0.132374
b2010	dacD	AP	-1.45902	0.11408
b1189	dadA	AP	1.08899	0.174523
b1190	dadX	AP	0.966631	0.106062
b3387	dam	AP	0.676746	0.481259
b3388	damX	AP	0.103139	0.885964
b2478	dapA	AP	-0.803874	0.146655
b0031	dapB	AP	-1.05561	0.0751523
b0166	dapD	AP	-1.01837	0.133734
b2472	dapE	AP	-0.105772	0.87513
b3809	dapF	AP	0.832767	0.149372
b1206	dauA	AP	-4.15583	1.52804e-05
b1343	dbpA	AP	0.0806929	0.873042
b2065	dcd	AP	1.06891	0.272704
b1961	dcm	AP	-0.505318	0.549947
b1538	dcp	AP	4.96429	0.000318047
b3472	dcrB	AP	-0.477375	0.44048
b3528	dctA	AP	1.58196	0.0976613
b3507	dctR	AP	0.567583	0.293035
b4138	dcuA	AP	-0.575052	0.240702
b4123	dcuB	AP	-0.87586	0.31577
b0621	dcuC	AP	-0.178732	0.862564
b3227	dcuD	AP	1.42949	0.127554
b4124	dcuR	AP	-0.553618	0.365687
b4125	dcuS	AP	-0.0294091	0.976315
b1919	dcyD	AP	-1.14879	0.0399024
b0381	ddlA	AP	-0.0679537	0.927751
b0092	ddlB	AP	-0.655405	0.217207
b1487	ddpA	AP	-0.595168	0.342222
b1486	ddpB	AP	-0.0380382	0.967256
b1485	ddpC	AP	-1.19081	0.0215418
b1484	ddpD	AP	-0.0954597	0.842561
b1483	ddpF	AP	-1.40266	0.102575
b1488	ddpX	AP	-1.23561	0.0192342
b3162	deaD	AP	1.20211	0.207125
b2317	dedA	AP	-0.682782	0.461545
b2314	dedD	AP	-0.916764	0.30405
b3287	def	AP	1.5664	0.100409
b0161	degP	AP	-0.728597	0.250038
b3234	degQ	AP	-5.03766	3.09862e-06
b3235	degS	AP	-1.52281	0.0371792
b4382	deoA	AP	-0.213633	0.734155
b4383	deoB	AP	-0.433356	0.599886
b4381	deoC	AP	-0.70393	0.187589
b4384	deoD	AP	-0.351002	0.470153
b0840	deoR	AP	1.16418	0.193443
b2511	der	AP	1.26524	0.129685
b3639	dfp	AP	-0.503743	0.308113
b1535	dgcZ	AP	0.713035	0.470074
b4042	dgkA	AP	-0.798121	0.126583
b4477	dgoA	AP	-0.433189	0.386442
b4478	dgoD	AP	0.0347305	0.943365
b3693	dgoK	AP	-0.906411	0.189791
b4479	dgoR	AP	-0.517458	0.381283
b3691	dgoT	AP	-4.18783	7.49261e-08
b0160	dgt	AP	2.09769	0.0143583
b1200	dhaK	AP	-0.0646519	0.9454
b1199	dhaL	AP	-0.65235	0.187287
b1198	dhaM	AP	-1.14671	0.0311054
b1201	dhaR	AP	0.123862	0.893464
b3149	diaA	AP	0.288339	0.620187
b1570	dicA	AP	1.49555	0.112125
b1575	dicB	AP	2.17995	0.0192813
b1569	dicC	AP	-0.89489	0.135177
b1574	dicF	AP	-0.489663	0.499378
b0231	dinB	AP	1.22009	0.155873
b3645	dinD	AP	-1.08795	0.0932693
b4044	dinF	AP	-3.31674	0.000462603
b0799	dinG	AP	0.307654	0.645231
b1061	dinI	AP	-0.751654	0.142185
b0226	dinJ	AP	-0.276553	0.584969
b4613	dinQ	AP	1.07328	0.17491
b0055	djlA	AP	0.684779	0.281728
b0646	djlB	AP	2.21139	0.010472
b0649	djlC	AP	2.43255	0.00232292
b3012	dkgA	AP	-0.868107	0.0984897
b0207	dkgB	AP	-0.532916	0.34302
b0145	dksA	AP	1.50009	0.00987435
b2133	dld	AP	-0.413909	0.50581
b1800	dmlA	AP	0.0597914	0.915511
b1799	dmlR	AP	0.63103	0.296906
b0894	dmsA	AP	0.711243	0.36767
b0895	dmsB	AP	-0.260774	0.770339
b0896	dmsC	AP	-1.41619	0.144361
b1591	dmsD	AP	-0.703409	0.156945
b3702	dnaA	AP	0.819959	0.29721
b4052	dnaB	AP	-11.0637	0
b4361	dnaC	AP	1.14334	0.215828
b0184	dnaE	AP	1.85007	0.0470827
b3066	dnaG	AP	-0.112011	0.892403
b0015	dnaJ	AP	1.20837	0.188012
b0014	dnaK	AP	-0.809709	0.194315
b3701	dnaN	AP	0.195646	0.824675
b0215	dnaQ	AP	-0.130803	0.825062
b4362	dnaT	AP	0.0398047	0.958423
b0470	dnaX	AP	0.701911	0.353555
b1490	dosC	AP	-0.717137	0.291948
b1489	dosP	AP	0.438391	0.580125
b3544	dppA	AP	-0.790589	0.20371
b3543	dppB	AP	-0.21134	0.718138
b3542	dppC	AP	1.03759	0.263633
b3541	dppD	AP	-0.340386	0.723516
b3540	dppF	AP	0.883211	0.310811
b0812	dps	AP	-0.339475	0.504183
b3860	dsbA	AP	-0.852468	0.123964
b1185	dsbB	AP	1.13917	0.18394
b2893	dsbC	AP	-0.503743	0.579942
b4136	dsbD	AP	-2.4034	0.00547045
b2195	dsbE	AP	-1.26699	0.0629023
b0604	dsbG	AP	-1.48688	0.019158
b2366	dsdA	AP	-0.500963	0.621941
b2364	dsdC	AP	0.879763	0.186558
b2365	dsdX	AP	0.68837	0.310804
b1954	dsrA	AP	0.568425	0.200895
b1952	dsrB	AP	-0.757565	0.452865
b3887	dtd	AP	-0.873967	0.118956
b1634	dtpA	AP	1.37115	0.137724
b3496	dtpB	AP	0.537824	0.583441
b4130	dtpC	AP	1.84604	0.0499583
b0709	dtpD	AP	1.30023	0.152582
b4049	dusA	AP	-0.925327	0.267877
b3260	dusB	AP	0.72862	0.155876
b2140	dusC	AP	1.35393	0.0178913
b3640	dut	AP	-0.738928	0.176565
b0173	dxr	AP	2.02147	0.0274017
b0420	dxs	AP	1.02504	0.213073
b0297	eaeH	AP	0.746445	0.363853
b1533	eamA	AP	-1.319	0.0322437
b2578	eamB	AP	-0.403338	0.408773
b3076	ebgA	AP	-0.0999016	0.888769
b3077	ebgC	AP	-0.217598	0.671085
b3075	ebgR	AP	-0.266041	0.768017
b4410	ecnA	AP	-1.4084	0.0573776
b4411	ecnB	AP	-1.72511	0.0156545
b2209	eco	AP	-0.458377	0.360621
b0293	ecpA	AP	-1.47204	0.00552619
b0292	ecpB	AP	1.56011	0.0736263
b0291	ecpC	AP	0.522326	0.526875
b0290	ecpD	AP	1.25827	0.164832
b0289	ecpE	AP	1.29862	0.163924
b0294	ecpR	AP	0.186721	0.700227
b1850	eda	AP	-1.04844	0.0395587
b1851	edd	AP	-0.104887	0.892741
b1019	efeB	AP	-0.413469	0.661997
b1018	efeO	AP	-0.666923	0.334746
b4490	efeU	AP	-0.0777846	0.93287
b4147	efp	AP	-1.40356	0.120766
b2267	elaA	AP	0.065327	0.942417
b2266	elaB	AP	0.161227	0.752437
b2269	elaD	AP	-0.596052	0.229992
b3209	elbB	AP	-0.584341	0.268034
b0938	elfA	AP	0.14432	0.855756
b0940	elfC	AP	1.80061	0.0593142
b0939	elfD	AP	-0.355581	0.525708
b0941	elfG	AP	1.91455	0.0251416
b0920	elyC	AP	1.0117	0.209811
b2685	emrA	AP	0.599166	0.555658
b2686	emrB	AP	-0.18671	0.855824
b3673	emrD	AP	-1.00502	0.178077
b0543	emrE	AP	-1.24832	0.0200218
b2368	emrK	AP	-0.528916	0.505707
b2367	emrY	AP	-3.92233	1.76822e-06
b1193	emtA	AP	-0.995774	0.319475
b2945	endA	AP	-1.74742	0.0184062
b2779	eno	AP	-0.775347	0.189366
b0596	entA	AP	-0.605551	0.277968
b0595	entB	AP	-0.582215	0.274928
b0593	entC	AP	-0.233333	0.644151
b0583	entD	AP	0.0530388	0.957413
b0594	entE	AP	0.0349481	0.94481
b0586	entF	AP	-0.428597	0.637365
b0597	entH	AP	-0.498368	0.354732
b0591	entS	AP	-1.91258	0.0232906
b3613	envC	AP	-1.30355	0.0618682
b0566	envY	AP	-0.97999	0.0598658
b3404	envZ	AP	-1.66691	0.0489189
b2927	epd	AP	-0.677394	0.320344
b4155	epmA	AP	-0.0766631	0.880989
b4146	epmB	AP	-0.388554	0.54596
b2326	epmC	AP	-1.34526	0.0145274
b4114	eptA	AP	-0.70718	0.390082
b3546	eptB	AP	-2.40417	0.0127327
b3955	eptC	AP	0.457879	0.611255
b2566	era	AP	0.182196	0.803389
b0156	erpA	AP	-0.374516	0.594253
b4707	esrE	AP	-0.378389	0.492139
b0554	essD	AP	-0.732853	0.0817986
b1556	essQ	AP	2.02563	0.0238243
b0981	etk	AP	-2.17203	2.55616e-05
b0982	etp	AP	-0.203676	0.746758
b4391	ettA	AP	-0.0413222	0.966963
b2451	eutA	AP	0.180369	0.834625
b2441	eutB	AP	0.335601	0.539298
b2440	eutC	AP	-0.224905	0.74173
b2458	eutD	AP	-0.273833	0.639191
b2455	eutE	AP	0.0267543	0.967397
b2453	eutG	AP	1.17654	0.20488
b2452	eutH	AP	1.57675	0.0981301
b2454	eutJ	AP	-1.17476	0.218601
b2438	eutK	AP	0.00217676	0.997017
b2439	eutL	AP	-0.307982	0.571039
b2457	eutM	AP	0.472841	0.517996
b2456	eutN	AP	-0.459558	0.466401
b2461	eutP	AP	-0.806776	0.282441
b2460	eutQ	AP	-0.842795	0.236308
b2437	eutR	AP	1.54781	0.0040103
b2462	eutS	AP	0.393036	0.416961
b2459	eutT	AP	-0.26293	0.65888
b2369	evgA	AP	2.48481	0.00162824
b2370	evgS	AP	-1.4792	0.124602
b3006	exbB	AP	-1.99202	0.00171093
b3005	exbD	AP	1.52406	0.0993784
b0539	exoD	AP	-0.890413	0.0799804
b1844	exoX	AP	-0.274496	0.584149
b3094	exuR	AP	2.29273	0.00871709
b3093	exuT	AP	0.780516	0.369169
b4690	eyeA	AP	-0.469794	0.54761
b0954	fabA	AP	-0.847595	0.123123
b2323	fabB	AP	-2.23538	0.000823686
b1092	fabD	AP	-0.180835	0.708862
b1095	fabF	AP	0.945382	0.29741
b1093	fabG	AP	-0.712707	0.169384
b1091	fabH	AP	1.58687	0.0966372
b1288	fabI	AP	-0.493105	0.312629
b3963	fabR	AP	-1.06364	0.175537
b0180	fabZ	AP	-2.33415	0.00300315
b3845	fadA	AP	0.570482	0.321683
b3846	fadB	AP	-1.16607	0.17468
b1805	fadD	AP	-3.20614	8.51847e-07
b0221	fadE	AP	0.408235	0.685602
b3081	fadH	AP	0.774931	0.438159
b2342	fadI	AP	0.00113359	0.998503
b2341	fadJ	AP	-0.321796	0.745266
b1701	fadK	AP	0.0390228	0.953729
b2344	fadL	AP	0.956431	0.252018
b0443	fadM	AP	-0.472308	0.331631
b1187	fadR	AP	1.70844	0.073538
b2912	fau	AP	0.22378	0.700162
b2925	fbaA	AP	-1.57396	0.03745
b2097	fbaB	AP	0.446107	0.364686
b4232	fbp	AP	-0.726042	0.312892
b3895	fdhD	AP	-0.00357517	0.995011
b3891	fdhE	AP	-0.241449	0.622977
b4079	fdhF	AP	-1.23076	0.162618
b1474	fdnG	AP	-0.562337	0.350915
b1475	fdnH	AP	1.15106	0.226894
b1476	fdnI	AP	-0.566502	0.531864
b3894	fdoG	AP	-1.22002	0.145145
b3893	fdoH	AP	0.131652	0.88793
b3892	fdoI	AP	0.186498	0.852597
b0518	fdrA	AP	1.51653	0.105501
b2525	fdx	AP	0.17944	0.847015
b1385	feaB	AP	-0.419924	0.424952
b1384	feaR	AP	0.516081	0.297441
b4291	fecA	AP	1.295	0.174897
b4290	fecB	AP	-2.02299	0.0199642
b4289	fecC	AP	0.600236	0.51376
b4288	fecD	AP	0.397218	0.663875
b4287	fecE	AP	0.378516	0.442562
b4293	fecI	AP	-1.13729	0.0562213
b4292	fecR	AP	-0.0611577	0.918736
b3408	feoA	AP	-1.16942	0.0396328
b3409	feoB	AP	1.12032	0.251527
b3410	feoC	AP	-0.371355	0.627294
b0584	fepA	AP	0.806865	0.417545
b0592	fepB	AP	-0.584587	0.240441
b0588	fepC	AP	0.379153	0.57459
b0590	fepD	AP	-2.23692	0.0208725
b0587	fepE	AP	-7.71511	1.19904e-14
b0589	fepG	AP	-0.0794851	0.933883
b0585	fes	AP	0.445105	0.458035
b0490	fetA	AP	-0.541802	0.271149
b0491	fetB	AP	-7.48212	8.00138e-13
b2610	ffh	AP	-0.324023	0.605168
b0455	ffs	AP	0.392723	0.414356
b2731	fhlA	AP	1.57206	0.0999026
b0150	fhuA	AP	0.955536	0.297488
b0153	fhuB	AP	1.67706	0.0775863
b0151	fhuC	AP	-0.42551	0.455375
b0152	fhuD	AP	0.0177531	0.979677
b1102	fhuE	AP	0.13692	0.770729
b4367	fhuF	AP	-0.231753	0.728854
b3361	fic	AP	-0.297488	0.537969
b3915	fieF	AP	-1.70884	0.0182122
b4314	fimA	AP	0.631323	0.488057
b4312	fimB	AP	0.381118	0.70419
b4316	fimC	AP	-0.803574	0.236793
b4317	fimD	AP	0.7884	0.205727
b4313	fimE	AP	-0.640175	0.389545
b4318	fimF	AP	0.82172	0.400433
b4319	fimG	AP	0.0808581	0.813745
b4320	fimH	AP	1.02383	0.263318
b4315	fimI	AP	1.06286	0.188226
b3261	fis	AP	0.943183	0.245388
b0805	fiu	AP	-0.258949	0.800952
b0041	fixA	AP	-1.13394	0.0699512
b0042	fixB	AP	0.444977	0.363517
b0043	fixC	AP	-0.553883	0.457203
b0044	fixX	AP	1.58178	0.0929881
b4207	fklB	AP	-1.03551	0.0459635
b3347	fkpA	AP	-0.788102	0.121671
b0028	fkpB	AP	-0.189887	0.727244
b0624	flc	AP	-1.16867	0.114735
b0684	fldA	AP	1.59098	0.0940918
b2895	fldB	AP	-0.120111	0.897728
b1072	flgA	AP	-2.44699	0.00861835
b1073	flgB	AP	-0.353953	0.537555
b1074	flgC	AP	0.178855	0.850719
b1075	flgD	AP	0.495631	0.388827
b1076	flgE	AP	-0.471128	0.552416
b1077	flgF	AP	-0.690101	0.332357
b1078	flgG	AP	-0.47618	0.520375
b1079	flgH	AP	2.03119	0.016753
b1080	flgI	AP	-0.892515	0.145674
b1081	flgJ	AP	-0.218874	0.708228
b1082	flgK	AP	0.169331	0.736172
b1083	flgL	AP	-0.531733	0.316443
b1071	flgM	AP	-0.421932	0.49659
b1070	flgN	AP	-0.356153	0.618485
b1879	flhA	AP	1.18102	0.221329
b1880	flhB	AP	-0.603812	0.244761
b1891	flhC	AP	0.684726	0.498547
b1892	flhD	AP	0.148539	0.767462
b1878	flhE	AP	2.12969	0.0172936
b1922	fliA	AP	-1.58948	0.13458
b1923	fliC	AP	-0.470891	0.47753
b1924	fliD	AP	-0.717559	0.169382
b1937	fliE	AP	0.582693	0.277025
b1938	fliF	AP	-0.81052	0.396758
b1939	fliG	AP	-0.645611	0.19268
b1940	fliH	AP	1.19422	0.208169
b1941	fliI	AP	0.330079	0.66094
b1942	fliJ	AP	-0.550117	0.31849
b1943	fliK	AP	-0.821644	0.112291
b1944	fliL	AP	-1.80375	0.00292891
b1945	fliM	AP	-0.657828	0.193589
b1946	fliN	AP	-0.466971	0.460813
b1947	fliO	AP	0.398587	0.686208
b1948	fliP	AP	0.946293	0.304497
b1949	fliQ	AP	-0.580674	0.296449
b1950	fliR	AP	0.797561	0.287072
b1925	fliS	AP	-0.886193	0.128156
b1926	fliT	AP	-0.655123	0.193535
b1920	fliY	AP	0.676374	0.45393
b1921	fliZ	AP	0.283277	0.578211
b2321	flk	AP	-0.261452	0.792008
b2000	flu	AP	0.18516	0.71252
b1566	flxA	AP	-0.125336	0.801078
b3288	fmt	AP	1.50654	0.110591
b1334	fnr	AP	-0.780333	0.152197
b4699	fnrS	AP	0.62248	0.302075
b0904	focA	AP	-0.673732	0.31188
b2492	focB	AP	-1.89069	0.0515247
b0048	folA	AP	1.88091	0.0166005
b3058	folB	AP	-0.673217	0.244474
b2315	folC	AP	-0.412656	0.595078
b0529	folD	AP	-0.84293	0.137513
b2153	folE	AP	-1.05716	0.233646
b0142	folK	AP	0.152985	0.859498
b1606	folM	AP	-1.07119	0.118369
b3177	folP	AP	-0.365508	0.474701
b2303	folX	AP	0.00769857	0.987703
b3924	fpr	AP	-0.706292	0.180812
b2374	frc	AP	-0.429626	0.465876
b4154	frdA	AP	0.688529	0.42754
b4153	frdB	AP	-0.00780289	0.991888
b4152	frdC	AP	-2.36197	0.01042
b4151	frdD	AP	-0.765701	0.18726
b3844	fre	AP	-0.0278601	0.966718
b3370	frlA	AP	-2.37017	0.0128715
b3371	frlB	AP	-0.410395	0.483869
b4474	frlC	AP	-0.417969	0.405391
b3374	frlD	AP	-0.1724	0.748986
b3375	frlR	AP	0.0990794	0.908349
b0356	frmA	AP	-0.799725	0.323858
b0355	frmB	AP	0.782693	0.15067
b0357	frmR	AP	-0.0740826	0.926943
b0172	frr	AP	-1.24864	0.035562
b0239	frsA	AP	0.880799	0.189061
b2167	fruA	AP	1.10004	0.26207
b2169	fruB	AP	-0.277822	0.628759
b2168	fruK	AP	-0.778252	0.178346
b3900	frvA	AP	-0.954685	0.235611
b3899	frvB	AP	-2.13475	0.00544417
b3897	frvR	AP	0.191161	0.701635
b3898	frvX	AP	-5.91596	0
b3947	frwA	AP	-0.760171	0.142885
b3950	frwB	AP	-1.02399	0.0522929
b3949	frwC	AP	-0.514047	0.410731
b3953	frwD	AP	-1.07759	0.0705051
b2383	fryA	AP	0.567753	0.523372
b2387	fryB	AP	-0.698237	0.311398
b2386	fryC	AP	-0.609759	0.548789
b0825	fsaA	AP	-0.217771	0.696837
b3946	fsaB	AP	-0.294327	0.54315
b0479	fsr	AP	-1.70522	0.015421
b1905	ftnA	AP	1.49701	0.0941285
b1902	ftnB	AP	-0.672847	0.503413
b0094	ftsA	AP	0.667237	0.303446
b2748	ftsB	AP	-0.0239063	0.967373
b3463	ftsE	AP	0.1611	0.746095
b3178	ftsH	AP	1.376	0.127293
b0084	ftsI	AP	1.67825	0.0778574
b0890	ftsK	AP	1.79313	0.0597844
b0083	ftsL	AP	-1.22682	0.061807
b3933	ftsN	AP	0.720201	0.44109
b3017	ftsP	AP	0.561424	0.44245
b0093	ftsQ	AP	2.12527	0.0164657
b0089	ftsW	AP	-0.282348	0.771004
b3462	ftsX	AP	1.79659	0.0528279
b3464	ftsY	AP	0.851849	0.291788
b0095	ftsZ	AP	1.53877	0.101261
b2800	fucA	AP	-0.51528	0.345378
b2802	fucI	AP	-0.689202	0.238061
b2803	fucK	AP	1.20804	0.214876
b2799	fucO	AP	-1.17079	0.137221
b2801	fucP	AP	-1.40293	0.155485
b2805	fucR	AP	0.491888	0.526281
b2804	fucU	AP	-0.512777	0.326454
b1612	fumA	AP	-0.444025	0.598708
b4122	fumB	AP	-0.897628	0.340885
b1611	fumC	AP	-0.200869	0.719034
b0683	fur	AP	0.711642	0.480884
b3340	fusA	AP	-0.0145023	0.985033
b4140	fxsA	AP	-1.98271	0.0206157
b2661	gabD	AP	-0.204077	0.783889
b2663	gabP	AP	-1.30158	0.183249
b2662	gabT	AP	1.16933	0.0337541
b3517	gadA	AP	-0.494596	0.360628
b1493	gadB	AP	-0.698921	0.215991
b1492	gadC	AP	1.1977	0.189549
b3512	gadE	AP	-0.787665	0.135236
b3515	gadW	AP	4.02668	0.0011121
b3516	gadX	AP	3.90706	3.08624e-05
b4452	gadY	AP	2.37363	0.00606379
b0759	galE	AP	-0.463102	0.464691
b0757	galK	AP	-1.29628	0.132022
b0756	galM	AP	-0.508235	0.316792
b2943	galP	AP	-0.123548	0.883511
b2837	galR	AP	1.78021	0.0621683
b2151	galS	AP	0.179594	0.855605
b0758	galT	AP	-0.475747	0.374692
b1236	galU	AP	-0.880245	0.16968
b1779	gapA	AP	-0.817054	0.127539
b4493	gapC	AP	-0.603907	0.245943
b3128	garD	AP	-0.488004	0.325105
b3124	garK	AP	0.895274	0.328896
b3126	garL	AP	-0.641972	0.306046
b3127	garP	AP	-2.24047	0.0132141
b3125	garR	AP	-0.864785	0.111425
b2094	gatA	AP	-1.3405	0.0289242
b2093	gatB	AP	-1.00681	0.0871111
b2092	gatC	AP	0.220846	0.80908
b2091	gatD	AP	-1.799	0.0551189
b4498	gatR	AP	-0.524787	0.296384
b2096	gatY	AP	-0.377374	0.466849
b2095	gatZ	AP	-0.472504	0.391199
b0124	gcd	AP	1.44138	0.132105
b0507	gcl	AP	0.68341	0.49769
b2808	gcvA	AP	2.32109	0.00508338
b4443	gcvB	AP	0.815227	0.253393
b2904	gcvH	AP	-5.50075	1.07654e-06
b2903	gcvP	AP	-0.711208	0.359127
b2479	gcvR	AP	-17.427	NA
b2905	gcvT	AP	0.734688	0.351057
b1761	gdhA	AP	0.00417593	0.994093
b0987	gfcA	AP	0.0911577	0.920635
b0986	gfcB	AP	0.449825	0.660558
b0985	gfcC	AP	-0.99422	0.181652
b0984	gfcD	AP	1.38991	0.140003
b0983	gfcE	AP	1.44914	0.127967
b3447	ggt	AP	1.12652	0.248784
b4128	ghoS	AP	-1.143	0.0384572
b4559	ghoT	AP	-3.69965	6.41079e-06
b1033	ghrA	AP	-0.342224	0.509986
b3553	ghrB	AP	-17.0857	NA
b4064	ghxP	AP	0.0297034	0.974353
b4464	ghxQ	AP	-0.682836	0.276962
b2975	glcA	AP	0.659855	0.372832
b2976	glcB	AP	-0.103888	0.901112
b2980	glcC	AP	0.218559	0.80304
b2979	glcD	AP	-0.403558	0.507076
b4468	glcE	AP	0.214882	0.745662
b4467	glcF	AP	0.583733	0.565895
b2977	glcG	AP	-0.668058	0.336683
b3945	gldA	AP	-0.572684	0.367151
b2036	glf	AP	-0.66917	0.296536
b3429	glgA	AP	-0.248261	0.66366
b3432	glgB	AP	1.23018	0.181388
b3430	glgC	AP	1.91462	0.0389231
b3428	glgP	AP	1.69031	0.0475338
b3049	glgS	AP	-0.779927	0.179251
b3431	glgX	AP	-0.777089	0.439014
b2388	glk	AP	-1.21866	0.0701148
b3176	glmM	AP	-0.672999	0.290917
b3729	glmS	AP	-0.394686	0.533326
b3730	glmU	AP	-0.406766	0.578664
b4441	glmY	AP	1.15897	0.146482
b4456	glmZ	AP	1.29787	0.14613
b3870	glnA	AP	-0.577954	0.355531
b2553	glnB	AP	1.89457	0.0156912
b0167	glnD	AP	-0.137216	0.887739
b3053	glnE	AP	-0.220657	0.81932
b3868	glnG	AP	0.749135	0.299333
b0811	glnH	AP	1.87159	0.027916
b0450	glnK	AP	-0.828263	0.123093
b3869	glnL	AP	1.1798	0.0328013
b0810	glnP	AP	1.13014	0.223339
b0809	glnQ	AP	0.222765	0.675294
b0680	glnS	AP	1.33682	0.15484
b0670	glnU	AP	-0.595042	0.344831
b0665	glnV	AP	0.697802	0.192101
b0668	glnW	AP	0.278879	0.443325
b0664	glnX	AP	1.58533	0.0939517
b1651	gloA	AP	-0.868152	0.186005
b0212	gloB	AP	-0.834726	0.288269
b2241	glpA	AP	0.0462983	0.951378
b2242	glpB	AP	-0.0486948	0.938887
b2243	glpC	AP	0.621215	0.538362
b3426	glpD	AP	0.988079	0.25782
b3425	glpE	AP	0.651454	0.3159
b3927	glpF	AP	-1.27884	0.0907471
b3424	glpG	AP	-1.50517	0.11062
b3926	glpK	AP	-0.86794	0.183638
b2239	glpQ	AP	-0.758124	0.4062
b3423	glpR	AP	1.57844	0.0977188
b2240	glpT	AP	-1.22387	0.190513
b3925	glpX	AP	-0.487943	0.523401
b2556	glrK	AP	-0.749603	0.140838
b2554	glrR	AP	-1.34559	0.121558
b0485	glsA	AP	-0.176167	0.759745
b1524	glsB	AP	-0.18326	0.830051
b0720	gltA	AP	0.705178	0.467288
b3212	gltB	AP	-0.973646	0.259345
b3213	gltD	AP	1.61328	0.0846985
b3214	gltF	AP	1.18328	0.17451
b0655	gltI	AP	-1.68963	0.0131349
b0654	gltJ	AP	0.031275	0.974595
b0653	gltK	AP	-1.40964	0.104424
b0652	gltL	AP	-0.78115	0.182121
b4077	gltP	AP	1.28149	0.163313
b3653	gltS	AP	0.735243	0.464486
b3969	gltT	AP	-0.261547	0.529666
b3757	gltU	AP	-0.0665994	0.864194
b4008	gltV	AP	1.22686	0.153805
b2590	gltW	AP	-0.157836	0.702279
b2400	gltX	AP	1.26594	0.107876
b0144	gluQ	AP	-0.52813	0.401303
b3683	glvC	AP	-0.544387	0.493259
b4556	glvG	AP	-0.83022	0.292247
b0514	glxK	AP	-0.230617	0.78332
b0509	glxR	AP	-1.12365	0.0964152
b2551	glyA	AP	-0.437438	0.455521
b3560	glyQ	AP	0.962641	0.224761
b3559	glyS	AP	1.92397	0.0427369
b3978	glyT	AP	0.297318	0.495265
b2864	glyU	AP	-0.239846	0.506876
b4163	glyV	AP	0.319181	0.400559
b1911	glyW	AP	0.57407	0.352642
b4164	glyX	AP	0.544577	0.29352
b4165	glyY	AP	-0.295523	0.521404
b2053	gmd	AP	-0.458595	0.380121
b0222	gmhA	AP	-0.817713	0.243039
b0200	gmhB	AP	-0.193035	0.810681
b3648	gmk	AP	-1.34892	0.052891
b1285	gmr	AP	-1.27741	0.167743
b2029	gnd	AP	-0.762068	0.230581
b4517	gnsA	AP	-0.890849	0.0845036
b1550	gnsB	AP	0.554518	0.465196
b3437	gntK	AP	-1.10727	0.0337542
b4321	gntP	AP	0.171324	0.819501
b3438	gntR	AP	0.490807	0.386807
b3415	gntT	AP	-0.0721746	0.933688
b4476	gntU	AP	-0.738837	0.194505
b3413	gntX	AP	-0.326865	0.551411
b3500	gor	AP	-0.280799	0.72189
b3385	gph	AP	0.43792	0.616889
b0755	gpmA	AP	-0.783277	0.134652
b3612	gpmM	AP	-0.666288	0.406084
b3779	gpp	AP	1.45782	0.122955
b3001	gpr	AP	0.189526	0.729829
b3608	gpsA	AP	-0.661736	0.19744
b0238	gpt	AP	-0.440832	0.594952
b2579	grcA	AP	-0.738054	0.228171
b3181	greA	AP	0.687458	0.403582
b3406	greB	AP	-1.65651	0.0062167
b4143	groL	AP	1.07107	0.15538
b4142	groS	AP	-0.196882	0.683542
b2614	grpE	AP	-0.911255	0.0800965
b0849	grxA	AP	-0.39244	0.438473
b1064	grxB	AP	0.253854	0.599992
b3610	grxC	AP	-1.0428	0.093725
b1654	grxD	AP	-0.58378	0.282155
b2688	gshA	AP	1.10688	0.22802
b2947	gshB	AP	-0.250844	0.664699
b0829	gsiA	AP	-0.154549	0.747918
b0830	gsiB	AP	-0.967974	0.126269
b0831	gsiC	AP	-0.138105	0.82544
b0832	gsiD	AP	-1.67787	0.0781097
b0477	gsk	AP	-0.393021	0.481833
b3323	gspA	AP	1.62179	0.0892338
b3322	gspB	AP	1.79795	0.053876
b3324	gspC	AP	1.04731	0.239683
b3325	gspD	AP	1.16992	0.175748
b3326	gspE	AP	-0.52765	0.311434
b3327	gspF	AP	-2.56859	0.00232746
b3328	gspG	AP	-1.76213	0.0198354
b3329	gspH	AP	-10.6893	0
b3330	gspI	AP	-3.21328	9.64738e-05
b3331	gspJ	AP	1.6857	0.0547828
b3332	gspK	AP	1.58414	0.0937423
b3333	gspL	AP	0.334237	0.74402
b3334	gspM	AP	-1.49304	0.0140057
b3335	gspO	AP	-1.30319	0.0252409
b2988	gss	AP	0.7168	0.441601
b1635	gstA	AP	-0.289665	0.551386
b0838	gstB	AP	-0.0160247	0.980357
b2350	gtrA	AP	-0.912387	0.226463
b2351	gtrB	AP	-0.896456	0.271038
b2352	gtrS	AP	-0.22587	0.824489
b2507	guaA	AP	-0.497501	0.389485
b2508	guaB	AP	-1.26117	0.0152496
b0104	guaC	AP	0.196514	0.70346
b2883	guaD	AP	-0.159042	0.742347
b2787	gudD	AP	-0.428419	0.455645
b2789	gudP	AP	-0.81804	0.306728
b2788	gudX	AP	0.37967	0.551234
b2231	gyrA	AP	1.86672	0.0437874
b3699	gyrB	AP	-0.582833	0.385859
b2541	hcaB	AP	-0.107809	0.857589
b2540	hcaC	AP	-1.49804	0.115049
b2542	hcaD	AP	0.749276	0.392806
b2538	hcaE	AP	0.281413	0.723211
b2539	hcaF	AP	-0.0238615	0.960392
b2537	hcaR	AP	-0.571161	0.335032
b2536	hcaT	AP	-1.26028	0.166094
b1967	hchA	AP	-0.743342	0.309766
b0873	hcp	AP	-0.466466	0.538676
b0872	hcr	AP	-6.33167	0
b2496	hda	AP	0.510538	0.297453
b3510	hdeA	AP	-0.698149	0.180035
b3509	hdeB	AP	-0.794635	0.112015
b3511	hdeD	AP	-0.64705	0.347126
b4480	hdfR	AP	-0.361718	0.497572
b1619	hdhA	AP	-0.758016	0.167737
b0962	helD	AP	1.1976	0.200771
b1210	hemA	AP	2.95836	2.3618e-05
b0369	hemB	AP	-0.226648	0.696347
b3805	hemC	AP	0.829317	0.330557
b3804	hemD	AP	1.51436	0.113782
b3997	hemE	AP	-0.229616	0.715371
b2436	hemF	AP	-0.664555	0.243437
b3850	hemG	AP	-1.61138	0.0706047
b0475	hemH	AP	-1.92031	0.0127395
b0154	hemL	AP	-1.01378	0.141494
b3867	hemN	AP	-0.219281	0.793865
b3803	hemX	AP	1.09918	0.24345
b3802	hemY	AP	1.50718	0.107335
b4175	hflC	AP	-2.06192	0.00576359
b1132	hflD	AP	0.0320442	0.962804
b4174	hflK	AP	-0.48592	0.622679
b4173	hflX	AP	1.53162	0.10612
b4172	hfq	AP	1.88772	0.0266364
b0460	hha	AP	-0.858351	0.287178
b4532	hicA	AP	-0.327316	0.547914
b1438	hicB	AP	-0.856283	0.104405
b3082	higA	AP	-0.489193	0.348314
b3083	higB	AP	-0.091176	0.860424
b1103	hinT	AP	0.24356	0.772552
b1507	hipA	AP	-0.119777	0.830487
b1508	hipB	AP	1.79548	0.0588782
b2024	hisA	AP	3.22483	4.03909e-06
b2022	hisB	AP	-1.09338	0.148924
b2021	hisC	AP	-0.0567989	0.908816
b2020	hisD	AP	-0.0683448	0.903221
b2025	hisF	AP	1.24982	0.196764
b2019	hisG	AP	0.628233	0.485007
b2023	hisH	AP	0.798399	0.409668
b2026	hisI	AP	1.4886	0.111687
b2309	hisJ	AP	-0.728573	0.204332
b2018	hisL	AP	-0.357792	0.485448
b2307	hisM	AP	-2.62537	0.0231401
b2306	hisP	AP	-0.508024	0.517515
b2308	hisQ	AP	0.0250444	0.977934
b3797	hisR	AP	1.45877	0.113612
b2514	hisS	AP	-0.303368	0.615968
b1970	hiuH	AP	-0.716172	0.176775
b3619	hldD	AP	-0.346157	0.476754
b3052	hldE	AP	-1.34922	0.090399
b1182	hlyE	AP	-0.298919	0.62729
b2552	hmp	AP	1.1565	0.236369
b1237	hns	AP	1.51331	0.111412
b0107	hofB	AP	-0.222057	0.662469
b0106	hofC	AP	1.0293	0.294673
b3395	hofM	AP	0.389041	0.483132
b3394	hofN	AP	0.00896297	0.993071
b3393	hofO	AP	1.49847	0.1148
b3392	hofP	AP	-0.581161	0.476766
b3391	hofQ	AP	0.876743	0.306079
b4455	hokA	AP	-0.458104	0.460247
b4428	hokB	AP	1.35862	0.157781
b4412	hokC	AP	0.166967	0.629975
b1562	hokD	AP	-2.75548	0.00417792
b4415	hokE	AP	-1.38842	0.044932
b0640	holA	AP	1.10602	0.207596
b1099	holB	AP	0.806481	0.421456
b4259	holC	AP	1.59223	0.0954917
b4372	holD	AP	-0.166049	0.780353
b1842	holE	AP	-0.784813	0.149198
b3203	hpf	AP	-0.36332	0.476752
b0125	hpt	AP	-0.847322	0.0926916
b1413	hrpA	AP	0.146535	0.872118
b0148	hrpB	AP	0.130796	0.805079
b2526	hscA	AP	0.228704	0.768022
b2527	hscB	AP	-7.36714	0
b0650	hscC	AP	0.171123	0.834061
b4349	hsdM	AP	-0.766021	0.144183
b4350	hsdR	AP	1.83824	0.0471434
b4348	hsdS	AP	-0.0926797	0.895673
b1379	hslJ	AP	0.50989	0.552023
b3401	hslO	AP	-1.97783	0.00639095
b3400	hslR	AP	0.447333	0.542363
b3931	hslU	AP	0.799654	0.403624
b3932	hslV	AP	-0.408434	0.436838
b0966	hspQ	AP	-0.377546	0.444011
b3754	hsrA	AP	-0.379359	0.484612
b0473	htpG	AP	0.0261282	0.963165
b1829	htpX	AP	-3.98773	4.88498e-14
b0139	htrE	AP	1.36452	0.142725
b4000	hupA	AP	-0.84987	0.129942
b0440	hupB	AP	-0.713265	0.154217
b0972	hyaA	AP	0.0900912	0.880352
b0973	hyaB	AP	0.0283189	0.968552
b0974	hyaC	AP	-0.535306	0.316349
b0975	hyaD	AP	-0.571249	0.30383
b0976	hyaE	AP	-0.764733	0.176546
b0977	hyaF	AP	-0.703746	0.247526
b2996	hybA	AP	0.840442	0.401059
b2995	hybB	AP	1.24454	0.199396
b2994	hybC	AP	-0.801091	0.326635
b2993	hybD	AP	-0.69665	0.217203
b2992	hybE	AP	-0.657296	0.280927
b2991	hybF	AP	-0.374798	0.43869
b2990	hybG	AP	-0.776802	0.307907
b2997	hybO	AP	-0.0329312	0.970457
b2725	hycA	AP	0.522988	0.294243
b2724	hycB	AP	0.351834	0.666837
b2723	hycC	AP	0.655359	0.42984
b2722	hycD	AP	0.213005	0.828228
b2721	hycE	AP	0.952081	0.264827
b2720	hycF	AP	0.384947	0.532467
b2719	hycG	AP	0.0994154	0.865562
b2718	hycH	AP	-0.688338	0.319267
b2717	hycI	AP	-0.749354	0.191721
b2713	hydN	AP	-0.274682	0.721483
b2481	hyfA	AP	0.0706859	0.924048
b2482	hyfB	AP	0.33172	0.700009
b2483	hyfC	AP	1.59841	0.0942711
b2484	hyfD	AP	0.986933	0.302722
b2485	hyfE	AP	-0.503394	0.415283
b2486	hyfF	AP	0.789059	0.430197
b2487	hyfG	AP	0.610425	0.274816
b2488	hyfH	AP	0.398316	0.552399
b2489	hyfI	AP	-0.23892	0.657517
b2490	hyfJ	AP	-0.288301	0.587771
b2491	hyfR	AP	1.85508	0.0426218
b0508	hyi	AP	-0.708951	0.17889
b2726	hypA	AP	-0.724853	0.305688
b2727	hypB	AP	-0.812271	0.211983
b2728	hypC	AP	-0.570177	0.331814
b2729	hypD	AP	1.37637	0.132412
b2730	hypE	AP	0.624794	0.246375
b2712	hypF	AP	0.36243	0.511057
b4327	hypT	AP	-0.512477	0.615536
b2873	hyuA	AP	-0.0720199	0.906392
b0828	iaaA	AP	-0.705344	0.307494
b4328	iadA	AP	-0.841188	0.218287
b2753	iap	AP	-1.82807	0.0167935
b3190	ibaG	AP	-1.13599	0.0779594
b3687	ibpA	AP	-0.976948	0.0659405
b3686	ibpB	AP	-0.605872	0.2197
b4667	ibsA	AP	-0.252745	0.564065
b4668	ibsB	AP	0.0160834	0.962819
b4665	ibsC	AP	-0.418647	0.525317
b4664	ibsD	AP	0.504181	0.328506
b4666	ibsE	AP	-0.722079	0.425405
b1136	icd	AP	-4.95796	3.04175e-07
b4519	icdC	AP	-1.01504	0.0486293
b2077	iceT	AP	-0.516189	0.463785
b4018	iclR	AP	1.52421	0.0974076
b2889	idi	AP	-0.403778	0.509937
b4267	idnD	AP	0.456199	0.607285
b4268	idnK	AP	-0.771562	0.193932
b4266	idnO	AP	-0.342692	0.500633
b4264	idnR	AP	0.612142	0.230899
b4265	idnT	AP	0.991977	0.288622
b1712	ihfA	AP	-0.363078	0.497808
b0912	ihfB	AP	-0.547195	0.293732
b0026	ileS	AP	1.24262	0.177566
b3852	ileT	AP	0.302023	0.502714
b3277	ileU	AP	0.280141	0.493515
b0202	ileV	AP	0.0100777	0.979284
b3069	ileX	AP	0.00232849	0.995007
b2652	ileY	AP	1.80048	0.0579933
b3772	ilvA	AP	-0.112561	0.87321
b3671	ilvB	AP	-0.948415	0.33965
b3774	ilvC	AP	-0.106075	0.908671
b3771	ilvD	AP	-0.334908	0.502367
b3770	ilvE	AP	0.228245	0.639504
b4488	ilvG	AP	0.950302	0.132059
b0078	ilvH	AP	-0.342372	0.494401
b0077	ilvI	AP	-0.126162	0.872725
b3766	ilvL	AP	-0.544714	0.282619
b3769	ilvM	AP	-0.169779	0.724377
b3670	ilvN	AP	-0.346731	0.478247
b4669	ilvX	AP	-1.16482	0.309642
b3773	ilvY	AP	0.758244	0.337328
b2237	inaA	AP	-1.02897	0.278971
b0884	infA	AP	-0.213023	0.793153
b3168	infB	AP	1.45824	0.11384
b1718	infC	AP	-0.838882	0.374801
b4278	insG	AP	2.15631	0.0141602
b3557	insJ	AP	0.893472	0.276148
b3558	insK	AP	1.48338	0.119836
b4561	insM	AP	1.56509	0.0943858
b4587	insN	AP	-0.788398	0.243856
b4623	insO	AP	1.04571	0.287734
b4578	insP	AP	-0.333349	0.490619
b1432	insQ	AP	0.0435959	0.958692
b4505	insX	AP	-0.521735	0.44311
b4573	insZ	AP	0.261781	0.642436
b2622	intA	AP	0.850367	0.364044
b4271	intB	AP	1.7874	0.0282744
b0537	intD	AP	1.04802	0.287243
b1140	intE	AP	0.962539	0.266746
b0281	intF	AP	0.806963	0.364702
b1936	intG	AP	-0.169895	0.746411
b1567	intK	AP	0.758806	0.141669
b1579	intQ	AP	-0.508861	0.300826
b1345	intR	AP	1.00918	0.268518
b2349	intS	AP	1.44187	0.118729
b2442	intZ	AP	1.62928	0.0866151
b4326	iraD	AP	-0.675858	0.353527
b1160	iraM	AP	-0.617777	0.452212
b0382	iraP	AP	0.140773	0.793212
b4706	iroK	AP	0.155718	0.653143
b2528	iscA	AP	-0.934124	0.103243
b2531	iscR	AP	-0.432685	0.376792
b2530	iscS	AP	1.4153	0.130994
b2529	iscU	AP	-0.0913922	0.898337
b2524	iscX	AP	-0.951647	0.196026
b0421	ispA	AP	-1.02374	0.0443176
b3187	ispB	AP	0.577316	0.5669
b2747	ispD	AP	-0.506962	0.361796
b1208	ispE	AP	-0.546754	0.339761
b2746	ispF	AP	-0.0348567	0.95066
b2515	ispG	AP	1.36248	0.156421
b0029	ispH	AP	0.284859	0.756766
b0174	ispU	AP	2.99124	1.32945e-06
b4435	isrC	AP	0.00814483	0.984113
b4616	istR	AP	-2.10689	0.0139905
b3672	ivbL	AP	-1.03642	0.0606034
b0220	ivy	AP	-1.76133	0.0710101
b1152	jayE	AP	-0.48142	0.385283
b1732	katE	AP	-0.424019	0.535072
b3942	katG	AP	0.398816	0.65821
b3137	kbaY	AP	-0.725228	0.223888
b3132	kbaZ	AP	0.31373	0.629837
b3617	kbl	AP	-0.441941	0.507039
b1250	kch	AP	-0.892659	0.358432
b3526	kdgK	AP	-0.591861	0.286484
b1827	kdgR	AP	0.724167	0.391925
b3909	kdgT	AP	-1.50952	0.096469
b0698	kdpA	AP	1.0277	0.232935
b0697	kdpB	AP	0.228624	0.724341
b0696	kdpC	AP	0.590073	0.352661
b0695	kdpD	AP	1.2043	0.16785
b0694	kdpE	AP	0.1319	0.867472
b4513	kdpF	AP	-1.13079	0.221662
b1215	kdsA	AP	-0.526069	0.451263
b0918	kdsB	AP	-0.593061	0.269875
b3198	kdsC	AP	-0.885323	0.162189
b3197	kdsD	AP	-5.31126	2.92653e-08
b2842	kduD	AP	-1.26829	0.0871639
b2843	kduI	AP	-0.731547	0.290155
b3350	kefB	AP	0.0427291	0.966346
b0047	kefC	AP	-0.301726	0.741802
b0046	kefF	AP	-0.330459	0.49469
b3351	kefG	AP	1.35	0.0418848
b2587	kgtP	AP	0.940464	0.324564
b1352	kilR	AP	1.01696	0.190121
b4331	kptA	AP	-0.50256	0.324483
b3747	kup	AP	1.37842	0.148091
b0342	lacA	AP	-0.767447	0.394619
b0343	lacY	AP	0.920184	0.208395
b0230	lafU	AP	-0.967067	0.0631595
b4036	lamB	AP	1.94453	0.0353089
b1192	ldcA	AP	-0.615144	0.299399
b0186	ldcC	AP	-0.087693	0.871977
b1380	ldhA	AP	-0.905435	0.106993
b4419	ldrA	AP	0.11322	0.819722
b4421	ldrB	AP	-0.245951	0.803245
b4423	ldrC	AP	0.352168	0.649825
b4453	ldrD	AP	-0.383585	0.528359
b1990	ldtA	AP	1.10549	0.213131
b0819	ldtB	AP	1.22991	0.200485
b1113	ldtC	AP	0.676112	0.502309
b0925	ldtD	AP	-0.33483	0.692366
b1678	ldtE	AP	-1.37111	0.165003
b2569	lepA	AP	0.908102	0.356873
b2568	lepB	AP	1.77265	0.0634571
b0074	leuA	AP	-1.30586	0.021298
b0073	leuB	AP	-0.809435	0.118306
b0072	leuC	AP	-0.30467	0.68547
b0071	leuD	AP	-0.745854	0.24291
b1798	leuE	AP	-2.31274	0.00841668
b0075	leuL	AP	-0.789648	0.203927
b0076	leuO	AP	0.998258	0.187087
b4369	leuP	AP	0.18029	0.621069
b4370	leuQ	AP	-0.316349	0.483844
b0642	leuS	AP	-1.53324	0.159308
b3798	leuT	AP	-0.116364	0.735224
b3174	leuU	AP	0.0975488	0.793284
b4368	leuV	AP	0.414649	0.349905
b0672	leuW	AP	1.91197	0.0390581
b4270	leuX	AP	1.968	0.0409011
b1909	leuZ	AP	2.37647	0.00560411
b4043	lexA	AP	1.11395	0.253258
b0229	lfhA	AP	0.743798	0.413486
b4358	lgoD	AP	-0.755924	0.128729
b4357	lgoR	AP	0.141862	0.847493
b4356	lgoT	AP	-1.99871	0.0174023
b2828	lgt	AP	1.18109	0.200766
b2660	lhgO	AP	0.51845	0.49584
b1653	lhr	AP	0.456084	0.655513
b2411	ligA	AP	-0.123298	0.869125
b3647	ligB	AP	2.54571	0.000189434
b0147	ligT	AP	-0.642217	0.209828
b0628	lipA	AP	0.764857	0.317989
b0630	lipB	AP	-2.97548	3.28784e-05
b1139	lit	AP	-1.31372	0.0542821
b3454	livF	AP	-0.566624	0.256741
b3455	livG	AP	-0.225441	0.798971
b3457	livH	AP	0.500459	0.57074
b3460	livJ	AP	-0.88317	0.218425
b3458	livK	AP	-0.766147	0.270289
b3456	livM	AP	1.85691	0.0162092
b3605	lldD	AP	-1.13325	0.249689
b3603	lldP	AP	0.838835	0.377583
b3604	lldR	AP	0.373328	0.50973
b0657	lnt	AP	0.950051	0.331092
b2936	loiP	AP	-0.809275	0.317492
b0891	lolA	AP	-1.67892	0.0870286
b1209	lolB	AP	-1.91116	0.00936946
b1116	lolC	AP	0.420872	0.565355
b1117	lolD	AP	-0.668029	0.18796
b1118	lolE	AP	1.5701	0.096408
b4570	lomR	AP	-1.09177	0.207451
b0439	lon	AP	-0.882241	0.283465
b0116	lpd	AP	-0.328102	0.603703
b4386	lplA	AP	-0.271305	0.785234
b2835	lplT	AP	0.434397	0.593515
b3147	lpoA	AP	0.220751	0.813611
b1105	lpoB	AP	-1.77354	0.0620808
b1677	lpp	AP	-1.3897	0.0256286
b3200	lptA	AP	1.49914	0.113496
b3201	lptB	AP	-1.81003	0.0186922
b3199	lptC	AP	1.43801	0.133609
b0054	lptD	AP	1.36421	0.136239
b0641	lptE	AP	-0.883931	0.348877
b4261	lptF	AP	-0.678194	0.121108
b4262	lptG	AP	2.02768	0.0289488
b0181	lpxA	AP	-0.436113	0.481683
b0182	lpxB	AP	-0.741632	0.457084
b0096	lpxC	AP	1.56951	0.0957115
b0179	lpxD	AP	-1.15599	0.130481
b0524	lpxH	AP	-2.43384	0.00739781
b0915	lpxK	AP	-2.24766	0.0202668
b1054	lpxL	AP	-3.67109	3.16315e-10
b1855	lpxM	AP	-2.72252	0.000252779
b2378	lpxP	AP	-0.856381	0.157247
b2174	lpxT	AP	-1.74086	0.00217535
b2289	lrhA	AP	1.03748	0.256978
b0889	lrp	AP	1.31869	0.171537
b0027	lspA	AP	0.124626	0.861083
b1513	lsrA	AP	0.0624245	0.924477
b1516	lsrB	AP	-1.31889	0.0542889
b1514	lsrC	AP	-2.31412	0.014351
b1515	lsrD	AP	-15.34	NA
b1517	lsrF	AP	0.575318	0.5241
b1518	lsrG	AP	-0.658452	0.1887
b1511	lsrK	AP	1.01923	0.148217
b1512	lsrR	AP	-0.384014	0.533536
b0870	ltaE	AP	0.730564	0.254826
b2687	luxS	AP	-0.611056	0.264924
b2838	lysA	AP	1.59782	0.0895117
b4024	lysC	AP	0.00309031	0.994914
b2156	lysP	AP	1.51062	0.0945093
b0749	lysQ	AP	-0.620578	0.387478
b2839	lysR	AP	-1.22249	0.101302
b2890	lysS	AP	-0.110318	0.883512
b0743	lysT	AP	-0.613379	0.448388
b4129	lysU	AP	-0.621626	0.313886
b2404	lysV	AP	-0.352935	0.443745
b0745	lysW	AP	0.256148	0.574107
b0747	lysY	AP	-0.197838	0.687503
b0748	lysZ	AP	-0.464669	0.461151
b3580	lyxK	AP	0.045126	0.938348
b0459	maa	AP	-0.575901	0.299491
b0878	macA	AP	0.923284	0.301841
b0879	macB	AP	0.262752	0.746512
b1479	maeA	AP	-0.484863	0.37991
b2463	maeB	AP	0.295359	0.707263
b0394	mak	AP	-0.674898	0.233033
b4034	malE	AP	-0.526847	0.290902
b4033	malF	AP	-0.615016	0.525339
b4032	malG	AP	-0.93202	0.0811959
b1620	malI	AP	0.681103	0.264811
b4035	malK	AP	-0.428124	0.386211
b4037	malM	AP	-0.89566	0.0876966
b3417	malP	AP	0.550582	0.585325
b3416	malQ	AP	0.556342	0.546151
b3571	malS	AP	2.11374	0.00621563
b3418	malT	AP	1.94719	0.0376094
b1621	malX	AP	1.51339	0.108231
b1622	malY	AP	-0.591543	0.245918
b0403	malZ	AP	1.89504	0.0415735
b1613	manA	AP	-0.829684	0.227912
b1817	manX	AP	-0.222989	0.6456
b1818	manY	AP	-0.0225474	0.982565
b1819	manZ	AP	-0.196879	0.844795
b0168	map	AP	-0.6338	0.238228
b1531	marA	AP	0.596013	0.289347
b1532	marB	AP	-0.632407	0.227562
b1529	marC	AP	0.671265	0.420702
b1530	marR	AP	1.41055	0.0131776
b0956	matP	AP	-0.487458	0.562396
b2783	mazE	AP	-0.315362	0.544665
b2782	mazF	AP	1.69199	0.0758982
b2781	mazG	AP	-0.0745136	0.893174
b4426	mcaS	AP	0.245767	0.485166
b0806	mcbA	AP	-0.947738	0.0690953
b1450	mcbR	AP	1.22678	0.158969
b1159	mcrA	AP	-1.3157	0.0942296
b4346	mcrB	AP	-1.32616	0.131698
b4345	mcrC	AP	-0.865772	0.0870622
b3028	mdaB	AP	-0.496892	0.600967
b0842	mdfA	AP	-0.894653	0.26647
b3236	mdh	AP	-0.466701	0.434983
b0448	mdlA	AP	-1.42164	0.128925
b0449	mdlB	AP	-3.34084	2.7547e-06
b2074	mdtA	AP	-0.250621	0.796057
b2075	mdtB	AP	-0.0112718	0.990317
b2076	mdtC	AP	-0.566052	0.577374
b3513	mdtE	AP	-2.76834	0.00144801
b3514	mdtF	AP	0.782575	0.387294
b1053	mdtG	AP	1.43353	0.13123
b1065	mdtH	AP	0.833744	0.112314
b1599	mdtI	AP	-0.664797	0.216943
b1600	mdtJ	AP	-2.46311	0.0107199
b1663	mdtK	AP	0.474136	0.628941
b3710	mdtL	AP	-1.49871	0.0699263
b4337	mdtM	AP	0.952341	0.226654
b4082	mdtN	AP	1.435	0.133395
b4081	mdtO	AP	1.43444	0.135583
b4080	mdtP	AP	-0.513298	0.243864
b2139	mdtQ	AP	0.46902	0.337451
b4119	melA	AP	-0.338654	0.497099
b4120	melB	AP	-1.67806	0.130631
b4118	melR	AP	0.961838	0.243615
b3930	menA	AP	-0.794611	0.373097
b2262	menB	AP	-0.458845	0.415546
b2261	menC	AP	0.0717104	0.920468
b2264	menD	AP	-0.0207877	0.966897
b2260	menE	AP	0.214565	0.78162
b2265	menF	AP	0.227748	0.744857
b2263	menH	AP	-0.302738	0.696776
b1686	menI	AP	-1.20548	0.0311646
b2328	mepA	AP	2.32373	0.00628336
b1655	mepH	AP	-0.228286	0.753291
b1856	mepM	AP	-1.61236	0.0984353
b2175	mepS	AP	0.0430486	0.941945
b4013	metA	AP	0.442987	0.362355
b3939	metB	AP	-0.576124	0.362765
b3008	metC	AP	0.400836	0.468146
b3829	metE	AP	0.539317	0.502333
b3941	metF	AP	1.49704	0.0783936
b2114	metG	AP	-0.457674	0.501974
b4019	metH	AP	0.629683	0.485434
b0198	metI	AP	3.06085	4.14894e-07
b3938	metJ	AP	1.38306	0.136567
b2942	metK	AP	-0.950816	0.205134
b3940	metL	AP	0.578401	0.396144
b0199	metN	AP	-0.209429	0.752302
b0197	metQ	AP	0.507432	0.299612
b3828	metR	AP	0.891387	0.303208
b0673	metT	AP	0.435774	0.319191
b0666	metU	AP	0.886162	0.188538
b2816	metV	AP	0.397501	0.352452
b2815	metW	AP	-0.972429	0.351626
b3171	metY	AP	-0.850767	0.400699
b2814	metZ	AP	-0.086661	0.814535
b1114	mfd	AP	-3.18748	0.000945059
b2149	mglA	AP	-0.120074	0.839495
b2150	mglB	AP	-0.921558	0.0719272
b2148	mglC	AP	-0.9788	0.326085
b1826	mgrB	AP	2.85	3.50312e-06
b4698	mgrR	AP	-0.0558651	0.885836
b0963	mgsA	AP	-0.29784	0.617195
b4242	mgtA	AP	0.392222	0.553641
b4702	mgtL	AP	0.482397	0.227227
b0347	mhpA	AP	-1.32058	0.159262
b0348	mhpB	AP	-0.514231	0.521724
b0349	mhpC	AP	-0.471783	0.389413
b0350	mhpD	AP	-0.661888	0.267317
b0352	mhpE	AP	0.265569	0.692854
b0351	mhpF	AP	-0.334346	0.677349
b0346	mhpR	AP	0.156485	0.848166
b0353	mhpT	AP	-1.91223	0.0261369
b4171	miaA	AP	0.17558	0.724204
b0661	miaB	AP	0.923506	0.0851375
b4442	micA	AP	1.22264	0.141016
b4427	micC	AP	2.97122	7.53072e-07
b4439	micF	AP	1.79086	0.060635
b1176	minC	AP	0.0138167	0.974247
b1175	minD	AP	1.13186	0.166206
b1174	minE	AP	0.69313	0.371972
b3742	mioC	AP	-1.24252	0.200304
b1782	mipA	AP	-2.09227	0.0227976
b2346	mlaA	AP	-0.994221	0.315782
b3191	mlaB	AP	-0.675931	0.181391
b3192	mlaC	AP	-1.07025	0.0649386
b3193	mlaD	AP	-5.13967	1.09834e-06
b3194	mlaE	AP	-3.95378	0.00082983
b3195	mlaF	AP	-0.138139	0.817035
b1594	mlc	AP	1.02678	0.230136
b1639	mliC	AP	-0.994504	0.0975807
b2127	mlrA	AP	-0.00655031	0.990362
b2813	mltA	AP	-0.653724	0.518828
b2701	mltB	AP	1.44043	0.12244
b2963	mltC	AP	0.690454	0.159654
b0211	mltD	AP	0.147906	0.840703
b2558	mltF	AP	-0.148653	0.881304
b0261	mmuM	AP	0.401772	0.408273
b0260	mmuP	AP	0.838289	0.284469
b1448	mnaT	AP	-1.65849	0.0400577
b0731	mngA	AP	0.162593	0.845548
b0732	mngB	AP	0.391236	0.634756
b0730	mngR	AP	0.833612	0.267922
b1133	mnmA	AP	0.698459	0.469971
b2324	mnmC	AP	-0.860875	0.260196
b3706	mnmE	AP	0.760898	0.406552
b3741	mnmG	AP	0.961204	0.302132
b0503	mnmH	AP	1.1339	0.180059
b2392	mntH	AP	0.732596	0.329862
b1821	mntP	AP	-0.987644	0.281274
b0817	mntR	AP	0.254437	0.679287
b4705	mntS	AP	1.0234	0.226325
b0781	moaA	AP	0.519907	0.534623
b0782	moaB	AP	-0.297815	0.547012
b0783	moaC	AP	-0.949556	0.136238
b0784	moaD	AP	-0.633744	0.318512
b0785	moaE	AP	-0.885144	0.0933223
b3857	mobA	AP	-0.371711	0.443509
b3856	mobB	AP	-0.846607	0.160294
b2877	mocA	AP	-0.0818446	0.866068
b0763	modA	AP	-0.409884	0.50788
b0764	modB	AP	-0.691776	0.48955
b0765	modC	AP	-0.697488	0.370855
b0761	modE	AP	0.0316443	0.952785
b0760	modF	AP	0.158121	0.850781
b0827	moeA	AP	-0.605947	0.344135
b0826	moeB	AP	1.53194	0.0982108
b0009	mog	AP	-0.58886	0.294709
b4647	mokA	AP	0.76872	0.26422
b1420	mokB	AP	-1.05597	0.0768003
b0018	mokC	AP	0.348018	0.374687
b1890	motA	AP	-0.110915	0.904415
b1889	motB	AP	1.44123	0.131281
b1326	mpaA	AP	-0.37259	0.616298
b4233	mpl	AP	-0.366688	0.617536
b1329	mppA	AP	-2.05899	0.00996812
b2684	mprA	AP	0.874611	0.373698
b2210	mqo	AP	0.56622	0.578297
b3021	mqsA	AP	0.185179	0.843429
b3022	mqsR	AP	1.08814	0.15391
b0087	mraY	AP	0.663541	0.309816
b0081	mraZ	AP	0.554782	0.2329
b3396	mrcA	AP	1.11639	0.249729
b0149	mrcB	AP	0.702863	0.339638
b0635	mrdA	AP	1.08256	0.191539
b0634	mrdB	AP	0.645896	0.297442
b3251	mreB	AP	1.42507	0.136464
b3250	mreC	AP	1.64107	0.0834426
b3249	mreD	AP	-8.87246	0
b2113	mrp	AP	-0.214243	0.713979
b4351	mrr	AP	1.00173	0.181279
b0914	msbA	AP	0.184548	0.851631
b0465	mscK	AP	1.37569	0.131318
b3291	mscL	AP	-0.348973	0.471681
b4159	mscM	AP	-0.781572	0.341522
b2924	mscS	AP	2.14456	0.00302247
b4219	msrA	AP	-0.989068	0.172382
b1778	msrB	AP	-1.27714	0.0221783
b1832	msrC	AP	-0.651809	0.228975
b1051	msyB	AP	-1.89495	0.0383673
b1976	mtfA	AP	0.00285541	0.997097
b3208	mtgA	AP	1.3458	0.1403
b3599	mtlA	AP	1.40364	0.144708
b3600	mtlD	AP	0.647847	0.50833
b3601	mtlR	AP	0.462335	0.419456
b0159	mtn	AP	-0.897497	0.125606
b3161	mtr	AP	1.13964	0.226339
b3068	mug	AP	-0.721845	0.330551
b0924	mukB	AP	1.65188	0.0835274
b0923	mukE	AP	-0.358103	0.476673
b0922	mukF	AP	1.17132	0.164431
b3189	murA	AP	-0.725099	0.469116
b3972	murB	AP	-1.05882	0.107515
b0091	murC	AP	-0.310824	0.689297
b0088	murD	AP	-0.690162	0.404612
b0085	murE	AP	-0.115374	0.829598
b0086	murF	AP	-0.324255	0.730555
b0090	murG	AP	-1.01808	0.284319
b3967	murI	AP	0.695996	0.294077
b1069	murJ	AP	-0.590214	0.509647
b2429	murP	AP	0.813082	0.298416
b2428	murQ	AP	-0.895094	0.080982
b2427	murR	AP	1.29795	0.160374
b2831	mutH	AP	-0.812417	0.106691
b4170	mutL	AP	-0.685637	0.280147
b3635	mutM	AP	1.15365	0.183317
b2733	mutS	AP	2.76372	0.000168806
b0099	mutT	AP	0.623611	0.204653
b2961	mutY	AP	1.23706	0.202029
b3096	mzrA	AP	-0.693322	0.321262
b1988	nac	AP	-0.275717	0.669849
b0750	nadA	AP	-0.0202288	0.975752
b2574	nadB	AP	-0.621652	0.243716
b0109	nadC	AP	-0.396255	0.453497
b0639	nadD	AP	-0.569551	0.371016
b1740	nadE	AP	-0.828773	0.152252
b2615	nadK	AP	0.360828	0.521755
b4390	nadR	AP	-0.312765	0.638011
b0677	nagA	AP	-0.48229	0.536736
b0678	nagB	AP	0.0628283	0.922663
b0676	nagC	AP	1.14849	0.179396
b0679	nagE	AP	1.50263	0.0999092
b1119	nagK	AP	-0.646247	0.477582
b1107	nagZ	AP	-0.0920014	0.885456
b3225	nanA	AP	-0.784717	0.208943
b4311	nanC	AP	-0.105	0.916278
b3223	nanE	AP	-0.608663	0.288745
b3222	nanK	AP	-0.874164	0.144333
b4310	nanM	AP	-0.847549	0.182651
b3226	nanR	AP	0.91823	0.293662
b4309	nanS	AP	-0.436672	0.368288
b3224	nanT	AP	-0.35719	0.728046
b2206	napA	AP	0.969858	0.312115
b2203	napB	AP	-1.31807	0.0588992
b2202	napC	AP	0.738652	0.416002
b2207	napD	AP	-0.948594	0.133511
b2208	napF	AP	0.400598	0.411429
b2205	napG	AP	-0.203379	0.792799
b2204	napH	AP	-0.498222	0.510762
b1224	narG	AP	0.682334	0.492177
b1225	narH	AP	-0.276749	0.738717
b1227	narI	AP	-0.498919	0.516925
b1226	narJ	AP	-0.586273	0.42227
b1223	narK	AP	0.491645	0.624828
b1221	narL	AP	5.40639	1.98574e-11
b2193	narP	AP	0.408422	0.461154
b2469	narQ	AP	1.74607	0.0589259
b1469	narU	AP	-0.536191	0.598068
b1465	narV	AP	-0.71236	0.481821
b1466	narW	AP	0.750441	0.372005
b1222	narX	AP	-0.545229	0.419741
b1467	narY	AP	-0.286078	0.668976
b1468	narZ	AP	0.788311	0.355357
b1109	ndh	AP	-0.010686	0.991718
b2518	ndk	AP	-0.466921	0.402968
b0714	nei	AP	0.447961	0.649875
b1650	nemA	AP	-0.338804	0.613046
b1649	nemR	AP	-0.62991	0.22025
b3662	nepI	AP	-1.26513	0.0217044
b3998	nfi	AP	0.440579	0.452911
b2159	nfo	AP	-0.227021	0.825534
b0568	nfrA	AP	0.974503	0.231743
b0569	nfrB	AP	1.81369	0.0573025
b0851	nfsA	AP	-0.692985	0.266423
b0578	nfsB	AP	-0.665618	0.272892
b3414	nfuA	AP	-0.90157	0.127273
b0019	nhaA	AP	1.22612	0.20719
b1186	nhaB	AP	-1.46363	0.100345
b0020	nhaR	AP	1.02849	0.292395
b1463	nhoA	AP	-0.333961	0.607656
b3476	nikA	AP	-0.366567	0.470204
b3477	nikB	AP	-2.98115	0.000737362
b3478	nikC	AP	-9.34521	0
b3479	nikD	AP	-0.636685	0.223903
b3480	nikE	AP	0.164541	0.820588
b3481	nikR	AP	-0.658392	0.257771
b0548	ninE	AP	-0.48564	0.343788
b3365	nirB	AP	1.27827	0.179073
b3367	nirC	AP	-0.87358	0.256341
b3366	nirD	AP	-1.22202	0.0443499
b3661	nlpA	AP	-0.446685	0.431413
b1708	nlpC	AP	-5.04023	6.16507e-13
b2742	nlpD	AP	1.24438	0.189324
b0192	nlpE	AP	-0.39088	0.620505
b3163	nlpI	AP	-2.10585	0.00484536
b0553	nmpC	AP	0.719188	0.447475
b4167	nnr	AP	-1.10012	0.185303
b0560	nohD	AP	-1.24884	0.0747192
b1548	nohQ	AP	-1.07486	0.0401793
b2709	norR	AP	-0.521633	0.443609
b2710	norV	AP	1.69411	0.00184715
b2711	norW	AP	0.227362	0.745347
b3206	npr	AP	-0.398904	0.453408
b2234	nrdA	AP	-0.712155	0.301982
b2235	nrdB	AP	-0.054163	0.928644
b4238	nrdD	AP	-0.355504	0.684805
b2675	nrdE	AP	-0.357828	0.470362
b2676	nrdF	AP	-0.563097	0.324894
b4237	nrdG	AP	-0.00617428	0.991368
b2673	nrdH	AP	-0.677452	0.201274
b2674	nrdI	AP	-0.561774	0.27047
b0413	nrdR	AP	-0.146244	0.863199
b4070	nrfA	AP	0.445668	0.574992
b4071	nrfB	AP	-1.28964	0.0318582
b4072	nrfC	AP	-0.049862	0.94883
b4073	nrfD	AP	-0.305419	0.766705
b4074	nrfE	AP	2.48326	0.00166523
b4075	nrfF	AP	-0.735726	0.141422
b4076	nrfG	AP	-1.06315	0.0397244
b4178	nsrR	AP	1.47358	0.117425
b1633	nth	AP	-0.333237	0.650181
b1865	nudB	AP	-0.763345	0.124824
b3996	nudC	AP	1.59166	0.0577683
b3397	nudE	AP	1.63948	0.0583066
b3034	nudF	AP	-1.78102	0.0166468
b1759	nudG	AP	-0.396752	0.522877
b2251	nudI	AP	-0.454708	0.442817
b1134	nudJ	AP	0.828945	0.344697
b2467	nudK	AP	-0.451324	0.352834
b1813	nudL	AP	-0.662595	0.217404
b2288	nuoA	AP	0.620894	0.238557
b2287	nuoB	AP	-0.238841	0.667572
b2286	nuoC	AP	0.318582	0.510208
b2285	nuoE	AP	-0.414296	0.557539
b2284	nuoF	AP	1.3937	0.035085
b2283	nuoG	AP	0.959442	0.308029
b2282	nuoH	AP	0.933363	0.343245
b2281	nuoI	AP	0.658989	0.504399
b2280	nuoJ	AP	-1.23752	0.176528
b2279	nuoK	AP	-0.379133	0.470422
b2278	nuoL	AP	1.53349	0.10385
b2277	nuoM	AP	0.853717	0.314248
b2276	nuoN	AP	1.62233	0.085209
b2393	nupC	AP	1.98789	0.0342811
b2964	nupG	AP	-1.56966	0.109963
b2161	nupX	AP	0.767262	0.337073
b3169	nusA	AP	2.07037	0.00692907
b0416	nusB	AP	-0.372463	0.635333
b3982	nusG	AP	-0.903074	0.172907
b3183	obgE	AP	-0.124979	0.873547
b2082	ogrK	AP	-0.740465	0.229095
b1335	ogt	AP	-0.142634	0.68115
b4608	ohsC	AP	-2.0441	0.0536094
b0957	ompA	AP	-2.56488	0.00719109
b2215	ompC	AP	-1.83749	0.0384886
b0929	ompF	AP	1.29216	0.176845
b1319	ompG	AP	1.55753	0.102809
b3875	ompL	AP	-0.213294	0.66675
b1377	ompN	AP	-0.398312	0.698043
b3405	ompR	AP	0.555483	0.585645
b0565	ompT	AP	-7.92935	0
b1256	ompW	AP	-1.91736	0.0484415
b0814	ompX	AP	-1.20572	0.0246649
b4444	omrA	AP	3.19156	1.04532e-05
b4445	omrB	AP	1.15054	0.180778
b4359	opgB	AP	-1.30532	0.122729
b1047	opgC	AP	-1.46797	0.123195
b1424	opgD	AP	-0.381126	0.555576
b0815	opgE	AP	1.89885	0.0378711
b1048	opgG	AP	-0.183749	0.804618
b1049	opgH	AP	1.02465	0.23864
b1243	oppA	AP	-1.18529	0.0645263
b1244	oppB	AP	-1.66631	0.0146919
b1245	oppC	AP	-0.98348	0.324228
b1246	oppD	AP	-0.268163	0.667838
b1247	oppF	AP	-0.0124856	0.987995
b4162	orn	AP	-0.675733	0.175943
b1283	osmB	AP	-2.92796	0.00187649
b1482	osmC	AP	-0.714241	0.281285
b1739	osmE	AP	-0.689609	0.166766
b2131	osmF	AP	-0.562657	0.250526
b4376	osmY	AP	-0.796816	0.134875
b1896	otsA	AP	-0.387554	0.698203
b1897	otsB	AP	2.25695	0.00690233
b4692	oweE	AP	-0.0167677	0.979418
b2358	oweS	AP	-0.41962	0.488184
b2373	oxc	AP	-1.31379	0.0719191
b3961	oxyR	AP	0.0851872	0.905295
b4458	oxyS	AP	-0.0228367	0.979112
b1388	paaA	AP	-0.311802	0.548636
b1389	paaB	AP	0.0156944	0.979497
b1390	paaC	AP	-0.688878	0.181229
b1391	paaD	AP	-0.0589556	0.90234
b1392	paaE	AP	-0.309063	0.627635
b1393	paaF	AP	0.292337	0.647517
b1394	paaG	AP	0.10986	0.893147
b1395	paaH	AP	-0.491808	0.402318
b1396	paaI	AP	-0.604201	0.255581
b1397	paaJ	AP	-0.123824	0.796775
b1398	paaK	AP	0.207993	0.821796
b1399	paaX	AP	-0.145099	0.765997
b1400	paaY	AP	-0.763011	0.163609
b1387	paaZ	AP	-0.0015581	0.998546
b3360	pabA	AP	0.207582	0.667398
b1812	pabB	AP	-0.630359	0.239874
b1096	pabC	AP	-0.387826	0.470148
b0622	pagP	AP	1.0434	0.0556495
b0741	pal	AP	0.340537	0.714684
b0134	panB	AP	-0.484599	0.324076
b0133	panC	AP	-1.07869	0.0718235
b0131	panD	AP	-0.966912	0.0845157
b0425	panE	AP	0.99053	0.312369
b3258	panF	AP	-4.64031	5.44847e-05
b3459	panM	AP	0.0143989	0.986875
b0286	paoA	AP	-0.288515	0.647954
b0285	paoB	AP	0.294898	0.740236
b0284	paoC	AP	0.266626	0.773373
b0283	paoD	AP	0.113901	0.858593
b3019	parC	AP	-0.959125	0.337123
b3030	parE	AP	-0.167423	0.840062
b3073	patA	AP	-1.8581	0.00116232
b1444	patD	AP	1.50116	0.110943
b4635	pauD	AP	0.264642	0.508624
b4643	pawZ	AP	-0.235683	0.609921
b2854	pbl	AP	-0.907944	0.101196
b2519	pbpC	AP	0.624498	0.421435
b2134	pbpG	AP	0.0649885	0.904782
b3403	pck	AP	0.956514	0.327119
b2743	pcm	AP	0.144135	0.840936
b0143	pcnB	AP	-0.153289	0.893069
b0113	pdhR	AP	0.869557	0.368167
b0052	pdxA	AP	-0.57045	0.406141
b2320	pdxB	AP	-0.863947	0.154193
b1638	pdxH	AP	1.46964	0.119599
b2564	pdxJ	AP	-0.496422	0.33613
b2418	pdxK	AP	-0.431428	0.506895
b1636	pdxY	AP	-0.796155	0.243274
b4508	peaD	AP	-0.481196	0.385041
b4260	pepA	AP	1.67845	0.0780842
b2523	pepB	AP	0.539458	0.592773
b0237	pepD	AP	-0.370343	0.524937
b4021	pepE	AP	-0.680137	0.202132
b0932	pepN	AP	-0.379095	0.632104
b2908	pepP	AP	1.17557	0.196925
b3847	pepQ	AP	-0.496379	0.358174
b1127	pepT	AP	-0.797571	0.349268
b0254	perR	AP	0.834263	0.278736
b3916	pfkA	AP	-0.862934	0.261068
b1723	pfkB	AP	-1.04366	0.04909
b0902	pflA	AP	-0.795644	0.2497
b0903	pflB	AP	-0.492406	0.313419
b3952	pflC	AP	0.818132	0.343944
b3951	pflD	AP	-0.578757	0.470982
b1378	pfo	AP	-0.156132	0.879059
b1024	pgaA	AP	0.583913	0.29304
b1023	pgaB	AP	-1.87427	0.0528557
b1022	pgaC	AP	-1.02993	0.147157
b1021	pgaD	AP	-2.28238	0.0130536
b4025	pgi	AP	0.641114	0.490034
b2926	pgk	AP	-0.771133	0.185055
b0767	pgl	AP	-0.456685	0.470984
b0688	pgm	AP	-0.384708	0.568671
b0418	pgpA	AP	-1.47528	0.13393
b1278	pgpB	AP	-1.32174	0.0777203
b2560	pgpC	AP	-1.23048	0.0222948
b1328	pgrR	AP	-0.315567	0.649712
b1912	pgsA	AP	1.56002	0.0977007
b2599	pheA	AP	0.438777	0.379872
b2598	pheL	AP	-0.762807	0.426016
b1715	pheM	AP	-0.944999	0.0648325
b0576	pheP	AP	-0.560493	0.582549
b1714	pheS	AP	0.203185	0.729436
b1713	pheT	AP	0.894384	0.301927
b4134	pheU	AP	-1.18553	0.0965288
b2967	pheV	AP	-0.552543	0.159195
[truncated: 64,616 more rows]

## Sheet: Gene_clustering
Blattner ID	Gene	Gene_clustering
b2221	atoD	1
b3192	mlaC	1
b4366	bglJ	1
b3194	mlaE	1
b0483	ybaQ	1
b0192	nlpE	0
b0565	ompT	1
b3193	mlaD	1
b3201	lptB	1
b2170	setB	1
b3965	trmA	1
b2378	lpxP	1
b1376	uspF	1
b3943	yijE	1
b3189	murA	1
b4261	lptF	1
b1280	yciM	1
b4171	miaA	0
b3346	yheO	1
b4365	yjjQ	1
b3205	yhbJ	1
b3163	nlpI	1
b1204	pth	1
b2867	xdhB	1
b3056	cca	1
b2749	ygbE	1
b1744	astE	1
b1828	yebQ	1
b0396	araJ	1
b3461	rpoH	1
b0864	artP	0
b1598	ydgD	1
b4387	ytjB	1
b2535	csiE	1
b4396	rob	1
b2311	ubiX	1
b2373	oxc	0
b3941	metF	1
b0252	yafZ	1
b2214	apbE	0
b1273	yciN	1
b3229	sspA	1
b1129	phoQ	1
b3031	yqiA	1
b0450	glnK	1
b3512	gadE	1
b0814	ompX	1
b4287	fecE	1
b3789	rffH	0
b2748	ftsB	1
b3394	hofN	1
b3995	rsd	0
b2614	grpE	1
b3399	yrfG	1
b0822	ybiV	1
b0189	rof	1
b0501	ybbD	0
b1915	yecF	1
b3032	cpdA	1
b2729	hypD	0
b1905	ftnA	1
b0195	tsaA	0
b2711	norW	0
b3320	rplC	0
b3157	yhbT	0
b2181	yejG	1
b1320	ycjW	1
b0931	pncB	1
b0172	frr	0
b2069	yegD	0
b3838	tatB	1
b2306	hisP	0
b1277	ribA	0
b1837	yebW	0
b1395	paaH	1
b2511	der	1
b0884	infA	0
b0127	yadG	1
b3292	zntR	0
b0151	fhuC	1
b3387	dam	1
b3084	rlmG	0
b1198	dhaM	1
b4194	ulaB	0
b0833	yliE	1
b3255	accB	1
b1705	ydiE	0
b3879	yihR	1
b4022	rluF	0
b2500	purN	1
b1655	mepH	0
b4395	ytjC	0
b2834	tas	1
b2946	rsmE	0
b1494	pqqL	0
b1452	yncE	1
b4427	micC	0
b1628	rsxB	1
b3073	patA	1
b1703	ppsR	0
b1678	ldtE	1
b1871	cmoB	0
b3147	lpoA	1
b0655	gltI	0
b3601	mtlR	1
b3999	yjaG	0
b2553	glnB	1
b0220	ivy	1
b4112	basS	0
b0685	ybfE	1
b1567	intK	0
b3347	fkpA	1
b2215	ompC	1
b3053	glnE	1
b4509	ylcG	0
b3725	pstB	0
b1166	ariR	1
b2746	ispF	1
b2698	recX	1
b1549	ydfO	0
b1696	ydiP	1
b3651	trmH	0
b2633	yfjQ	0
b3916	pfkA	0
b0170	tsf	1
b1626	ydgK	0
b2059	wcaA	0
b4188	yjfN	1
b0898	ycaD	1
b3303	rpsE	0
b2197	ccmE	1
b0526	cysS	1
b3869	glnL	1
b3195	mlaF	1
b2556	glrK	0
b1423	ydcJ	0
b2451	eutA	1
b3146	rsmI	0
b2473	ypfH	0
b2388	glk	0
b0145	dksA	1
b1536	ydeI	0
b3233	yhcB	0
b3401	hslO	1
b0579	ybdF	1
b0032	carA	0
b2173	yeiR	1
b2610	ffh	1
b1640	anmK	1
b4054	tyrB	1
b4331	kptA	0
b2953	yggU	0
b0323	yahI	1
b1807	tsaB	1
b0570	cusS	1
b2319	usg	0
b1599	mdtI	1
b0658	ybeX	1
b4110	yjcZ	0
b0727	sucB	0
b3302	rpmD	0
b0028	fkpB	1
b0601	ybdM	1
b0998	torD	1
b4093	phnO	1
b2939	yqgB	0
b0980	appA	0
b0051	rsmA	0
b3428	glgP	1
b1717	rpmI	0
b3883	yihV	1
b4217	ytfK	1
b2892	recJ	1
b3080	ygjK	1
b4019	metH	1
b1034	ycdX	1
b3378	yhfU	1
b2533	suhB	0
b4359	opgB	1
b4195	ulaC	1
b3626	waaR	1
b0167	glnD	1
b4035	malK	0
b0148	hrpB	0
b2753	iap	0
b3764	yifE	1
b3104	yhaI	1
b2905	gcvT	0
b2924	mscS	0
b0473	htpG	0
b2345	yfdF	1
b1490	dosC	1
b4180	rlmB	0
b4547	ypfN	0
b3118	tdcA	1
b0116	lpd	0
b0439	lon	0
b3829	metE	1
b2190	yejO	1
b0197	metQ	1
b2981	yghO	0
b2071	yegJ	0
b2294	yfbU	1
b2491	hyfR	0
b4292	fecR	1
b1343	dbpA	0
b0829	gsiA	1
b0200	gmhB	0
b4162	orn	0
b2266	elaB	0
b1661	cfa	1
b4501	torI	1
b1059	solA	1
b0048	folA	1
b1882	cheY	0
b3737	atpE	1
b2405	xapR	1
b2259	pmrD	1
b4374	yjjG	0
b1126	potA	0
b3348	slyX	1
b4177	purA	0
b2376	ypdI	1
b2293	yfbT	0
b0969	tusE	1
b0247	ykfG	1
b2880	ygfM	1
b1782	mipA	1
b0471	ybaB	1
b2242	glpB	1
b2195	dsbE	0
b0683	fur	1
b0630	lipB	1
b0780	ybhK	1
b1851	edd	0
b0239	frsA	1
b3397	nudE	0
b4595	yciY	0
b3844	fre	0
b0791	ybhQ	1
b0792	ybhR	1
b4515	cydX	1
b0143	pcnB	1
b0842	mdfA	0
b1822	rlmA	0
b4154	frdA	1
b1232	purU	0
b3497	rsmJ	0
b4355	tsr	1
b3243	aaeR	0
b4367	fhuF	0
b2644	yfjY	1
b0797	rhlE	0
b3733	atpG	0
b1332	ynaJ	0
b0507	gcl	1
b0776	bioF	0
b3807	cyaY	1
b1757	ynjE	1
b3156	yhbS	1
b0785	moaE	1
b2797	sdaB	1
b2234	nrdA	0
b2519	pbpC	1
b4230	ytfT	1
b3170	rimP	1
b1181	ycgN	0
b3959	argB	0
b2760	casA	0
b2323	fabB	1
b1160	iraM	1
b4170	mutL	0
b1349	recT	0
b3186	rplU	0
b3957	argE	0
b2269	elaD	1
b3915	fieF	1
b1182	hlyE	1
b1391	paaD	1
b1197	treA	1
b2563	acpS	0
b2200	ccmB	1
b0107	hofB	1
b1662	ribC	0
b3616	tdh	0
b2795	ygdH	0
b3070	yqjH	0
b2150	mglB	1
b1481	bdm	1
b0965	yccU	0
b2413	cysZ	1
b2616	recN	1
b1767	ansA	0
b2794	queF	1
b2475	ypfJ	0
b3748	rbsD	1
b3424	glpG	1
b2970	yghF	1
b0599	ybdH	0
b0544	ybcK	1
b0209	yafD	0
b1736	chbA	0
b0375	yaiV	0
b0423	thiI	1
b1908	yecA	1
b2153	folE	1
b4129	lysU	0
b2721	hycE	0
b4152	frdC	1
b2264	menD	1
b0919	ycbJ	1
b3781	trxA	1
b2180	yejF	1
b1747	astA	1
b3687	ibpA	0
b0380	yaiZ	0
b3826	yigL	0
b0037	caiC	0
b0606	ahpF	1
b1656	sodB	1
b2679	proX	0
b0014	dnaK	1
b2745	truD	1
b3318	rplW	0
b0771	ybhJ	0
b2284	nuoF	0
b4115	adiC	1
b3728	pstS	0
b4059	ssb	0
b2016	yeeZ	1
b3082	higA	0
b2994	hybC	0
b2585	pssA	1
b1279	yciS	0
b4362	dnaT	0
b3465	rsmD	0
b0729	sucD	0
b3028	mdaB	0
b3697	yidA	0
b1880	flhB	1
b4654	yjdQ	0
b2744	umpG	1
b4688	ykgS	0
b4126	yjdI	0
b1754	ynjB	1
b2845	yqeG	0
b1036	ycdZ	0
b3425	glpE	0
b3307	rpsN	1
b4151	frdD	1
b0590	fepD	0
b4056	yjbQ	0
b3895	fdhD	0
b1817	manX	1
b1475	fdnH	0
b4373	rimI	0
b0659	ybeY	0
b1292	sapC	1
b2379	alaC	1
b0844	ybjI	0
b2057	wcaC	1
b2286	nuoC	1
b2743	pcm	1
b1123	potD	1
b3500	gor	0
b3334	gspM	1
b3981	secE	1
b0023	rpsT	0
b4246	pyrL	0
b2850	ygeF	1
b1658	purR	1
b2004	cbeA	0
b3234	degQ	0
b0495	ybbA	1
b0262	afuC	1
b0477	gsk	1
b3330	gspI	1
b3934	cytR	1
b1275	cysB	1
b4341	yjiS	0
b0719	ybgD	1
b1685	ydiH	1
b1264	trpE	1
b3859	srkA	1
b4161	rsgA	1
b4409	blr	1
b1692	ydiB	0
b0348	mhpB	0
b1398	paaK	1
b2184	yejH	1
b2527	hscB	0
b2985	yghS	1
b1497	ydeM	0
b3029	ygiN	0
b4378	yjjV	0
b4346	mcrB	1
b0146	sfsA	0
b3703	rpmH	1
b4485	ytfR	0
b0835	rimO	0
b0693	speF	0
b4212	ytfH	0
b2601	aroF	0
b1657	ydhP	1
b3041	ribB	1
b0447	ybaO	0
b3340	fusA	1
b1053	mdtG	1
b1412	azoR	0
b0280	yagN	0
b3739	atpI	1
b3740	rsmG	0
b0765	modC	1
b0191	arfB	0
b3167	rbfA	0
b2768	ygcP	1
b1875	yecM	1
b2518	ndk	1
b0876	ybjD	1
b4280	yjhC	1
b2906	ubiI	1
b4034	malE	0
b2642	yfjW	1
b2717	hycI	0
b2416	ptsI	0
b0916	ycaQ	0
b0416	nusB	0
b3770	ilvE	0
b1835	rsmF	1
b1675	ydhZ	0
b3900	frvA	0
b2728	hypC	0
b0681	chiP	0
b4357	lgoR	0
b2774	ygcW	0
b3833	ubiE	1
b2009	sbmC	1
b2673	nrdH	0
b4466	sslE	1
b1548	nohQ	1
b0804	ybiX	1
b2002	yeeS	1
b3591	selA	0
b3356	yhfA	0
b0346	mhpR	1
b0524	lpxH	1
b3673	emrD	1
b1676	pykF	0
b0622	pagP	1
b0520	ylbF	1
b0147	ligT	0
b1268	yciQ	0
b0294	ecpR	0
b3476	nikA	1
b0859	rlmC	0
b4135	yjdC	0
b1119	nagK	0
b2763	cysI	0
b2040	rfbD	0
b1673	ydhV	0
b4352	yjiA	1
b0763	modA	0
b0735	ybgE	1
b1525	sad	1
b0103	coaE	0
b1530	marR	0
b2524	iscX	0
b3753	rbsR	1
b3553	ghrB	0
b3686	ibpB	1
b2754	ygbF	1
b0982	etp	1
b4209	ytfE	1
b4087	alsA	1
b2921	ygfI	0
b0851	nfsA	0
b2263	menH	0
b1886	tar	1
b1341	ydaM	0
b4050	pspG	1
b4213	cpdB	0
b2916	argP	1
b3544	dppA	1
b3136	agaS	1
b0099	mutT	1
b2599	pheA	0
b1499	ydeO	0
b3936	rpmE	0
b3301	rplO	1
b1004	wrbA	1
b0190	yaeQ	0
b1960	vsr	0
b4122	fumB	0
b1714	pheS	0
b1430	tehB	0
b2522	sseB	0
b2874	yqeA	1
b3866	yihI	1
b4371	rsmC	0
b3298	rpsM	1
b2784	relA	0
b2703	srlE	0
b0258	ykfC	0
b2479	gcvR	0
b3639	dfp	0
b0936	ssuA	1
b1836	yebV	0
b2536	hcaT	0
b1825	yebO	1
b3499	rlmJ	0
b0870	ltaE	0
b2907	ubiH	1
b3722	bglF	0
b2704	srlB	0
b4506	ykgO	1
b3924	fpr	0
b2781	mazG	1
b2540	hcaC	0
b0542	renD	0
b4452	gadY	0
b3830	ysgA	1
b2954	rdgB	0
b4322	uxuA	0
b3039	ygiD	0
b4518	ymdF	0
b3137	kbaY	0
b3329	gspH	0
b1255	yciC	1
b4222	ytfP	0
b3897	frvR	0
b3847	pepQ	1
b1396	paaI	1
b1609	rstB	1
b0956	matP	1
b0684	fldA	0
b2918	argK	0
b2960	trmI	0
b3110	yhaO	0
b4214	cysQ	0
b0426	yajQ	1
b2183	rsuA	0
b4271	intB	1
b1199	dhaL	1
b2988	gss	0
b0349	mhpC	0
b2101	yegW	0
b1257	yciE	1
b2666	yqaE	1
b0786	ybhL	1
b2942	metK	0
b2149	mglA	0
b3020	ygiS	0
b2890	lysS	1
b4127	yjdJ	1
b4016	aceK	1
b0490	fetA	0
b3100	yqjK	1
b4481	wecF	0
b2708	srlQ	0
b3949	frwC	0
b2023	hisH	1
b4142	groS	0
b4537	yecJ	1
b4293	fecI	1
b1557	cspB	1
b3817	yigF	1
b2400	gltX	0
b1916	sdiA	0
b4128	ghoS	0
b0618	citC	1
b2876	yqeC	1
b0481	ybaK	1
b4202	rpsR	1
b4066	yjcF	1
b1271	yciK	0
b3819	rarD	0
b1571	ydfA	1
b3457	livH	0
b2487	hyfG	1
b3183	obgE	0
b0849	grxA	0
b2309	hisJ	1
b2849	yqeK	0
b0798	ybiA	0
b0091	murC	0
b1622	malY	0
b0248	yafX	0
b4541	yehK	1
b0160	dgt	1
b0052	pdxA	0
b1090	plsX	0
b3684	yidP	0
b1773	ydjI	0
b3203	hpf	0
b4268	idnK	0
b0304	rclA	0
b2902	ygfF	1
b2012	yeeD	0
b0261	mmuM	0
b0109	nadC	0
b3818	yigG	1
b2580	ung	0
b4274	yjgX	0
b1012	rutA	1
b0325	yahK	0
b0539	exoD	0
b1740	nadE	0
b4548	ypjJ	1
b3460	livJ	0
b0910	cmk	1
b1295	ymjA	1
b1165	ymgA	1
b2377	yfdY	1
b4140	fxsA	1
b4079	fdhF	1
b1263	trpD	1
b1203	ychF	1
b0963	mgsA	0
b3974	coaA	1
b2790	yqcA	0
b2690	yqaB	1
b3590	selB	1
b1139	lit	0
b3455	livG	1
b2523	pepB	0
b1289	ycjD	0
b1434	ydcN	1
b0464	acrR	1
b2738	ygbL	0
b1753	ynjA	1
b1808	yoaA	0
b2103	thiD	0
b3791	wecE	0
b3953	frwD	1
b0900	ycaN	1
b4253	yjgL	0
b0327	yahM	1
b3097	yqjC	1
b1680	sufS	0
b2650	ypjC	0
b4520	ymgF	1
b1399	paaX	1
b3252	csrD	1
b2425	cysP	0
b4525	ymjC	0
b0594	entE	1
b2049	cpsB	1
b2904	gcvH	0
b1035	ycdY	0
b2272	yfbM	0
b2791	truC	1
b2712	hypF	1
b3439	yhhW	0
b2303	folX	0
b1520	yneE	1
b1070	flgN	0
b3395	hofM	1
b0428	cyoE	0
b0807	rlmF	0
b0901	ycaK	1
b3416	malQ	0
b4012	yjaB	0
b3769	ilvM	0
b2239	glpQ	1
b1194	ycgR	1
b3972	murB	0
b2513	yfgM	1
b0617	citD	0
b2274	yfbO	0
b0613	citG	0
b1025	ycdT	0
b1394	paaG	0
b2235	nrdB	0
b1065	mdtH	1
b4545	ypdJ	0
b3446	yrhB	0
b0384	psiF	0
b4649	ysaD	1
b1521	uxaB	1
b2741	rpoS	1
b2503	yfgF	1
b4295	yjhU	0
b2629	yfjM	0
b2253	arnB	1
b4393	trpR	0
b1888	cheA	0
b4480	hdfR	1
b3066	dnaG	1
b0830	gsiB	0
b2583	yfiP	1
b1759	nudG	1
b0078	ilvH	0
b4620	yjbT	0
b1205	ychH	0
b0168	map	0
b1679	sufE	1
b0129	yadI	0
b0823	ybiW	1
b4552	yrhC	1
b2194	ccmH	1
b2457	eutM	0
b4437	sibB	0
b0806	mcbA	0
b0049	apaH	1
b2017	yefM	1
b0560	nohD	1
b1724	ydiZ	0
b3362	yhfG	1
b1233	ychJ	0
b4587	insN	1
b1184	umuC	1
b3618	yibB	1
b4669	ilvX	0
b4543	ypaA	0
b1689	ydiL	0
b4660	yhiL	1
b2310	argT	1
b0121	speE	0
b3180	yhbY	0
b0446	cof	0
b0824	ybiY	0
b4303	sgcQ	0
b2765	queD	0
b3670	ilvN	0
b3867	hemN	0
b4057	yjbR	0
b4243	ridA	0
b1780	yeaD	0
b4685	yrbN	0
b2127	mlrA	0
b3771	ilvD	1
b1258	yciF	0
b1117	lolD	0
b0600	ybdL	0
b2166	psuK	1
b0351	mhpF	0
b2825	ppdB	1
b3410	feoC	0
b2800	fucA	0
b0444	queC	0
b1489	dosP	1
b1917	yecC	0
b1812	pabB	0
b0075	leuL	0
b2948	yqgE	0
b3376	yhfS	0
b3865	yihA	1
b3314	rpsC	1
b3437	gntK	0
b1650	nemA	1
b3541	dppD	1
b2645	yfjZ	1
b1007	rutF	1
b1362	rzpR	1
b2764	cysJ	0
b0881	clpS	1
b2301	yfcF	0
b1719	thrS	1
b1561	rem	1
b0460	hha	1
b4533	ynfO	0
b0238	gpt	0
b2028	ugd	1
b1408	ynbA	1
b3662	nepI	1
b0596	entA	1
b1028	ymdE	0
b2819	recD	0
b3027	ygiZ	1
b1796	yoaG	0
b0521	ybcF	0
b1842	holE	0
b4676	yoaK	0
b1122	ymfA	1
b1298	puuD	0
b3742	mioC	0
b3181	greA	1
b2053	gmd	1
b1067	yceH	1
b2508	guaB	0
b1011	rutB	0
b0125	hpt	0
b1764	selD	0
b3138	agaB	0
b0620	citB	1
b2549	yphG	0
b4585	chiX	0
b3942	katG	0
b4131	cadA	1
b3517	gadA	0
b1365	ynaK	0
b3160	yhbW	1
b0505	allA	0
b3379	php	1
b3567	xylG	1
b0212	gloB	1
b0563	tfaX	0
b4627	ykfL	0
b4042	dgkA	1
b4550	arfA	0
b1756	ynjD	0
b3485	yhhJ	0
b3629	waaS	1
b4642	yoeD	0
b2185	rplY	0
b2265	menF	0
b2283	nuoG	0
b0799	dinG	1
b0006	yaaA	1
b0932	pepN	0
b3903	rhaA	0
b1839	yebY	0
b0335	prpE	0
b2015	yeeY	1
b3386	rpe	1
b1707	ydiV	1
b2751	cysN	0
b2517	rlmN	1
b1157	stfE	1
b3602	yibL	0
b4309	nanS	0
b1136	icd	0
b4471	tdcG	1
b1506	yneL	0
b0848	ybjM	1
b1480	sra	0
b0104	guaC	0
b4109	crfC	1
b3904	rhaB	1
b0039	caiA	0
b4192	ulaG	0
b3724	phoU	0
b1591	dmsD	0
b2811	csdE	0
b2937	speB	0
b3572	avtA	1
b3701	dnaN	1
b1551	ynfN	0
b0244	thrW	0
b0163	yaeH	0
b4557	yidD	1
b0329	yahO	0
b0750	nadA	0
b3406	greB	1
b1309	ycjM	1
b0070	setA	1
b3338	chiA	1
b3708	tnaA	0
b2538	hcaE	0
b1814	sdaA	0
b1787	yeaK	0
b3091	uxaA	0
b2700	pncC	0
b2187	yejL	0
b3947	frwA	0
b0523	purE	0
b0694	kdpE	0
b1377	ompN	1
b1420	mokB	0
b0236	prfH	0
b3098	yqjD	0
b1259	yciG	0
b4235	pmbA	0
b1455	yncH	1
b3889	yiiE	0
b1325	ycjG	0
b3312	rpmC	0
b0405	queA	0
b3712	yieE	1
b4049	dusA	1
b1282	yciH	1
b0087	mraY	0
b1957	yodC	1
b3787	wecC	1
b2734	pphB	1
b1699	ydiS	1
b0277	yagK	0
b1144	ymfJ	0
b2249	yfaY	0
b2496	hda	1
b4380	yjjI	0
b4225	chpB	0
b2256	arnD	1
b3398	yrfF	0
b4487	yjdP	0
b2139	mdtQ	0
b2222	atoA	0
b0459	maa	0
b2719	hycG	1
b2255	arnA	0
b3901	rhaM	0
b1409	ynbB	0
b3950	frwB	1
b1262	trpC	0
b0494	tesA	1
b4148	sugE	1
b2315	folC	0
b1558	cspF	1
b1029	ycdU	1
b2260	menE	1
b2146	preT	1
b1906	yecH	1
b3872	yihL	1
b3129	prlF	0
b3537	bcsF	1
b3765	yifB	1
b2998	yghW	0
b3038	ygiC	0
b1649	nemR	1
b3382	yhfY	0
b3336	bfr	0
b2326	epmC	0
b0547	ybcN	0
b3454	livF	0
b1840	yebZ	0
b2597	raiA	0
b3910	yiiM	1
b1100	ycfH	0
b2476	purC	1
b3887	dtd	1
b4262	lptG	1
b0854	potF	1
b1524	glsB	0
b4702	mgtL	0
b1654	grxD	0
b2551	glyA	0
b2920	scpC	0
b2871	ygeX	0
b1885	tap	0
b2604	yfiN	0
b0759	galE	0
b3211	yhcC	1
b3264	acrS	1
b0038	caiB	0
b3729	glmS	0
b0943	ycbV	0
b3337	bfd	0
b1378	pfo	0
b3458	livK	0
b1959	yedA	0
b0083	ftsL	1
b4232	fbp	1
b4463	ygcU	1
b1919	dcyD	0
b2957	ansB	0
b3870	glnA	0
b2295	yfbV	0
b2900	yqfB	0
b3107	yhaL	0
b3421	rtcB	1
b2940	yqgC	1
b2353	tfaS	0
b2917	scpA	0
b1612	fumA	0
b1127	pepT	0
b1317	ycjU	1
b2846	yqeH	0
b1881	cheZ	0
b1484	ddpD	0
b1161	ycgX	1
b4011	yjaA	1
b2025	hisF	0
b2705	srlD	0
b4348	hsdS	0
b4504	ykfH	1
b4347	symE	0
b2113	mrp	0
b0392	ykiA	0
b4361	dnaC	0
b4219	msrA	1
b4512	ybdD	1
b1493	gadB	0
b3289	rsmB	0
b0149	mrcB	0
b3003	yghA	0
b2165	psuG	0
b2730	hypE	0
b1148	ymfM	1
b3225	nanA	0
b2752	cysD	0
b2559	tadA	1
b0533	sfmH	1
b0616	citE	1
b2418	pdxK	1
b1316	ycjT	0
b0042	fixB	0
b0410	yajD	0
b2279	nuoK	1
b3741	mnmG	1
b2477	bamC	1
b2993	hybD	0
b0011	yaaW	1
b0604	dsbG	1
b0605	ahpC	0
b0559	ybcW	1
b1476	fdnI	1
b4384	deoD	0
b0046	kefF	1
b3223	nanE	0
b1137	ymfD	0
b0686	ybfF	0
b3392	hofP	1
b3610	grxC	0
b3141	agaI	1
b2018	hisL	0
b3479	nikD	1
b4394	yjjX	0
b2001	yeeR	0
b3309	rplX	0
b1248	yciU	1
b0855	potG	0
b4704	arrS	0
b1866	aspS	1
b1639	mliC	0
b2363	yfdT	0
b0761	modE	1
b3617	kbl	0
b2320	pdxB	0
b4639	yeeH	0
b4555	yicS	0
b4494	arpB	1
b2219	atoS	1
b2607	trmD	1
b2358	oweS	0
b2732	ygbA	1
b3828	metR	0
b2965	speC	1
b0468	ybaN	1
b1550	gnsB	1
b1555	ydfR	0
b0699	ybfA	0
b3536	bcsE	0
b0825	fsaA	0
b0424	yajL	1
b0389	yaiA	0
b1850	eda	0
b3046	yqiG	1
b3179	rlmE	1
b2898	ygfZ	0
b2154	yeiG	0
b3332	gspK	1
b0334	prpD	0
b1528	ydeA	1
b2267	elaA	1
b3923	uspD	0
b1797	yeaR	0
b4601	ydgU	0
b1195	ymgE	0
b4508	peaD	0
b2628	yfjL	0
b2648	pinH	0
b1338	abgA	0
b4286	yjhV	0
b2676	nrdF	1
b0592	fepB	0
b1706	ydiU	0
b2687	luxS	0
b4535	yniD	0
b1931	yedK	0
b3735	atpH	0
b4026	yjbE	0
b4088	alsB	1
b3415	gntT	1
b0276	yagJ	0
b1727	yniC	0
b1460	ydcC	0
b3881	yihT	0
b1811	yoaH	0
b0933	ssuB	0
b2454	eutJ	0
b3746	ravA	0
b2582	trxC	0
b2201	ccmA	0
b1384	feaR	1
b4475	rtcA	0
b0812	dps	0
b0723	sdhA	1
b1564	relB	0
b2036	glf	1
b0001	thrL	0
b4137	cutA	1
b0627	tatE	1
b3065	rpsU	0
b3718	yieK	0
b0863	artI	0
b2647	ypjA	0
b1568	ydfX	0
b1284	yciT	0
b3010	yqhC	0
b0082	rsmH	1
b2631	rnlB	0
b1060	bssS	0
b4100	phnH	0
b3766	ilvL	0
b0253	ykfA	0
b2330	prmB	0
b1664	ydhQ	1
b0131	panD	1
b0034	caiF	0
b4679	yohP	0
b2922	yggE	1
b2670	alaE	1
b3470	tusA	1
b3775	ppiC	0
b1374	pinR	0
b3991	thiG	1
b3317	rplB	0
b1098	tmk	1
b3128	garD	0
b2853	ygeI	0
b1976	mtfA	1
b3354	yheU	0
b1838	pphA	1
b4565	sgcB	0
b1870	cmoA	0
b3713	chrR	1
b0525	ppiB	0
b4657	yjhZ	0
b4143	groL	1
b1179	ycgL	0
b3411	yhgA	1
b2718	hycH	0
b0762	acrZ	1
b2474	tmcA	0
b0119	yacL	0
b2539	hcaF	1
b1883	cheB	1
b1373	tfaR	1
b3906	rhaR	1
b2769	ygcQ	1
b4699	fnrS	0
b4459	ryjA	0
b4310	nanM	1
b2925	fbaA	0
b2499	purM	0
b0558	ybcV	0
b1471	yddK	0
b4023	yjbD	0
b2456	eutN	0
b2756	casE	1
b3633	waaA	1
b4493	gapC	1
b1511	lsrK	0
b2919	scpB	0
b2006	yeeW	0
b2609	rpsP	0
b2881	xdhD	1
b4556	glvG	1
b4024	lysC	0
b1327	ycjY	1
b3177	folP	0
b1709	btuD	1
b3408	feoA	0
b2731	fhlA	1
b4594	ymgJ	0
b3488	yhiJ	1
b3758	rrlC	0
b1776	ydjL	0
b3774	ilvC	0
b1845	ptrB	1
b4703	pmrR	0
b1526	yneJ	0
b3988	rpoC	1
b1062	pyrC	0
b2550	yphH	0
b3707	tnaC	0
b2779	eno	1
b3663	yicN	1
b3287	def	1
b2439	eutL	0
b0296	ykgM	0
b4635	pauD	0
b1174	minE	0
b0456	ybaA	0
b0989	cspH	0
b3634	coaD	0
b3986	rplL	1
b0516	allC	1
b4596	yciZ	0
b1809	yoaB	0
b3058	folB	0
b3120	yhaB	1
b2415	ptsH	0
b4407	thiS	1
b2856	ygeK	1
b0546	ybcM	0
b2930	yggF	0
b1512	lsrR	0
b0117	yacH	0
b3434	yhgN	0
b4379	yjjW	0
b3349	slyD	1
b3248	yhdE	0
b0218	yafU	0
b1791	yeaN	1
b4406	yaeP	1
b2119	yehL	1
b0024	yaaY	0
b1953	yodD	1
b1884	cheR	0
b1686	menI	1
b4438	cyaR	1
b1288	fabI	1
b3543	dppB	0
b1131	purB	1
b2147	preA	1
b2066	udk	1
b4451	ryhB	0
b1768	pncA	0
b0585	fes	1
b4462	ygaQ	1
b0811	glnH	1
b0216	aspV	0
b1336	abgT	1
b0912	ihfB	0
b4477	dgoA	0
b2331	smrB	0
b4572	ylbE	1
b1846	yebE	1
b3212	gltB	0
b2858	ygeN	1
b1183	umuD	0
b4598	yncL	0
b3569	xylR	1
b0639	nadD	0
b2322	yfcJ	0
b3752	rbsK	0
b3048	yqiI	0
b2675	nrdE	1
b3405	ompR	0
b1281	pyrF	0
b3790	wecD	1
b3228	sspB	1
b3450	ugpC	1
b1539	ydfG	0
b2426	ucpA	0
b3990	thiH	0
b3236	mdh	0
b2131	osmF	1
b3299	rpmJ	0
b3557	insJ	0
b1346	ydaQ	0
b2357	yfdN	0
b3026	qseC	0
b2621	ssrA	0
b3172	argG	0
b2962	yggX	0
b3755	yieP	1
b4326	iraD	1
b0597	entH	1
b0134	panB	0
b1084	rne	0
b4592	cbdX	1
b0364	yaiS	1
b1220	ychO	1
b1133	mnmA	1
b3640	dut	1
b3321	rpsJ	0
b3637	rpmB	0
b2894	xerD	0
b3983	rplK	1
b4015	aceA	0
b2541	hcaB	0
b4085	alsE	0
b3736	atpF	1
b0472	recR	0
b3842	rfaH	0
b2312	purF	1
b1815	yoaD	0
b1468	narZ	1
b2627	yfjK	0
b4580	yaiT	1
b0873	hcp	0
b4491	ycgH	1
b2156	lysP	0
b3964	yijD	0
b4449	psrO	0
b4252	tabA	0
b0469	apt	0
b2300	yfcE	0
b4474	frlC	1
b0186	ldcC	1
b2305	yfcI	1
b3310	rplN	1
b4244	pyrI	0
b4119	melA	1
b3689	yidR	0
b3280	yrdB	0
b4408	csrB	0
b0382	iraP	0
b2793	syd	1
b0508	hyi	0
b3731	atpC	0
b2844	yqeF	0
b3716	cbrB	1
b3463	ftsE	1
b3268	yhdW	0
b2814	metZ	0
b3054	ygiF	0
b0888	trxB	0
b3440	yhhX	1
b0722	sdhD	1
b0422	xseB	1
b2770	ygcR	1
b0752	zitB	1
b1464	yddE	1
b2875	yqeB	0
b1949	fliQ	0
b1061	dinI	0
b2122	yehQ	1
b3653	gltS	1
b3049	glgS	1
b2275	yfbP	0
b1810	yoaC	1
b0227	yafL	1
b4234	yjgA	0
b0235	ykfJ	1
b2172	yeiQ	0
b3994	thiC	0
b4634	aaaD	0
b2251	nudI	0
b0467	priC	0
b0788	ybhN	0
b0421	ispA	0
b2584	pka	1
b1201	dhaR	0
b1461	pptA	0
b1672	ydhW	0
b2356	yfdM	0
b3946	fsaB	0
b2061	wzb	0
b1064	grxB	0
b1779	gapA	0
b3622	waaL	1
b1087	yceF	0
b2464	talA	1
b4571	wbbL	1
b4527	ydaF	0
b1595	ynfL	0
b1457	ydcD	1
b0928	aspC	0
b3002	yqhA	1
b0636	rlmH	1
b1302	puuE	0
b1876	argS	1
b1725	yniA	0
b2065	dcd	0
b2068	alkA	0
b0608	ybdR	1
b2209	eco	0
b3262	yhdJ	1
b3371	frlB	1
b2099	yegU	0
b1003	yccJ	0
b2461	eutP	0
b0561	tfaD	1
b3816	corA	0
b4107	yjdN	0
b3154	yhbP	0
b0101	yacG	1
b2887	ygfT	0
b0240	crl	0
b1057	yceJ	1
b4450	arcZ	0
b3582	sgbU	0
b4215	ytfI	1
b0085	murE	0
b3133	agaV	0
b3890	yiiF	0
b0097	secM	1
b1260	trpA	0
b2324	mnmC	1
b0306	ykgE	0
b2245	rhmA	0
b0852	rimK	0
b1977	asnT	0
b3389	aroB	1
b1415	aldA	0
b2668	ygaP	1
b4578	insP	1
b4398	creB	0
b0850	ybjC	0
b3315	rplV	0
b4334	yjiL	0
b0120	speD	0
b1134	nudJ	0
b4051	qorA	0
b1625	cnu	0
b4650	yibS	0
b1542	ydfI	0
b3759	rrfC	0
b3925	glpX	0
b1324	tpx	0
b4673	ymjD	0
b0470	dnaX	0
b1222	narX	0
b0902	pflA	1
b1287	yciW	1
b3239	yhcO	1
b1120	cobB	0
b2431	yfeX	0
b2096	gatY	0
b4526	ydaE	0
b1633	nth	1
b3125	garR	0
b2606	rplS	1
b1541	ydfZ	0
b1920	fliY	1
b4266	idnO	1
b4372	holD	0
b3732	atpD	1
b1544	ydfK	0
b2992	hybE	0
b2244	yfaD	1
b2352	gtrS	0
b4495	yedN	1
b3908	sodA	0
b3984	rplA	1
b0502	ylbG	0
b1344	ttcA	1
b0340	cynS	0
b1207	prs	1
b3672	ivbL	0
b0640	holA	1
b3509	hdeB	0
b0935	ssuD	0
b2955	yggW	0
b4497	yeeL	1
b3738	atpB	0
b1695	ydiO	1
b3661	nlpA	1
b0388	aroL	1
b4263	yjgR	1
b3534	bcsQ	1
b1799	dmlR	0
b1523	yneG	0
b4350	hsdR	0
b2870	ygeW	1
b3530	bcsC	1
b2662	gabT	1
b3296	rpsD	0
b0578	nfsB	0
b0081	mraZ	0
b1970	hiuH	0
b2709	norR	1
b0394	mak	0
b2063	yegH	1
b3609	secB	1
b2342	fadI	1
b1663	mdtK	0
b2080	yegP	1
b3153	yhbO	1
b4473	smf	1
b2909	ygfB	1
b3393	hofO	0
b1794	yeaP	0
b4130	dtpC	0
b1155	tfaP	1
b4470	yhaM	0
b0089	ftsW	1
b1253	yciA	0
b3873	yihM	0
b2785	rlmD	0
b2039	rfbA	1
b0210	yafE	0
b1824	yobF	0
b1553	rzpQ	1
b0033	carB	0
b2804	fucU	0
b0637	rsfS	0
b2872	ygeY	0
b3564	xylB	1
b0061	araD	0
b4058	uvrA	0
b3919	tpiA	0
b4566	yjhX	0
b1366	ydaY	0
b0044	fixX	1
b3855	rrfA	0
b2776	ygcE	0
b1946	fliN	1
b1145	cohE	1
b0164	yaeI	0
b2093	gatB	0
b2094	gatA	0
b4519	icdC	0
b3854	rrlA	0
b3115	tdcD	0
b1447	ydcZ	1
b1436	yncJ	0
b1569	dicC	0
b1843	yobB	1
b4306	yjhP	0
b2081	yegQ	1
b1943	fliK	0
b2802	fucI	0
b0074	leuA	0
b1446	ydcY	0
b0614	citX	1
b3343	tusB	0
b0231	dinB	0
b1924	fliD	0
b0522	purK	1
b3484	yhhI	0
b4381	deoC	0
b0631	ybeD	1
b3269	yhdX	1
b1305	pspB	1
b1414	ydcF	0
b0704	ybfC	0
b2562	yfhL	1
b0339	cynT	1
b2591	rrsG	0
b0476	aes	0
b2241	glpA	1
b3967	murI	1
b1681	sufD	0
b1306	pspC	0
b1694	ydiF	1
b3119	tdcR	1
b0503	mnmH	1
b4554	yibT	1
b2897	sdhE	0
b1426	ydcH	0
b0775	bioB	0
b3882	yihU	0
b2567	rnc	1
b4101	phnG	0
b1276	acnA	1
b1513	lsrA	1
b4124	dcuR	0
b4145	yjeJ	0
b0860	artJ	1
b4332	yjiJ	1
b1990	ldtA	0
b4319	fimG	0
b3498	prlC	1
b0595	entB	1
b4036	lamB	1
b0214	rnhA	1
b0415	ribE	0
b1939	fliG	1
b3279	yrdA	0
b1700	ydiT	1
b4353	yjiX	0
b0889	lrp	0
b3777	yifN	0
b4236	cybC	0
b4039	ubiC	0
b3834	ubiJ	0
b0126	can	0
b2777	queE	1
b2944	yggI	0
b1340	smrA	0
b2372	yfdV	1
b4440	ryfA	0
b2848	yqeJ	0
b3365	nirB	1
b0063	araB	0
b4258	valS	1
b3375	frlR	1
b4092	phnP	0
b0948	rlmL	0
b4551	yheV	1
b4652	yibU	0
b0110	ampD	0
b0482	ybaP	1
b2422	cysA	1
b2436	hemF	1
b3103	yhaH	1
b4569	yhcE	0
b0562	ybcY	0
b1582	ynfA	1
b4498	gatR	1
b0766	ybhA	1
b1372	stfR	1
b1936	intG	0
b3025	qseB	0
b0185	accA	0
b2041	rfbB	0
b2349	intS	1
b3281	aroE	0
b4446	sibC	0
b1765	ydjA	0
b4626	ykfN	0
b0577	ybdG	1
b4441	glmY	0
b4636	ybfI	0
b4420	rdlA	0
b2003	yeeT	0
b1575	dicB	0
b2934	cmtB	1
b0678	nagB	0
b0937	ssuE	1
b0249	ykfF	0
b0136	yadK	0
b0975	hyaD	1
b1600	mdtJ	1
b3495	uspA	1
b2007	yeeX	0
b3074	ygjH	0
b3178	ftsH	1
b1581	rspA	0
b3786	wecB	0
b0144	gluQ	1
b0390	aroM	0
b2438	eutK	1
b2107	rcnB	1
b0092	ddlB	0
b4021	pepE	0
b1606	folM	0
b1572	ydfB	0
b0458	ylaC	1
b1772	ydjH	1
b4181	yjfI	1
b0688	pgm	0
b0921	smtA	1
b4169	amiB	0
b4458	oxyS	0
b2335	yfcR	0
b2750	cysC	0
b3341	rpsG	0
b3164	pnp	0
b4302	sgcA	1
b2445	yffN	0
b2615	nadK	0
b3199	lptC	1
b2620	smpB	0
b3704	rnpA	1
b2914	rpiA	0
b4226	ppa	0
b2109	yehB	1
b0336	codB	0
b2947	gshB	0
b0043	fixC	0
b2638	yfjU	0
b1330	ynaI	1
b3206	npr	1
b1849	purT	0
b3652	recG	0
b0308	ykgG	1
b3566	xylF	0
b3168	infB	1
b4524	ycjV	0
b3852	ileT	0
b3085	ygjP	0
b1297	puuA	1
b1891	flhC	0
b2502	ppx	1
b3571	malS	1
b1453	ansP	0
b3993	thiE	1
b1867	yecD	1
b0783	moaC	0
b4281	yjhD	0
b1428	ydcK	1
b2866	xdhA	1
b2273	yfbN	0
b0250	ykfB	0
b0813	rhtA	1
b0064	araC	1
b3363	ppiA	1
b2414	cysK	0
b3313	rplP	0
b1734	chbF	1
b1147	ymfL	0
b3481	nikR	0
b1895	uspC	0
b1826	mgrB	1
b0243	proA	0
b2510	yfgJ	1
b3989	yjaZ	0
b0204	rrlH	0
b2159	nfo	0
b0837	yliI	0
b1355	ydaG	1
b1926	fliT	0
b1732	katE	0
b0066	thiQ	0
b2787	gudD	0
b1352	kilR	1
b3266	acrF	1
b3521	yhjC	1
b3627	waaO	1
b0406	tgt	0
b2421	cysM	0
b4249	bdcA	0
b4227	ytfQ	0
b4245	pyrB	0
b0517	allD	0
b3806	cyaA	1
b2560	pgpC	1
b3196	yrbG	0
b2449	yffR	0
b1361	ydaW	0
b4658	yghX	0
b1971	yedY	1
b3932	hslV	1
b1154	stfP	0
b2557	purL	0
b4200	rpsF	0
b1918	yecS	0
b0201	rrsH	0
b4038	yjbI	0
b4094	phnN	0
b0979	cbdB	1
b3951	pflD	0
b1913	uvrC	1
b0826	moeB	1
b1865	nudB	1
b0978	cbdA	1
b3803	hemX	1
b2152	yeiB	1
b1921	fliZ	0
b0939	elfD	0
b2739	ygbM	0
b1743	spy	0
b0295	ykgL	0
b2838	lysA	1
b1635	gstA	0
b4178	nsrR	0
b3024	ygiW	1
b1617	uidA	0
b4146	epmB	1
b2929	yggD	0
b3430	glgC	1
b3077	ebgC	0
b4632	ylbI	0
b3237	argR	1
b1418	cybB	1
b2822	recC	0
b4521	ycgI	0
b1730	ydjO	1
b3121	yhaC	1
b3845	fadA	0
b0207	dkgB	0
b2296	ackA	1
b1251	yciI	0
b2512	bamB	1
b1716	rplT	0
b0713	ybgL	0
b0691	ybfG	1
b4047	yjbL	1
b4579	yaiX	0
b1486	ddpB	0
b2160	yeiI	0
b1892	flhD	1
b3342	rpsL	0
b0782	moaB	0
b4205	ytfA	0
b2448	yffQ	0
b1102	fhuE	0
b3511	hdeD	1
b2796	sdaC	0
b0661	miaB	0
b2000	flu	0
b3402	yhgE	1
b1988	nac	1
b3793	wzyE	0
b1546	tfaQ	0
b2808	gcvA	1
b4675	yoaJ	0
b3812	yigB	1
b0755	gpmA	1
b0976	hyaE	0
b2262	menB	0
b0159	mtn	0
b2733	mutS	0
b0013	yaaI	1
b0188	tilS	0
b3939	metB	0
b2384	ypdE	0
b4298	yjhH	1
b1218	chaC	1
b3319	rplD	1
b2826	ppdA	1
b2112	yehE	1
b3417	malP	1
b4412	hokC	0
b4317	fimD	0
b0947	ycbX	0
b0486	ybaT	1
b2851	ygeG	0
b2360	yfdQ	0
b0555	rrrD	0
b3730	glmU	0
b0705	ybfL	1
b1020	phoH	1
b2935	tktA	1
b0711	ybgJ	0
b3030	parE	1
b1648	ydhL	0
b1172	ymgG	0
b1887	cheW	0
b2725	hycA	0
b1243	oppA	1
b2385	ypdF	1
b2579	grcA	1
b3244	tldD	0
b2463	maeB	0
b1519	tam	0
b4659	yabP	1
b0095	ftsZ	1
b3589	yiaY	0
b2576	srmB	0
b3585	yiaU	1
b3638	yicR	0
b3645	dinD	0
b0440	hupB	0
b2762	cysH	0
b1093	fabG	1
b1847	yebF	1
b1963	yedR	1
b0973	hyaB	0
b1746	astD	0
b2636	yfjS	1
b3272	rrfF	0
b0955	ycbZ	1
b2735	ygbI	1
b3042	yqiC	0
b1156	tfaE	0
b3912	cpxR	1
b3013	yqhG	1
b1693	aroD	1
b2082	ogrK	1
b0977	hyaF	1
b2104	thiM	1
b4603	rseX	0
b0598	cstA	0
b1738	chbB	1
b2950	yggR	0
b4337	mdtM	0
b0352	mhpE	0
b2577	yfiE	0
b4248	yjgH	0
b3922	yiiS	0
b0137	yadL	1
b3987	rpoB	1
b4478	dgoD	0
b0778	bioD	0
b2908	pepP	1
b2083	yegZ	1
b1110	ycfJ	0
b2989	yghU	0
b3182	dacB	1
b0913	ycaI	1
b3148	yraN	0
b0680	glnS	0
b3198	kdsC	0
b0518	fdrA	0
b1190	dadX	1
b1406	ydbC	0
b3563	yiaB	1
b2428	murQ	0
b4311	nanC	0
b1219	ychN	0
b3326	gspE	1
b4053	alr	0
b0035	caiE	0
b0803	ybiI	0
b3308	rplE	1
b0461	tomB	0
b2694	argV	0
b1097	yceG	0
b0050	apaG	0
b2029	gnd	0
b4624	ryjB	0
b4328	iadA	0
b3242	aaeX	0
b1652	rnt	0
b1668	ydhS	1
b0487	cueR	0
b0132	yadD	0
b1118	lolE	1
b0593	entC	0
b3191	mlaB	0
b2977	glcG	0
b0138	yadM	0
b0738	tolR	0
b1900	araG	0
b3159	yhbV	1
b3551	bisC	1
b4697	yrdF	0
b0454	ybaZ	1
b2686	emrB	0
b2634	yfjR	0
b0251	yafY	1
b3257	yhdT	0
b3462	ftsX	0
b4017	arpA	1
b2126	yehU	1
b0999	cbpM	1
b0602	ybdN	0
b3230	rpsI	0
b4339	yjiP	1
b1313	ycjQ	1
b2766	ygcN	1
b4098	phnJ	1
b0583	entD	1
b0802	ybiJ	0
b1902	ftnB	0
b1630	rsxD	0
b1954	dsrA	0
b3795	yifK	1
b0573	cusF	0
b4150	ampC	0
b2325	yfcL	0
b2710	norV	1
b2359	yfdP	0
b2392	mntH	0
b3620	waaF	1
b1048	opgG	1
b4640	yoeG	1
b0662	ubiF	1
b4511	ybdZ	0
b4061	yjcC	1
b0443	fadM	0
b2278	nuoL	1
b1265	trpL	0
b2268	rbn	0
b1580	rspB	0
b1308	pspE	0
b4300	sgcR	1
b1665	valV	0
b0756	galM	0
b3449	ugpQ	0
b0273	argF	0
b3702	dnaA	0
b2277	nuoM	0
b4077	gltP	1
b0285	paoB	1
b1788	yoaI	1
b3612	gpmM	0
b0465	mscK	1
b3283	yrdD	1
b1073	flgB	0
b1785	yeaI	0
b0199	metN	1
b4191	ulaR	1
b0773	ybhB	0
b0350	mhpD	0
b0730	mngR	0
b1619	hdhA	1
b2714	ascG	0
b4614	sokA	0
b0073	leuB	1
b3778	rep	0
b4254	argI	0
b2693	argY	0
b0438	clpX	1
b1319	ompG	1
b3094	exuR	0
b0940	elfC	1
b3493	pitA	0
b2842	kduD	0
b3540	dppF	1
b2864	glyU	0
b3696	yidX	1
b3482	rhsB	0
b2830	rppH	0
b3749	rbsA	1
b2480	bcp	1
b1482	osmC	0
b4674	ynbG	0
b3905	rhaS	0
b1761	gdhA	0
b3116	tdcC	1
b3698	yidB	0
b0779	uvrB	0
b3291	mscL	1
b4561	insM	0
b1235	rssB	0
b1112	bhsA	0
b3238	yhcN	0
b1651	gloA	0
b0381	ddlA	0
b1323	tyrR	0
b3798	leuT	0
b3550	yiaC	1
b1359	ydaU	1
b2070	yegI	0
b2355	yfdL	1
b1527	yneK	0
b0581	ybdK	0
b1667	ydhR	0
b3426	glpD	1
b3593	rhsA	0
b0687	seqA	1
b0569	nfrB	1
b2611	ypjD	1
b4014	aceB	0
b0076	leuO	0
b3665	adeD	0
b1515	lsrD	0
b1932	yedL	0
b0677	nagA	0
b1076	flgE	0
b0312	betB	0
b1385	feaB	0
[truncated: 2,442 more rows]
