# Supplementary material for: Chemical-genetic profiling reveals limited cross-resistance between antimicrobial peptides with different modes of action
Source: Nat Commun. 2019 Dec 16;10:5731. doi: 10.1038/s41467-019-13618-z (PMC6915728; doi:10.1038/s41467-019-13618-z)
Supplement: Supplementary file 7 — Supplementary Data 4 [file 41467_2019_13618_MOESM7_ESM.xlsx]

## Sheet: Description
Supplementary Data 4 - Gene ontology (GO) enrichment analysis of the genes enhancing resistance and sensitivity to antimicrobial peptides (AMPs).
Biological Networks Gene Ontology tool (BiNGO) (Maere S et al.,2005) was used for GO enrichment analysis. For multiple-testing correction, False Discovery Rate (FDR) was calculated by Benjamini-Hochberg procedure (FDR cutoff= 0.05).
GO_resistance-enhancing genes	GO enrichment analysis of the genes enhancing resistance to AMPs
	AMP	Name of the AMP
	GO-ID	Accession number of GO term
	p-value	p-value determined by Fisher's exact test
	corr p-value	p-value determined by Fisher's exact test, FDR corrected
	Description	Description of the enriched GO category
GO_sensitivity-enhancing genes	GO enrichment analysis of the genes enhancing sensitivity to AMPs
	AMP	Name of the AMP
	GO-ID	Accession number of GO term
	p-value	p-value determined by Fisher's exact test
	corr p-value	p-value determined by Fisher's exact test, FDR corrected
	Description	Description of the enriched GO category

## Sheet: GO_resistance-enhancing genes
AMP	GO-ID	p-value	corr p-value	Description
AP	3676	1.17e-05	0.00135	nucleic acid binding
	3677	1.87e-05	0.00162	DNA binding
	3700	0.00119	0.0395	transcription factor activity
	6139	0.00081	0.0301	nucleobase, nucleoside, nucleotide and nucleic acid metabolic process
	6350	4.33e-06	0.000962	transcription
	6351	4.33e-06	0.000962	transcription, DNA-dependent
	6355	0.000164	0.00812	regulation of transcription, DNA-dependent
	9059	0.000985	0.0342	macromolecule biosynthetic process
	9251	0.00143	0.045	glucan catabolic process
	9889	6.61e-05	0.00362	regulation of biosynthetic process
	10467	5.42e-06	0.000962	gene expression
	10468	5.83e-05	0.00357	regulation of gene expression
	10556	0.000148	0.00771	regulation of macromolecule biosynthetic process
	16070	3.8e-06	0.000962	RNA metabolic process
	19219	5.36e-05	0.00349	regulation of nucleobase, nucleoside, nucleotide and nucleic acid metabolic process
	19222	3.37e-06	0.000962	regulation of metabolic process
	30528	0.000231	0.0109	transcription regulator activity
	31323	1.63e-05	0.00154	regulation of cellular metabolic process
	31326	6.61e-05	0.00362	regulation of cellular biosynthetic process
	32774	5.55e-06	0.000962	RNA biosynthetic process
	34645	0.000938	0.0337	cellular macromolecule biosynthetic process
	43170	0.00122	0.0395	macromolecule metabolic process
	44247	0.000736	0.0284	cellular polysaccharide catabolic process
	44260	0.000333	0.0133	cellular macromolecule metabolic process
	45449	0.000258	0.0112	regulation of transcription
	50789	9.42e-06	0.00127	regulation of biological process
	50794	2.4e-05	0.00177	regulation of cellular process
	51171	2.28e-05	0.00177	regulation of nitrogen compound metabolic process
	51252	0.000242	0.011	regulation of RNA metabolic process
	60255	2.56e-05	0.00177	regulation of macromolecule metabolic process
	65007	0.00027	0.0112	biological regulation
	80090	1.63e-05	0.00154	regulation of primary metabolic process
	90304	9.79e-06	0.00127	nucleic acid metabolic process
BAC5	154	2.45e-05	0.00669	rRNA modification
	5527	0.000178	0.0292	macrolide binding
	5528	0.000178	0.0292	FK506 binding
	5575	3.63e-07	0.000149	cellular_component
	5623	2.55e-07	0.000139	cell
	5886	9.11e-15	1.49e-11	plasma membrane
	6364	0.000198	0.0296	rRNA processing
	16020	3.99e-11	3.27e-08	membrane
	16072	0.000355	0.0484	rRNA metabolic process
	22613	9.08e-05	0.0186	ribonucleoprotein complex biogenesis
	42254	9.08e-05	0.0186	ribosome biogenesis
	44464	4.56e-07	0.000149	cell part
CAP18	166	0.000171	0.0178	nucleotide binding
	3824	1.87e-05	0.00628	catalytic activity
	5622	0.000151	0.0174	intracellular
	5737	2.59e-05	0.00628	cytoplasm
	5829	2.97e-05	0.00628	cytosol
	6082	0.000698	0.0371	organic acid metabolic process
	8198	0.000825	0.0408	ferrous iron binding
	8270	0.000453	0.0353	zinc ion binding
	10181	3.02e-05	0.00628	FMN binding
	16783	0.000714	0.0371	sulfurtransferase activity
	16829	0.000448	0.0353	lyase activity
	16835	0.00104	0.0469	carbon-oxygen lyase activity
	16836	0.000875	0.0413	hydro-lyase activity
	19752	0.000612	0.0353	carboxylic acid metabolic process
	42180	4.15e-05	0.00717	cellular ketone metabolic process
	43436	0.000612	0.0353	oxoacid metabolic process
	44424	9.46e-05	0.014	intracellular part
	44444	2.35e-05	0.00628	cytoplasmic part
	48037	0.000255	0.0241	cofactor binding
	50662	0.000128	0.0166	coenzyme binding
	51536	0.000516	0.0353	iron-sulfur cluster binding
	51539	0.000553	0.0353	4 iron, 4 sulfur cluster binding
	51540	0.000516	0.0353	metal cluster binding
CP1	5886	2.88e-06	0.00384	plasma membrane
	8610	5.91e-05	0.0393	lipid biosynthetic process
HBD3	no enrichment
IND	166	0.000106	0.00908	nucleotide binding
	3674	6.17e-06	0.00141	molecular_function
	3824	2.76e-05	0.00471	catalytic activity
	4312	0.000203	0.0139	fatty acid synthase activity
	5488	0.000166	0.0126	binding
	5622	0.000194	0.0139	intracellular
	5737	0.000609	0.0333	cytoplasm
	6091	5.35e-05	0.0061	generation of precursor metabolites and energy
	6396	0.00126	0.046	RNA processing
	6399	0.00106	0.043	tRNA metabolic process
	6400	0.00128	0.046	tRNA modification
	6629	4.47e-05	0.0061	lipid metabolic process
	6631	0.000943	0.043	fatty acid metabolic process
	6633	4.66e-05	0.0061	fatty acid biosynthetic process
	6730	0.000706	0.0371	one-carbon metabolic process
	8033	0.00107	0.043	tRNA processing
	8152	0.0012	0.046	metabolic process
	8175	0.00125	0.046	tRNA methyltransferase activity
	8194	0.00107	0.043	UDP-glycosyltransferase activity
	8610	7.15e-05	0.00752	lipid biosynthetic process
	9055	4.04e-06	0.0011	electron carrier activity
	9061	4.49e-07	0.000153	anaerobic respiration
	9375	0.000571	0.0325	ferredoxin hydrogenase complex
	9451	0.000355	0.0221	RNA modification
	10467	0.000939	0.043	gene expression
	15980	0.000133	0.0107	energy derivation by oxidation of organic compounds
	16491	0.00034	0.0221	oxidoreductase activity
	30488	0.000745	0.0377	tRNA methylation
	32259	0.00104	0.043	methylation
	34470	0.000376	0.0224	ncRNA processing
	34660	8.92e-05	0.00813	ncRNA metabolic process
	44255	8.92e-05	0.00813	cellular lipid metabolic process
	44424	5.27e-05	0.0061	intracellular part
	45333	2.32e-05	0.00453	cellular respiration
	50662	0.000833	0.0407	coenzyme binding
	51536	3.02e-09	2.06e-06	iron-sulfur cluster binding
	51539	2.26e-07	0.000103	4 iron, 4 sulfur cluster binding
	51540	3.02e-09	2.06e-06	metal cluster binding
LL37	1882	6.01e-05	0.00954	nucleoside binding
	1883	5.21e-05	0.00954	purine nucleoside binding
	5524	0.00014	0.014	ATP binding
	6396	0.000197	0.0165	RNA processing
	6730	4.71e-06	0.00325	one-carbon metabolic process
	6808	0.000442	0.0316	regulation of nitrogen utilization
	8168	9.53e-05	0.0114	methyltransferase activity
	8757	0.000333	0.025	S-adenosylmethionine-dependent methyltransferase activity
	9451	0.000166	0.0148	RNA modification
	16741	0.000242	0.0192	transferase activity, transferring one-carbon groups
	17076	3.74e-05	0.00892	purine nucleotide binding
	19538	0.0008	0.0477	protein metabolic process
	30554	2.49e-05	0.00857	adenyl nucleotide binding
	32259	6.82e-06	0.00325	methylation
	32553	0.000146	0.014	ribonucleotide binding
	32555	0.000146	0.014	purine ribonucleotide binding
	32559	7.56e-05	0.0108	adenyl ribonucleotide binding
	32991	0.000541	0.0355	macromolecular complex
	34470	0.000547	0.0355	ncRNA processing
	34660	0.000909	0.05	ncRNA metabolic process
	43170	5.52e-05	0.00954	macromolecule metabolic process
	43412	1.61e-06	0.0023	macromolecule modification
	43414	3e-05	0.00857	macromolecule methylation
	44085	0.000734	0.0456	cellular component biogenesis
	44260	9.01e-05	0.0114	cellular macromolecule metabolic process
	65003	0.000866	0.0495	macromolecular complex assembly
PEX	no enrichment
PGLA	5543	3.89e-05	0.0204	phospholipid binding
	5886	9.97e-06	0.0105	plasma membrane
PLEU	no enrichment
PR39	8483	1.88e-05	0.022	transaminase activity
	16747	5.21e-05	0.0252	transferase activity, transferring acyl groups other than amino-acyl groups
	16769	3.04e-05	0.022	transferase activity, transferring nitrogenous groups
PROA	no enrichment
PXB	no enrichment
R8	154	6.56e-07	7.16e-05	rRNA modification
	1510	7.89e-09	1.28e-06	RNA methylation
	6139	4.02e-05	0.00276	nucleobase, nucleoside, nucleotide and nucleic acid metabolic process
	6364	1.13e-10	4.95e-08	rRNA processing
	6396	3.64e-11	3.25e-08	RNA processing
	6400	0.000556	0.0331	tRNA modification
	6730	1.04e-09	1.85e-07	one-carbon metabolic process
	8033	0.000235	0.015	tRNA processing
	8168	6.82e-07	7.16e-05	methyltransferase activity
	8173	4.65e-07	5.54e-05	RNA methyltransferase activity
	8649	2.25e-05	0.00161	rRNA methyltransferase activity
	8757	1.03e-06	0.000102	S-adenosylmethionine-dependent methyltransferase activity
	9451	1.31e-08	1.95e-06	RNA modification
	10467	2.42e-06	0.000216	gene expression
	16070	3.6e-06	0.000292	RNA metabolic process
	16072	4.42e-10	1.14e-07	rRNA metabolic process
	16741	3.6e-06	0.000292	transferase activity, transferring one-carbon groups
	22613	1.38e-10	4.95e-08	ribonucleoprotein complex biogenesis
	31167	2.77e-07	3.8e-05	rRNA methylation
	32259	5.32e-10	1.14e-07	methylation
	34470	4.63e-12	8.27e-09	ncRNA processing
	34660	5.73e-10	1.14e-07	ncRNA metabolic process
	42254	1.38e-10	4.95e-08	ribosome biogenesis
	42274	0.000333	0.0205	ribosomal small subunit biogenesis
	43170	1.14e-05	0.000882	macromolecule metabolic process
	43190	0.000886	0.0495	ATP-binding cassette (ABC) transporter complex
	43412	1.51e-05	0.00112	macromolecule modification
	43414	5.38e-10	1.14e-07	macromolecule methylation
	44085	0.000835	0.0481	cellular component biogenesis
	44260	1.34e-06	0.000126	cellular macromolecule metabolic process
	70475	5.13e-05	0.00339	rRNA base methylation
	90304	3.08e-07	3.92e-05	nucleic acid metabolic process
TPII	154	9.35e-05	0.0122	rRNA modification
	1510	0.000391	0.0383	RNA methylation
	6364	1.57e-06	0.000733	rRNA processing
	6396	2.99e-06	0.000733	RNA processing
	9451	5.46e-05	0.00916	RNA modification
	16072	2.9e-06	0.000733	rRNA metabolic process
	22613	3.74e-06	0.000733	ribonucleoprotein complex biogenesis
	31167	0.000453	0.039	rRNA methylation
	32553	0.000155	0.0165	ribonucleotide binding
	32555	0.000155	0.0165	purine ribonucleotide binding
	32559	0.000521	0.0408	adenyl ribonucleotide binding
	34470	2.73e-06	0.000733	ncRNA processing
	34660	6.73e-05	0.00988	ncRNA metabolic process
	42254	3.74e-06	0.000733	ribosome biogenesis
	44085	0.000465	0.039	cellular component biogenesis

## Sheet: GO_sensitivity-enhancing genes
AMP	GO-ID	p-value	corr p-value	Description
AP	5215	4.29e-05	0.00332	transporter activity
	5575	7.93e-08	1.38e-05	cellular_component
	5623	3.02e-08	6.01e-06	cell
	5886	7.82e-31	1.09e-27	plasma membrane
	5887	6.82e-06	0.00095	integral to plasma membrane
	6644	1.28e-05	0.00149	phospholipid metabolic process
	6810	1.53e-05	0.00164	transport
	8610	0.000312	0.0217	lipid biosynthetic process
	8654	8.84e-06	0.00112	phospholipid biosynthetic process
	15075	0.000396	0.0251	ion transmembrane transporter activity
	16020	4.62e-29	3.21e-26	membrane
	16021	7.66e-10	3.02e-07	integral to membrane
	22857	4.1e-05	0.00332	transmembrane transporter activity
	22892	0.000349	0.0231	substrate-specific transporter activity
	31224	8.68e-10	3.02e-07	intrinsic to membrane
	31226	1.82e-05	0.00169	intrinsic to plasma membrane
	44425	3.34e-09	9.32e-07	membrane part
	44459	5.57e-05	0.00408	plasma membrane part
	44464	2.83e-08	6.01e-06	cell part
	51179	2.38e-05	0.00207	localization
	51234	1.79e-05	0.00169	establishment of localization
	55085	3.75e-06	0.00058	transmembrane transport
BAC5	6974	0.000283	0.0301	response to DNA damage stimulus
	9279	5.01e-12	5.49e-09	cell outer membrane
	19867	1.19e-11	6.49e-09	outer membrane
	30312	8.68e-10	3.17e-07	external encapsulating structure
	30313	2.63e-09	4.8e-07	cell envelope
	30674	0.000178	0.0216	protein binding, bridging
	31230	1.82e-08	2.84e-06	intrinsic to cell outer membrane
	31975	2.63e-09	4.8e-07	envelope
	42884	0.000302	0.0301	microcin transport
	44462	1.54e-09	4.22e-07	external encapsulating structure part
	45203	5.23e-06	0.000715	integral to cell outer membrane
CAP18	3954	0.000528	0.0439	NADH dehydrogenase activity
	5215	1.44e-11	4.64e-09	transporter activity
	5575	1.43e-06	0.000203	cellular_component
	5623	1.69e-06	0.000218	cell
	5886	3.39e-52	8.75e-49	plasma membrane
	5887	3.16e-10	7.73e-08	integral to plasma membrane
	6091	0.000307	0.0282	generation of precursor metabolites and energy
	6629	0.000276	0.0264	lipid metabolic process
	6644	0.000607	0.0489	phospholipid metabolic process
	6810	3.3e-10	7.73e-08	transport
	8654	0.000346	0.0308	phospholipid biosynthetic process
	9055	1.72e-05	0.00211	electron carrier activity
	9061	7.27e-08	1.17e-05	anaerobic respiration
	15145	0.000418	0.0359	monosaccharide transmembrane transporter activity
	15749	0.000246	0.0244	monosaccharide transport
	15980	3.44e-05	0.00369	energy derivation by oxidation of organic compounds
	16020	7.22e-44	9.31e-41	membrane
	16021	1.03e-13	5.31e-11	integral to membrane
	22804	3.37e-05	0.00369	active transmembrane transporter activity
	22857	6.94e-11	1.99e-08	transmembrane transporter activity
	22891	2.59e-09	4.46e-07	substrate-specific transmembrane transporter activity
	22892	4.41e-10	9.47e-08	substrate-specific transporter activity
	31224	5.24e-15	4.5e-12	intrinsic to membrane
	31226	1.44e-11	4.64e-09	intrinsic to plasma membrane
	44255	0.00024	0.0244	cellular lipid metabolic process
	44425	2.18e-14	1.4e-11	membrane part
	44459	4.32e-12	1.86e-09	plasma membrane part
	44464	1.5e-06	0.000203	cell part
	45333	2.07e-05	0.00243	cellular respiration
	51179	2.55e-09	4.46e-07	localization
	51234	5.37e-10	1.07e-07	establishment of localization
	55085	2.48e-07	3.75e-05	transmembrane transport
CP1	5215	8.3e-07	0.000507	transporter activity
	5886	9.43e-05	0.0108	plasma membrane
	5887	0.00055	0.042	integral to plasma membrane
	6810	2.11e-05	0.00323	transport
	9279	4.52e-05	0.00592	cell outer membrane
	15291	1.11e-05	0.00204	secondary active transmembrane transporter activity
	15293	0.000538	0.042	symporter activity
	15931	0.000378	0.0315	nucleobase, nucleoside, nucleotide and nucleic acid transport
	15932	0.000128	0.0138	nucleobase, nucleoside, nucleotide and nucleic acid transmembrane transporter activity
	16020	1.69e-08	3.09e-05	membrane
	16021	4.06e-06	0.0018	integral to membrane
	19867	9.6e-06	0.00196	outer membrane
	22804	0.000229	0.0221	active transmembrane transporter activity
	22857	8.25e-07	0.000507	transmembrane transporter activity
	22891	8.07e-06	0.00185	substrate-specific transmembrane transporter activity
	22892	7.49e-06	0.00185	substrate-specific transporter activity
	30312	8.53e-05	0.0104	external encapsulating structure
	30313	0.000272	0.0238	cell envelope
	31224	7.28e-06	0.00185	intrinsic to membrane
	31975	0.000272	0.0238	envelope
	44425	4.92e-06	0.0018	membrane part
	44462	0.000169	0.0172	external encapsulating structure part
	51179	1.36e-05	0.00227	localization
	51234	2.55e-05	0.00359	establishment of localization
HBD3	5215	9.7e-11	1.9e-08	transporter activity
	5575	5.57e-09	7.99e-07	cellular_component
	5623	1.43e-08	1.7e-06	cell
	5886	7.74e-37	8.33e-34	plasma membrane
	5887	6.48e-10	1.07e-07	integral to plasma membrane
	6091	0.000116	0.00734	generation of precursor metabolites and energy
	6284	0.000738	0.0311	base-excision repair
	6810	1.72e-11	4.61e-09	transport
	6811	5.76e-06	0.000495	ion transport
	6820	0.000214	0.0115	anion transport
	8509	0.000406	0.0194	anion transmembrane transporter activity
	8940	3.84e-05	0.00275	nitrate reductase activity
	9055	0.000249	0.0127	electron carrier activity
	9061	4.27e-07	4.83e-05	anaerobic respiration
	9279	0.000457	0.0209	cell outer membrane
	15075	0.000278	0.0139	ion transmembrane transporter activity
	15145	0.00103	0.0416	monosaccharide transmembrane transporter activity
	15291	5.77e-05	0.00388	secondary active transmembrane transporter activity
	15297	0.000214	0.0115	antiporter activity
	15837	0.000815	0.0337	amine transport
	15849	0.000188	0.0106	organic acid transport
	15980	1.68e-05	0.00129	energy derivation by oxidation of organic compounds
	16020	2.7e-39	5.8e-36	membrane
	16021	1.88e-13	8.08e-11	integral to membrane
	16661	2.99e-05	0.00222	oxidoreductase activity, acting on other nitrogenous compounds as donors
	19645	0.000245	0.0127	anaerobic electron transport chain
	19867	0.000181	0.0106	outer membrane
	22804	6.33e-06	0.000523	active transmembrane transporter activity
	22857	3.73e-10	6.69e-08	transmembrane transporter activity
	22891	6.8e-09	9.13e-07	substrate-specific transmembrane transporter activity
	22892	7.09e-10	1.09e-07	substrate-specific transporter activity
	22900	0.00013	0.00797	electron transport chain
	22904	8.68e-05	0.00566	respiratory electron transport chain
	30288	0.000496	0.0219	outer membrane-bounded periplasmic space
	30312	1.99e-06	0.000186	external encapsulating structure
	30313	1.29e-06	0.000126	cell envelope
	31224	4.55e-16	2.44e-13	intrinsic to membrane
	31226	3.29e-11	7.06e-09	intrinsic to plasma membrane
	31230	0.000447	0.0209	intrinsic to cell outer membrane
	31975	1.29e-06	0.000126	envelope
	42597	0.000183	0.0106	periplasmic space
	44425	7.23e-18	5.18e-15	membrane part
	44459	6.06e-12	2.17e-09	plasma membrane part
	44462	5.19e-07	5.58e-05	external encapsulating structure part
	44464	1.27e-08	1.61e-06	cell part
	45333	3.58e-06	0.000321	cellular respiration
	46942	0.000331	0.0162	carboxylic acid transport
	51119	0.000717	0.0308	sugar transmembrane transporter activity
	51179	1.69e-11	4.61e-09	localization
	51234	2.62e-11	6.26e-09	establishment of localization
	55052	4.76e-05	0.0033	ATP-binding cassette (ABC) transporter complex, substrate-binding subunit-containing
	55085	7.16e-06	0.00057	transmembrane transport
	55114	0.000498	0.0219	oxidation reduction
IND	5215	5.76e-31	2.34e-28	transporter activity
	5275	7.05e-06	0.000367	amine transmembrane transporter activity
	5342	1.9e-07	1.38e-05	organic acid transmembrane transporter activity
	5345	0.00058	0.0223	purine transmembrane transporter activity
	5575	1.04e-18	1.32e-16	cellular_component
	5623	6.95e-18	7.84e-16	cell
	5886	1.24e-88	2.51e-85	plasma membrane
	5887	3.84e-25	6.01e-23	integral to plasma membrane
	6810	8.81e-28	2.56e-25	transport
	6811	1.97e-10	1.74e-08	ion transport
	6812	0.000299	0.0124	cation transport
	6820	1.43e-07	1.07e-05	anion transport
	6863	0.00058	0.0223	purine transport
	6865	2.87e-07	1.95e-05	amino acid transport
	8324	1.1e-05	0.000559	cation transmembrane transporter activity
	8509	7.02e-06	0.000367	anion transmembrane transporter activity
	8643	9.49e-08	7.42e-06	carbohydrate transport
	8645	0.000133	0.00602	hexose transport
	15075	1.9e-10	1.74e-08	ion transmembrane transporter activity
	15144	3.44e-07	2.25e-05	carbohydrate transmembrane transporter activity
	15145	3.7e-06	0.000203	monosaccharide transmembrane transporter activity
	15149	0.000218	0.00921	hexose transmembrane transporter activity
	15171	1.23e-05	0.000611	amino acid transmembrane transporter activity
	15179	9.23e-07	5.36e-05	L-amino acid transmembrane transporter activity
	15205	0.000412	0.0164	nucleobase transmembrane transporter activity
	15291	2.95e-12	2.85e-10	secondary active transmembrane transporter activity
	15293	0.000153	0.00674	symporter activity
	15294	0.00118	0.0428	solute:cation symporter activity
	15297	1.63e-05	0.000788	antiporter activity
	15562	6.14e-07	3.78e-05	efflux transmembrane transporter activity
	15711	7.43e-05	0.00351	organic anion transport
	15749	7.08e-07	4.23e-05	monosaccharide transport
	15837	2.85e-07	1.95e-05	amine transport
	15849	3.12e-10	2.65e-08	organic acid transport
	15851	0.000412	0.0164	nucleobase transport
	15931	0.000108	0.005	nucleobase, nucleoside, nucleotide and nucleic acid transport
	15932	0.000156	0.00674	nucleobase, nucleoside, nucleotide and nucleic acid transmembrane transporter activity
	16020	7.78e-83	7.9e-80	membrane
	16021	6.48e-32	4.39e-29	integral to membrane
	22804	1.56e-14	1.67e-12	active transmembrane transporter activity
	22857	3.41e-29	1.15e-26	transmembrane transporter activity
	22891	7.32e-26	1.24e-23	substrate-specific transmembrane transporter activity
	22892	4.82e-27	9.8e-25	substrate-specific transporter activity
	31224	9.9e-32	5.03e-29	intrinsic to membrane
	31226	3.81e-23	5.53e-21	intrinsic to plasma membrane
	44425	2.3e-26	4.24e-24	membrane part
	44459	4.84e-20	6.56e-18	plasma membrane part
	44464	5.92e-18	7.08e-16	cell part
	45017	0.001	0.037	glycerolipid biosynthetic process
	46474	0.001	0.037	glycerophospholipid biosynthetic process
	46942	7.55e-10	6.14e-08	carboxylic acid transport
	46943	4.38e-07	2.78e-05	carboxylic acid transmembrane transporter activity
	51119	3.04e-06	0.000172	sugar transmembrane transporter activity
	51179	3.31e-27	7.47e-25	localization
	51234	1.78e-27	4.53e-25	establishment of localization
	55085	3.1e-14	3.15e-12	transmembrane transport
LL37	5215	9.29e-09	1.74e-06	transporter activity
	5575	1.28e-08	2.16e-06	cellular_component
	5623	5.11e-08	6.17e-06	cell
	5886	5.91e-32	5e-29	plasma membrane
	5887	1.15e-07	1.22e-05	integral to plasma membrane
	6644	0.000529	0.028	phospholipid metabolic process
	6810	8.98e-10	2.53e-07	transport
	6811	0.000321	0.0207	ion transport
	8643	0.000455	0.0256	carbohydrate transport
	8654	0.00038	0.023	phospholipid biosynthetic process
	9061	0.000331	0.0207	anaerobic respiration
	15075	0.000503	0.0274	ion transmembrane transporter activity
	15144	0.000923	0.0473	carbohydrate transmembrane transporter activity
	15849	3.92e-05	0.00331	organic acid transport
	16020	2.86e-33	4.84e-30	membrane
	16021	5.53e-10	1.99e-07	integral to membrane
	22804	0.000121	0.00818	active transmembrane transporter activity
	22857	2.87e-08	4.41e-06	transmembrane transporter activity
	22891	4.43e-08	6.14e-06	substrate-specific transmembrane transporter activity
	22892	7.4e-08	8.35e-06	substrate-specific transporter activity
	30312	0.000111	0.00781	external encapsulating structure
	30313	8.59e-05	0.00631	cell envelope
	31224	3.1e-10	1.75e-07	intrinsic to membrane
	31226	1.42e-07	1.41e-05	intrinsic to plasma membrane
	31975	8.59e-05	0.00631	envelope
	44425	4.67e-09	9.87e-07	membrane part
	44459	2.23e-07	2.09e-05	plasma membrane part
	44462	5.07e-05	0.00408	external encapsulating structure part
	44464	4.72e-08	6.14e-06	cell part
	46942	3.17e-05	0.00282	carboxylic acid transport
	51179	5.87e-10	1.99e-07	localization
	51234	1.19e-09	2.87e-07	establishment of localization
	55085	0.000449	0.0256	transmembrane transport
PEX	5215	4.13e-12	5.36e-10	transporter activity
	5575	6.49e-12	7.81e-10	cellular_component
	5623	1.27e-11	1.34e-09	cell
	5886	9e-56	7.59e-53	plasma membrane
	5887	1.34e-17	2.82e-15	integral to plasma membrane
	6655	0.000566	0.0298	phosphatidylglycerol biosynthetic process
	6810	1.25e-14	2.34e-12	transport
	6811	3.4e-07	3.02e-05	ion transport
	6820	1.48e-05	0.00109	anion transport
	8509	6.73e-05	0.00454	anion transmembrane transporter activity
	8514	0.000506	0.0285	organic anion transmembrane transporter activity
	9061	1.86e-06	0.000157	anaerobic respiration
	15075	1.28e-05	0.000978	ion transmembrane transporter activity
	15291	0.000759	0.0388	secondary active transmembrane transporter activity
	15980	0.000475	0.0276	energy derivation by oxidation of organic compounds
	16020	2.62e-57	4.41e-54	membrane
	16021	2e-20	8.45e-18	integral to membrane
	19645	0.000364	0.0219	anaerobic electron transport chain
	22804	3.5e-05	0.00246	active transmembrane transporter activity
	22857	1.85e-12	2.59e-10	transmembrane transporter activity
	22891	1.2e-10	1.12e-08	substrate-specific transmembrane transporter activity
	22892	9.75e-11	9.67e-09	substrate-specific transporter activity
	31224	9.84e-22	5.53e-19	intrinsic to membrane
	31226	4.98e-19	1.4e-16	intrinsic to plasma membrane
	44425	2.93e-20	9.87e-18	membrane part
	44459	2.91e-18	7.02e-16	plasma membrane part
	44464	1.14e-11	1.28e-09	cell part
	45333	0.000127	0.00794	cellular respiration
	46471	0.000566	0.0298	phosphatidylglycerol metabolic process
	51179	7.42e-14	1.14e-11	localization
	51234	1.85e-14	3.12e-12	establishment of localization
	55052	0.000118	0.00763	ATP-binding cassette (ABC) transporter complex, substrate-binding subunit-containing
	55085	7.96e-06	0.000639	transmembrane transport
PGLA	3954	8.24e-05	0.00379	NADH dehydrogenase activity
	5215	4.3e-06	0.000274	transporter activity
	5575	9.27e-10	3.84e-07	cellular_component
	5623	1.74e-09	4.8e-07	cell
	5886	3.37e-22	2.79e-19	plasma membrane
	5887	2.23e-05	0.00119	integral to plasma membrane
	6091	5.62e-07	5.18e-05	generation of precursor metabolites and energy
	6810	1.1e-06	8.69e-05	transport
	6857	0.000218	0.00922	oligopeptide transport
	8643	0.000111	0.00497	carbohydrate transport
	8645	0.0015	0.0498	hexose transport
	8940	0.00145	0.0492	nitrate reductase activity
	9055	2.4e-06	0.000159	electron carrier activity
	9061	9.16e-12	5.06e-09	anaerobic respiration
	15144	0.0005	0.0193	carbohydrate transmembrane transporter activity
	15145	0.000226	0.00922	monosaccharide transmembrane transporter activity
	15301	0.000588	0.0217	anion:anion antiporter activity
	15698	0.000665	0.024	inorganic anion transport
	15749	6.51e-05	0.00317	monosaccharide transport
	15833	7.71e-05	0.00365	peptide transport
	15980	1.7e-07	1.88e-05	energy derivation by oxidation of organic compounds
	16020	4.8e-27	7.96e-24	membrane
	16021	3.05e-07	2.97e-05	integral to membrane
	16661	1.73e-06	0.000119	oxidoreductase activity, acting on other nitrogenous compounds as donors
	16662	1.51e-05	0.000835	oxidoreductase activity, acting on other nitrogenous compounds as donors, cytochrome as acceptor
	19645	0.000298	0.0117	anaerobic electron transport chain
	22804	0.000927	0.0327	active transmembrane transporter activity
	22857	2.9e-05	0.0015	transmembrane transporter activity
	22891	6.07e-05	0.00305	substrate-specific transmembrane transporter activity
	22892	8.01e-06	0.000458	substrate-specific transporter activity
	22900	0.00131	0.0454	electron transport chain
	30151	0.00017	0.0074	molybdenum ion binding
	30288	2.71e-07	2.8e-05	outer membrane-bounded periplasmic space
	30312	1.64e-08	2.09e-06	external encapsulating structure
	30313	1.08e-08	1.63e-06	cell envelope
	31224	1.38e-08	1.91e-06	intrinsic to membrane
	31226	1.08e-06	8.69e-05	intrinsic to plasma membrane
	31975	1.08e-08	1.63e-06	envelope
	42597	5.33e-09	9.82e-07	periplasmic space
	44425	2.86e-09	6.78e-07	membrane part
	44459	1.19e-06	8.99e-05	plasma membrane part
	44462	4.61e-09	9.55e-07	external encapsulating structure part
	44464	1.58e-09	4.8e-07	cell part
	45333	6.83e-08	8.09e-06	cellular respiration
	51119	0.000228	0.00922	sugar transmembrane transporter activity
	51179	8.6e-07	7.51e-05	localization
	51234	1.39e-06	0.0001	establishment of localization
	51536	7.16e-06	0.000424	iron-sulfur cluster binding
	51539	0.000532	0.02	4 iron, 4 sulfur cluster binding
	51540	7.16e-06	0.000424	metal cluster binding
PLEU	5886	2.37e-09	1.72e-06	plasma membrane
	16020	2.21e-11	3.2e-08	membrane
	30151	4.28e-06	0.00207	molybdenum ion binding
PR39	41	0.000384	0.0178	transition metal ion transport
	5215	2.55e-09	6.69e-07	transporter activity
	5543	0.00082	0.0314	phospholipid binding
	5575	0.00055	0.0247	cellular_component
	5623	0.000646	0.0274	cell
	5886	4.42e-18	3.47e-15	plasma membrane
	5887	7.16e-05	0.00563	integral to plasma membrane
	6810	6.02e-08	8.85e-06	transport
	6811	0.000309	0.0152	ion transport
	8643	0.000937	0.0343	carbohydrate transport
	9279	1.96e-07	2.56e-05	cell outer membrane
	15075	8.02e-05	0.00601	ion transmembrane transporter activity
	15082	0.000176	0.00979	di-, tri-valent inorganic cation transmembrane transporter activity
	15144	0.00108	0.0386	carbohydrate transmembrane transporter activity
	15343	2.08e-05	0.00193	siderophore-iron transmembrane transporter activity
	15399	0.00125	0.0436	primary active transmembrane transporter activity
	15620	0.000181	0.00979	ferric-enterobactin transmembrane transporter activity
	15682	0.00082	0.0314	ferric iron transport
	15685	0.000181	0.00979	ferric-enterobactin transport
	15688	0.000181	0.00979	iron chelate transport
	15833	0.000206	0.0104	peptide transport
	15892	0.000181	0.00979	siderophore-iron transport
	16020	6.56e-24	1.03e-20	membrane
	16021	3.47e-10	1.09e-07	integral to membrane
	19867	4.48e-07	5.41e-05	outer membrane
	22804	2.44e-05	0.00213	active transmembrane transporter activity
	22857	4.44e-09	9.96e-07	transmembrane transporter activity
	22891	9.58e-07	0.000108	substrate-specific transmembrane transporter activity
	22892	1.55e-08	3.04e-06	substrate-specific transporter activity
	30001	0.00138	0.047	metal ion transport
	31224	1.04e-10	4.1e-08	intrinsic to membrane
	31226	0.000196	0.0103	intrinsic to plasma membrane
	31230	9.6e-05	0.00686	intrinsic to cell outer membrane
	33212	0.000148	0.00979	iron assimilation
	33214	0.00082	0.0314	iron assimilation by chelation and transport
	42884	0.000358	0.017	microcin transport
	42927	2.08e-05	0.00193	siderophore transporter activity
	43190	1.12e-05	0.00118	ATP-binding cassette (ABC) transporter complex
	43492	0.000794	0.0314	ATPase activity, coupled to movement of substances
	44425	6.29e-11	3.3e-08	membrane part
	44459	6.62e-05	0.00548	plasma membrane part
	44464	0.000617	0.0269	cell part
	46915	0.000176	0.00979	transition metal ion transmembrane transporter activity
	51179	6.19e-08	8.85e-06	localization
	51234	3.49e-08	6.1e-06	establishment of localization
	55052	0.000938	0.0343	ATP-binding cassette (ABC) transporter complex, substrate-binding subunit-containing
PROA	41	0.00112	0.0271	transition metal ion transport
	5215	1.23e-34	2.11e-32	transporter activity
	5275	0.00069	0.0178	amine transmembrane transporter activity
	5342	0.00019	0.00624	organic acid transmembrane transporter activity
	5351	0.00182	0.0355	sugar:hydrogen symporter activity
	5402	0.00172	0.0349	cation:sugar symporter activity
	5575	3.02e-38	6.65e-36	cellular_component
	5623	1.83e-39	5.64e-37	cell
	5886	1.19e-139	0	plasma membrane
	5887	3.27e-32	4.21e-30	integral to plasma membrane
	6650	0.00172	0.0349	glycerophospholipid metabolic process
	6810	2.1e-33	3.24e-31	transport
	6811	1.23e-14	9.47e-13	ion transport
	6812	3.86e-06	0.00017	cation transport
	6820	7.26e-08	4.48e-06	anion transport
	6857	0.00025	0.00805	oligopeptide transport
	6865	0.00116	0.0275	amino acid transport
	8324	7.53e-06	0.000323	cation transmembrane transporter activity
	8509	5.33e-09	3.58e-07	anion transmembrane transporter activity
	8643	7.59e-07	3.82e-05	carbohydrate transport
	15075	1.76e-13	1.23e-11	ion transmembrane transporter activity
	15082	0.00217	0.0404	di-, tri-valent inorganic cation transmembrane transporter activity
	15103	1.64e-06	7.92e-05	inorganic anion transmembrane transporter activity
	15113	0.000623	0.0163	nitrite transmembrane transporter activity
	15144	1.62e-07	9.27e-06	carbohydrate transmembrane transporter activity
	15145	4.26e-07	2.27e-05	monosaccharide transmembrane transporter activity
	15146	0.00155	0.0333	pentose transmembrane transporter activity
	15171	0.00155	0.0333	amino acid transmembrane transporter activity
	15174	0.000623	0.0163	basic amino acid transmembrane transporter activity
	15179	0.00163	0.0345	L-amino acid transmembrane transporter activity
	15197	0.00217	0.0404	peptide transporter activity
	15291	1.12e-08	7.22e-07	secondary active transmembrane transporter activity
	15293	0.000274	0.00864	symporter activity
	15294	0.00126	0.0291	solute:cation symporter activity
	15295	0.00231	0.0415	solute:hydrogen symporter activity
	15297	0.00223	0.0406	antiporter activity
	15300	0.000742	0.0188	solute:solute antiporter activity
	15301	0.000623	0.0163	anion:anion antiporter activity
	15399	0.000133	0.00467	primary active transmembrane transporter activity
	15405	0.000412	0.0125	P-P-bond-hydrolysis-driven transmembrane transporter activity
	15562	2.19e-07	1.21e-05	efflux transmembrane transporter activity
	15698	1.56e-05	0.000652	inorganic anion transport
	15707	0.000623	0.0163	nitrite transport
	15749	7.67e-07	3.82e-05	monosaccharide transport
	15750	0.00182	0.0355	pentose transport
	15833	2.13e-05	0.000865	peptide transport
	15837	0.000175	0.00587	amine transport
	15849	5.76e-05	0.00228	organic acid transport
	15931	0.00121	0.0284	nucleobase, nucleoside, nucleotide and nucleic acid transport
	15932	0.00242	0.0429	nucleobase, nucleoside, nucleotide and nucleic acid transmembrane transporter activity
	16020	1.83e-115	0	membrane
	16021	3.48e-41	1.79e-38	integral to membrane
	16820	0.000601	0.0163	hydrolase activity, acting on acid anhydrides, catalyzing transmembrane movement of substances
	17004	0.00182	0.0355	cytochrome complex assembly
	19725	0.00199	0.0383	cellular homeostasis
	22804	9.42e-14	6.92e-12	active transmembrane transporter activity
	22857	1.21e-31	1.33e-29	transmembrane transporter activity
	22890	0.000564	0.0163	inorganic cation transmembrane transporter activity
	22891	1.32e-25	1.14e-23	substrate-specific transmembrane transporter activity
	22892	7.19e-30	6.94e-28	substrate-specific transporter activity
	30001	0.00223	0.0406	metal ion transport
	30288	0.000119	0.00434	outer membrane-bounded periplasmic space
	31224	1.45e-38	3.73e-36	intrinsic to membrane
	31226	1.7e-30	1.75e-28	intrinsic to plasma membrane
	34220	1.81e-06	8.49e-05	ion transmembrane transport
	42592	0.00142	0.0321	homeostatic process
	42597	0.000121	0.00434	periplasmic space
	42626	0.000601	0.0163	ATPase activity, coupled to transmembrane movement of substances
	42884	0.00155	0.0333	microcin transport
	43190	2.57e-06	0.000116	ATP-binding cassette (ABC) transporter complex
	43492	0.000145	0.00497	ATPase activity, coupled to movement of substances
	44425	3.03e-35	5.85e-33	membrane part
	44459	2.39e-27	2.17e-25	plasma membrane part
	44464	1.51e-39	5.64e-37	cell part
	45017	0.000918	0.0225	glycerolipid biosynthetic process
	46474	0.000918	0.0225	glycerophospholipid biosynthetic process
	46915	0.00217	0.0404	transition metal ion transmembrane transporter activity
	46942	0.000121	0.00434	carboxylic acid transport
	46943	0.000408	0.0125	carboxylic acid transmembrane transporter activity
	48878	0.00145	0.0324	chemical homeostasis
	50380	0.000623	0.0163	undecaprenyl-diphosphatase activity
	50801	0.00169	0.0349	ion homeostasis
	51119	1.55e-07	9.19e-06	sugar transmembrane transporter activity
	51179	4.69e-32	5.57e-30	localization
	51234	4.04e-33	5.67e-31	establishment of localization
	55052	9.52e-05	0.00367	ATP-binding cassette (ABC) transporter complex, substrate-binding subunit-containing
	55085	1.07e-15	8.67e-14	transmembrane transport
PXB	5215	2.49e-13	4.58e-11	transporter activity
	5575	1.54e-10	1.59e-08	cellular_component
	5623	8.92e-10	8.22e-08	cell
	5886	2e-35	1.66e-32	plasma membrane
	5887	4.39e-11	5.6e-09	integral to plasma membrane
	6810	3.32e-14	7.87e-12	transport
	6811	7.74e-08	6.42e-06	ion transport
	6812	0.000691	0.0319	cation transport
	8324	0.000569	0.0278	cation transmembrane transporter activity
	8643	5.33e-05	0.0034	carbohydrate transport
	9279	0.000213	0.0122	cell outer membrane
	15075	4.67e-07	3.52e-05	ion transmembrane transporter activity
	15099	0.0013	0.047	nickel ion transmembrane transporter activity
	15144	3.43e-05	0.00227	carbohydrate transmembrane transporter activity
	15145	0.00117	0.0461	monosaccharide transmembrane transporter activity
	15291	1.59e-05	0.00115	secondary active transmembrane transporter activity
	15297	0.00032	0.0166	antiporter activity
	15300	0.00107	0.0443	solute:solute antiporter activity
	15675	0.0013	0.047	nickel ion transport
	16020	2.5e-42	4.14e-39	membrane
	16021	1.18e-16	3.91e-14	integral to membrane
	16887	0.00125	0.047	ATPase activity
	19725	0.00079	0.0354	cellular homeostasis
	19867	0.000379	0.0191	outer membrane
	22804	3.57e-08	3.12e-06	active transmembrane transporter activity
	22857	4.31e-13	7.16e-11	transmembrane transporter activity
	22891	4.74e-11	5.62e-09	substrate-specific transmembrane transporter activity
	22892	3.29e-12	4.96e-10	substrate-specific transporter activity
	31224	6.27e-18	3.47e-15	intrinsic to membrane
	31226	2.11e-11	2.92e-09	intrinsic to plasma membrane
	34220	2.92e-05	0.00202	ion transmembrane transport
	35444	0.0013	0.047	nickel ion transmembrane transport
	42592	0.000109	0.00669	homeostatic process
	42623	0.000225	0.0124	ATPase activity, coupled
	43190	0.000657	0.0311	ATP-binding cassette (ABC) transporter complex
	43492	0.00101	0.0432	ATPase activity, coupled to movement of substances
	44425	1.34e-17	5.57e-15	membrane part
	44459	9.42e-11	1.04e-08	plasma membrane part
	44464	8.19e-10	7.99e-08	cell part
	48878	0.000148	0.00876	chemical homeostasis
	50801	0.000892	0.039	ion homeostasis
	51119	0.000231	0.0124	sugar transmembrane transporter activity
	51179	1.9e-14	5.25e-12	localization
	51234	4.68e-14	9.71e-12	establishment of localization
	55082	0.00117	0.0461	cellular chemical homeostasis
	55085	2.78e-07	2.2e-05	transmembrane transport
R8	5886	0.000237	0.0496	plasma membrane
	9279	2.42e-05	0.00787	cell outer membrane
	16020	1.02e-06	0.00192	membrane
	19867	1.69e-05	0.00787	outer membrane
	30312	2.92e-05	0.00787	external encapsulating structure
	30313	2.19e-05	0.00787	cell envelope
	31975	2.19e-05	0.00787	envelope
	44462	2.61e-05	0.00787	external encapsulating structure part
	51179	0.000122	0.0289	localization
TPII	5886	1.53e-07	7.14e-05	plasma membrane
	9279	1.26e-07	7.14e-05	cell outer membrane
	16020	3.72e-11	6.93e-08	membrane
	19867	9.6e-08	7.14e-05	outer membrane
	30312	4.97e-07	0.000116	external encapsulating structure
	30313	3.43e-07	0.000102	cell envelope
	31230	1.4e-06	0.00029	intrinsic to cell outer membrane
	31975	3.43e-07	0.000102	envelope
	44462	3.82e-07	0.000102	external encapsulating structure part
