# Supplementary material for: Chemical-genetic profiling reveals limited cross-resistance between antimicrobial peptides with different modes of action
Source: Nat Commun. 2019 Dec 16;10:5731. doi: 10.1038/s41467-019-13618-z (PMC6915728; doi:10.1038/s41467-019-13618-z)
Supplement: Supplementary file 8 — Supplementary Data 5 [file 41467_2019_13618_MOESM8_ESM.xlsx]

## Sheet: Description
Supplementary Data 5 - Complete dataset of chemical-genetic interactions of hypomorphic alleles in response to antimicrobial peptides (AMPs) and antibiotics.
Dataset_AMPs
	Blattner ID	Gene Identifier (downloaded from EcoGene 3.0)
	Gene	All the hypomorphic alleles used in the screening
	LL37	Calculated fitness score and p value (based on z-score distribution) for each hypomorphic allele interaction with AMP (R = ≥1.97, S = ≤ -1.97, see Methods)
	PEX
	BAC5
	PR39
Resistant and sensitive interactions (R and S interactions)
(1 = Yes, 0 = No)	Blattner ID	Gene Identifier (downloaded from EcoGene 3.0)
	Gene	All the hypomorphic alleles used in the screening
	Chemical-genetic interaction	Hypomorphic allele showed interaction (resistance or sensitivity) to at least one AMP
	Resistance	Hypomorphic allele enhanced resistance to at least one AMP
	Sensitivity	Hypomorphic allele enhanced sensitivity to at least one AMP
	R(1) S(1)	Hypomorphic allele enhanced resistance to at least one and sensitivity to at least one AMP
	Ribosome assembly	Whether the gene is involved in ribosome assembly function
Jaccard index	Overlap in resistant and sensitive chemical-genetic interactions between AMP pairs. Overlap represents Jaccard similarity index calculated for resistance- and sensitivity-enhancing genes between AMPs (see Methods).
	AMP1	Name of the first AMP from the AMP pair used for calculating the corrected Jaccard similarity index
	AMP2	Name of the second AMP from the AMP pair used for calculating the corrected Jaccard similarity index
	Cluster_AMP1	Name of the cluster AMP1 belongs to
	Cluster_AMP2	Name of the cluster AMP2 belongs to
	Corrected Jaccard index_resistance	Corrected Jaccard similarity index calculated for resistance-enhancing genes between AMPs
	Corrected Jaccard index sensitivity	Corrected Jaccard similarity index calculated for sensitivity-enhancing genes between AMPs
Dataset_antibiotics
	Blattner ID	Gene identifier (downloaded from EcoGene 3.0)
	Gene	Official gene symbol (downloaded from EcoGene 3.0)
	Antibiotic	Name of the tested antibiotic
	Fitness score	Calculated fitness score for each hypomorphic allele interaction with antibiotic (see Methods)
	p-value	Calculated p-value (based on z-score distribution) for each hypomorphic allele interaction (see Methods)

## Sheet: Dataset_AMPs
Blattner ID	Gene	LL37		PEX		BAC5		PR39
		Fitness score	p value	Fitness score	p value	Fitness score	p value	Fitness score	p value
b0185	accA	6.68031	1.52e-11	2.82519	0.00247694	12.5275	0	2.58456	0.00507494
b3255	accB	-3.96419	2.01e-05	-2.89519	0.000995322	-0.923446	0.0895911	-1.45484	0.0369727
b3256	accC	-5.46532	1.36e-08	-4.78004	4.98e-07	-7.37683	5.45e-14	-7.49209	2.3e-14
b1094	acpP	-9.71504	1.08e-22	-8.64091	2.09e-18	-5.89279	1.15e-09	-3.55062	0.000103281
b2563	acpS	-3.13341	0.000457404	-4.38047	3.3e-06	-6.20143	1.73e-10	-6.05143	4.39e-10
b0474	adk	7.55826	2.79e-14	3.69436	0.000119148	1.4987	0.0680266	1.2154	0.113356
b4084	alsK	-0.210108	0.208616	0.978658	0.165177	-1.69344	0.0230286	-0.980028	0.0824192
b1876	argS	0.45714	0.324668	-5.09008	1.03e-07	-0.0388856	0.242287	0.906221	0.1837
b3433	asd	0.784274	0.217677	2.30958	0.0108044	3.60708	0.000166799	12.5032	0
b0930	asnS	-1.65583	0.024893	-1.24079	0.0542892	1.9062	0.0289826	-0.454313	0.16284
b1866	aspS	-0.841527	0.100647	-1.48795	0.0347214	0.103347	0.459064	-1.5101	0.0332752
b3532	bcsB	-0.496672	0.155326	-0.703569	0.121015	-3.38321	0.000191332	-1.86257	0.0159862
b3973	birA	-1.51903	0.032705	-0.548668	0.146314	1.34186	0.0909956	3.03753	0.00125881
b0126	can	-3.24852	0.00030832	-1.74591	0.0206176	-0.422447	0.168589	-3.2046	0.000358905
b3056	cca	-4.60291	1.17e-06	-5.36568	2.36e-08	-1.03661	0.0756302	-3.86385	3.04e-05
b2783	chpR	0.707329	0.240863	-0.0128486	0.247451	-1.00389	0.0795096	-0.0921256	0.231748
b4224	chpS	-0.24213	0.202422	-1.01803	0.0778168	0.109953	0.456457	-0.474132	0.159306
b3634	coaD	-0.771421	0.110729	-1.64852	0.0252686	-2.56091	0.00271516	-2.66474	0.00200973
b2696	csrA	0.908708	0.183043	-2.11633	0.00882357	3.87227	5.87e-05	-0.2227	0.206175
b0733	cydA	-0.825594	0.102889	-1.20651	0.0575317	-0.351408	0.181675	-1.19501	0.0586502
b0886	cydC	2.12716	0.0171835	3.76797	8.92e-05	1.35997	0.088082	2.33686	0.0100545
b0526	cysS	-2.64827	0.00210938	-2.93949	0.000864732	-1.88627	0.0151589	-3.66573	6.66e-05
b2478	dapA	0.191562	0.424446	-0.35747	0.180544	-0.178087	0.214852	0.848084	0.199466
b0031	dapB	1.08522	0.140208	1.57487	0.0586264	1.17817	0.12063	0.206485	0.418639
b0166	dapD	-0.0135481	0.247312	-0.302287	0.190918	-0.325371	0.186556	-1.2132	0.0568888
b2472	dapE	-5.70253	3.53e-09	-2.25437	0.00623615	-3.09657	0.000517609	-3.35725	0.000210035
b3287	def	3.13313	0.000915678	1.43971	0.0760753	4.9823	3.61e-07	3.50495	0.000245033
b3235	degS	2.19587	0.0144783	1.62725	0.052776	3.42863	0.000324559	1.87091	0.0313816
b2511	der	0.0424122	0.483176	-1.96889	0.0125482	3.90662	5.1e-05	2.00203	0.0232251
b3639	dfp	3.57335	0.000189597	3.44876	0.000301527	1.01837	0.155553	1.58225	0.0577722
b3702	dnaA	-1.97169	0.0124668	-0.439701	0.165466	-2.58788	0.00251343	-0.252467	0.200432
b4052	dnaB	-2.41595	0.00406555	-1.91021	0.0143598	-4.3207	4.32e-06	-1.23418	0.0549038
b4361	dnaC	1.94879	0.0262918	2.46604	0.00708764	3.05432	0.00119111	2.11543	0.0176863
b0184	dnaE	-0.490376	0.156433	-1.30281	0.04876	-2.30955	0.00540261	0.565563	0.286879
b3701	dnaN	1.41818	0.0791868	-2.15146	0.00809056	2.2865	0.0114765	2.35077	0.00968981
b0470	dnaX	5.2255	1.01e-07	-0.56157	0.144117	-3.43148	0.000160603	-1.50551	0.0335707
b3640	dut	-2.90864	0.00095391	-0.471878	0.159706	-0.346356	0.182618	-2.85477	0.00112981
b0173	dxr	6.71466	1.21e-11	3.80566	7.68e-05	1.87426	0.0311476	2.81019	0.0025942
b0420	dxs	-0.377834	0.176766	0.511857	0.305338	0.0439666	0.48256	-1.41994	0.0394645
b2779	eno	-5.72872	3.03e-09	1.34193	0.090983	-12.9837	9.39e-39	-5.49594	1.15e-08
b0583	entD	1.28807	0.10007	0.169411	0.433095	-2.34592	0.00490777	-1.58168	0.0289191
b2566	era	3.50519	0.000244821	1.83897	0.0336929	3.71752	0.000108842	2.75174	0.00310045
b0954	fabA	0.396516	0.346648	1.53041	0.0639806	-0.074638	0.235205	-0.371849	0.177873
b2323	fabB	0.617559	0.269528	0.439885	0.330866	0.937388	0.175577	0.971119	0.167046
b1092	fabD	2.60205	0.0048257	2.16882	0.015496	1.29445	0.0989613	1.15563	0.12519
b1093	fabG	1.66681	0.0486727	1.72378	0.043216	2.56801	0.00532138	1.87387	0.0311747
b1288	fabI	-0.307961	0.189843	0.63256	0.264621	-0.36773	0.178637	-0.168216	0.216781
b0180	fabZ	-4.33143	4.12e-06	-5.85634	1.43e-09	-2.56044	0.00271877	-4.56094	1.43e-06
b2925	fbaA	-4.61309	1.12e-06	-5.1664	6.92e-08	-2.43367	0.0038737	-2.68161	0.00191212
b2610	ffh	0.225604	0.411226	0.162571	0.435772	1.27198	0.102908	0.82811	0.205066
b0684	fldA	-1.4218	0.0393282	-4.10479	1.11e-05	-1.045	0.0746556	-0.814946	0.104403
b3288	fmt	-1.2805	0.050699	-1.28602	0.0502141	-1.17177	0.0609565	-1.1277	0.0655034
b0048	folA	-1.76254	0.0198974	-2.39986	0.00424691	-4.4948	1.95e-06	-2.23214	0.00660214
b2315	folC	-3.96349	2.02e-05	-1.13749	0.0644733	-9.2916	6.07e-21	-7.22784	1.63e-13
b0529	folD	0.417035	0.339146	0.234232	0.407891	-0.67761	0.125083	-2.3275	0.00515318
b2153	folE	0.915081	0.181367	3.39987	0.00036031	2.14255	0.0165427	1.82109	0.0350462
b0142	folK	4.19863	1.48e-05	3.48117	0.000267618	3.40897	0.000348627	3.17743	0.000787859
b0172	frr	-3.92237	2.39e-05	2.13657	0.0167894	-9.45365	1.33e-21	4.73126	1.26e-06
b0094	ftsA	5.31465	6.25e-08	5.93503	1.78e-09	4.08095	2.46e-05	2.11574	0.0176728
b2748	ftsB	-0.0476683	0.240546	-1.19128	0.0590162	-1.10306	0.0681452	0.570926	0.285065
b3463	ftsE	3.8795	5.7e-05	4.26811	1.09e-05	5.02979	2.83e-07	5.86764	2.67e-09
b3178	ftsH	-1.13477	0.0647583	-2.1639	0.0078439	0.6066	0.27314	1.25045	0.106798
b0084	ftsI	3.22336	0.000672849	1.70047	0.0453864	-0.449494	0.163704	1.36828	0.0867675
b0890	ftsK	2.86382	0.00219672	1.25201	0.106514	2.01509	0.0225208	1.02902	0.153037
b0083	ftsL	1.65655	0.0497115	0.726215	0.23505	4.8679	6.43e-07	3.27754	0.000557192
b3933	ftsN	4.47019	4.37e-06	3.07709	0.0011046	-0.374725	0.177341	2.61052	0.00470893
b0093	ftsQ	-4.46596	2.23e-06	-4.76209	5.44e-07	-5.23891	4.7e-08	-3.72807	5.22e-05
b0089	ftsW	-1.17542	0.0605898	0.290891	0.386165	0.456829	0.324779	0.362629	0.359169
b3462	ftsX	-2.59946	0.00243099	-1.77023	0.0195712	-4.13525	9.76e-06	-3.96543	2e-05
b3464	ftsY	-2.32051	0.00524914	-5.2543	4.33e-08	0.946948	0.173132	0.0958853	0.46201
b0095	ftsZ	0.702277	0.242431	0.933501	0.176577	0.162727	0.435711	-1.42849	0.0388426
b3340	fusA	-3.42363	0.000165266	-2.49865	0.0032367	5.96448	1.49e-09	2.79379	0.00272812
b1779	gapA	-4.32552	4.23e-06	-4.03149	1.52e-05	-2.80185	0.0013308	-3.03517	0.000634304
b3729	glmS	-0.0717623	0.235774	5.5604	1.6e-08	-0.985391	0.0817593	3.42195	0.000332561
b3730	glmU	0.0565577	0.47757	-0.923679	0.0895607	0.142053	0.443821	-0.355372	0.180935
b0680	glnS	3.02222	0.00132361	2.53148	0.00590315	1.47888	0.0706539	0.764844	0.223407
b2400	gltX	-1.60243	0.0277439	-1.40097	0.040871	0.831529	0.204101	0.343587	0.366273
b3560	glyQ	-0.572529	0.142262	-0.961142	0.0847706	2.11768	0.0175888	0.247133	0.402916
b3648	gmk	0.337603	0.368515	0.534085	0.297634	2.55969	0.00544915	0.871401	0.193047
b3608	gpsA	-1.16664	0.0614741	-1.44193	0.0378796	-1.80124	0.0183004	-1.16229	0.0619157
b4142	groS	-0.166895	0.21704	1.64396	0.0510105	0.185266	0.4269	-1.04788	0.0743237
b2614	grpE	-2.21613	0.00687712	-4.11994	1.04e-05	-2.64516	0.00212866	-1.84213	0.0167292
b2231	gyrA	5.51766	2.03e-08	3.62465	0.000155969	2.58495	0.00506928	2.58915	0.0050085
b3699	gyrB	-4.86406	3.28e-07	-5.59527	6.55e-09	-4.17637	8.17e-06	-2.85718	0.00112136
b1210	hemA	0.986197	0.163321	-1.77132	0.0195254	-0.504755	0.153909	0.450145	0.327175
b0369	hemB	1.34916	0.0898117	1.98509	0.0241666	0.307135	0.379998	-0.67077	0.126166
b3804	hemD	0.277212	0.39138	1.37769	0.0852987	-0.494806	0.155654	-0.981194	0.0822755
b3850	hemG	0.311255	0.378439	0.280166	0.390253	0.174851	0.430967	-0.860102	0.098071
b0475	hemH	0.458383	0.324223	1.94553	0.0264904	-3.38344	0.000191171	-2.63886	0.00216821
b0154	hemL	0.745801	0.229105	4.59866	2.39e-06	3.28609	0.000540716	2.00934	0.0228288
b2514	hisS	1.56912	0.0592985	2.58822	0.00502195	2.83506	0.00240242	6.5872	2.84e-11
b0640	holA	-0.121816	0.225891	-0.0954676	0.231088	-0.128344	0.224606	-0.128344	0.224606
b1099	holB	-0.250757	0.200761	-1.47092	0.0358652	-1.25159	0.053295	-1.08876	0.0697116
b0054	imp	-1.91915	0.0140706	-1.64557	0.0254218	-4.77468	5.11e-07	-2.90607	0.000961686
b0884	infA	-6.37195	5.83e-11	-4.16766	8.48e-06	-1.16376	0.0617656	-1.57328	0.0294054
b3168	infB	-1.18117	0.0600156	-2.42823	0.00393174	-2.42031	0.00401767	-0.54486	0.146966
b1718	infC	1.32857	0.093179	0.585615	0.280125	0.0248469	0.490142	1.95353	0.0260056
b0421	ispA	0.257937	0.398762	0.529577	0.29919	1.99099	0.0238348	0.912516	0.182041
b3187	ispB	-5.8973	1.12e-09	-9.17587	1.77e-20	-3.88126	2.83e-05	-8.66982	1.63e-18
b2747	ispD	0.616549	0.26986	-0.91171	0.0911264	-1.6179	0.0268927	-4.64255	9.7e-07
b1208	ispE	7.60832	1.9e-14	5.67854	8.11e-09	6.80101	6.69e-12	3.64439	0.000144585
b2746	ispF	-5.05735	1.22e-07	-4.9501	2.13e-07	-4.18383	7.91e-06	-4.30321	4.67e-06
b2515	ispG	-1.48771	0.0347369	-0.735668	0.116085	-2.75747	0.00152361	-1.99959	0.0116793
b0029	ispH	-0.267623	0.197524	-0.287365	0.193754	0.472451	0.319208	1.10985	0.13482
b0174	ispU	2.35715	0.00952666	1.86874	0.0315348	-1.08798	0.0697974	-0.472344	0.159623
b1215	kdsA	-3.89478	2.68e-05	-3.38065	0.000193108	-2.84483	0.00116535	-2.51458	0.0030954
b0918	kdsB	-1.95032	0.0130997	-2.27388	0.00592955	-1.2097	0.0572246	-1.34587	0.045172
b3633	kdtA	3.86978	5.93e-05	1.94187	0.026714	-0.351253	0.181704	3.35837	0.000418393
b0642	leuS	0.799508	0.213245	0.906687	0.183577	2.61682	0.0046238	2.24826	0.0126699
b4043	lexA	-0.34861	0.182197	1.66153	0.0492056	2.53832	0.00579011	2.82472	0.00248051
b2828	lgt	-0.0218644	0.245662	1.00555	0.158619	1.86089	0.0320925	1.51712	0.065653
b2411	ligA	0.402889	0.344311	0.261434	0.39742	2.08698	0.0189575	1.2004	0.116248
b0657	lnt	-0.893834	0.0934963	0.220164	0.413332	-2.02097	0.0111048	-1.78057	0.0191399
b0891	lolA	-0.892279	0.0937042	-3.79584	3.99e-05	0.710205	0.239973	0.965601	0.168423
b1209	lolB	2.4215	0.00800923	1.25628	0.105735	6.89055	3.6e-12	-2.8069	0.00131031
b1116	lolC	-3.82755	3.52e-05	-2.77511	0.00144413	-4.2523	5.86e-06	-4.62677	1.05e-06
b1117	lolD	3.74138	9.91e-05	3.07802	0.00110119	0.168789	0.433338	1.74143	0.0416301
b1118	lolE	3.8659	6.02e-05	2.86716	0.00217388	2.7142	0.00347088	3.58198	0.000183504
b3200	lptA	1.01379	0.156645	0.498022	0.310178	-2.82143	0.00125294	-1.32038	0.0472718
b0181	lpxA	-5.92792	9.31e-10	-5.28019	3.76e-08	-4.57524	1.34e-06	-5.18793	6.17e-08
b0182	lpxB	-3.63223	7.57e-05	-4.87712	3.07e-07	-3.05779	0.000588774	-4.11955	1.04e-05
b0096	lpxC	0.450611	0.327008	0.498955	0.30985	0.401801	0.34471	0.438331	0.331427
b0179	lpxD	1.82887	0.0344524	1.76404	0.0396664	3.39505	0.000366647	3.17012	0.000807738
b0524	lpxH	0.756683	0.22584	0.749765	0.227913	0.850805	0.198711	-0.345035	0.182865
b0915	lpxK	-0.110235	0.228173	-0.460453	0.161742	2.15196	0.0161612	1.50632	0.0670372
b0027	lspA	-2.5972	0.00244684	-2.19374	0.00727809	-0.235446	0.203711	-1.24965	0.0534728
b0168	map	0.994281	0.161346	-0.355838	0.180848	-0.597245	0.138122	-0.68546	0.123845
b2114	metG	4.17523	1.64e-05	3.1608	0.000833787	0.568128	0.286011	-0.188657	0.212789
b2942	metK	0.916092	0.181103	0.58919	0.278929	0.494835	0.311297	3.10165	0.00101779
b1175	minD	-1.85542	0.0162429	-1.24918	0.0535156	-4.82356	4.01e-07	-2.81552	0.00127597
b1174	minE	-3.19543	0.000370391	-4.38109	3.29e-06	-3.05351	0.000597143	-4.87478	3.11e-07
b0087	mraY	-0.309205	0.189607	-1.70821	0.0223281	0.745879	0.229082	-4.10409	1.12e-05
b0635	mrdA	2.56824	0.00531783	0.378562	0.353262	4.88865	5.8e-07	1.8427	0.0334159
b0634	mrdB	-6.53136	2.06e-11	-3.75317	4.73e-05	-4.88054	3.02e-07	-6.35151	6.65e-11
b3251	mreB	2.07012	0.0197472	-1.8136	0.0178132	-5.22827	4.98e-08	1.10869	0.135071
b3250	mreC	2.10898	0.017968	2.50047	0.00644061	-0.267623	0.197524	-0.887849	0.0942982
b3249	mreD	-0.714839	0.119271	-2.4866	0.00334729	0.685566	0.247656	0.613207	0.27096
b0914	msbA	-0.789841	0.108026	-0.834221	0.101671	-2.97276	0.000777147	-3.37116	0.00019981
b0924	mukB	-0.00173423	0.249656	1.02249	0.154576	0.620746	0.268482	0.899304	0.185534
b0923	mukE	5.61574	1.16e-08	3.11292	0.000980087	2.25867	0.0123347	4.09697	2.3e-05
b0922	mukF	-0.935338	0.0880521	-3.00128	0.00070857	-0.303842	0.190623	-6.43335	3.92e-11
b3189	murA	1.36066	0.0879708	1.11467	0.133783	-0.573539	0.142092	1.29755	0.0984238
b3972	murB	-7.35693	6.32e-14	-0.378611	0.176622	-16.0295	7.91e-58	-15.1904	3.54e-52
b0091	murC	0.76632	0.222969	0.116015	0.454067	3.7919	8.11e-05	4.52817	3.34e-06
b0088	murD	-2.26828	0.00601613	-1.02519	0.0769702	0.618647	0.26917	-1.80086	0.0183159
b0085	murE	3.38884	0.000374977	-2.00604	0.0115034	-1.23861	0.0544911	-0.283323	0.194524
b0086	murF	-0.31962	0.18764	-0.511594	0.152715	2.44723	0.00746479	1.70288	0.0451582
b0090	murG	-1.39717	0.0411579	-1.38014	0.042459	-3.89494	2.68e-05	-3.11763	0.000482353
b3967	murI	5.12702	1.7e-07	3.54358	0.000212102	0.0331632	0.486843	2.32271	0.0104374
b1069	mviN	-0.726808	0.117435	-2.20626	0.00705153	-1.97293	0.0124308	-2.34048	0.00497917
b0639	nadD	2.66415	0.00402648	1.31963	0.094669	-0.0365539	0.242749	-0.638748	0.131305
b1740	nadE	0.408019	0.342435	0.563076	0.287722	0.839846	0.201765	1.88506	0.0304009
b2615	nadK	-1.47155	0.0358229	-1.71933	0.0218123	-1.21949	0.056288	1.06019	0.145828
b2234	nrdA	-0.222544	0.206205	-1.08596	0.0700209	-0.795826	0.107156	-1.57111	0.0295325
b2235	nrdB	0.12472	0.450638	1.18455	0.119362	2.80724	0.00261787	2.03374	0.0215459
b3169	nusA	-2.45652	0.0036381	-5.78577	2.17e-09	0.272316	0.393252	-2.361	0.00471455
b3982	nusG	0.842644	0.200982	-1.15545	0.062614	1.58008	0.0580229	1.94786	0.0263484
b3183	obgE	0.727925	0.234528	1.11677	0.133333	0.415481	0.339712	-1.02853	0.0765766
b4162	orn	-1.75003	0.0204373	-1.58448	0.0287584	-0.178709	0.21473	0.551806	0.291557
b3030	parE	-1.90291	0.0145999	-1.82775	0.0172686	0.133037	0.447365	0.518774	0.302932
b2926	pgk	4.93101	4.68e-07	3.10655	0.00100125	3.73579	0.000101311	6.47691	5.89e-11
b1912	pgsA	-4.67861	8.16e-07	-4.35933	3.63e-06	-5.14417	7.78e-08	-6.88376	1.89e-12
b1714	pheS	3.18955	0.00075586	0.294311	0.384864	0.81614	0.208466	1.50453	0.0672684
b1713	pheT	5.11925	1.77e-07	3.21994	0.000680846	1.65609	0.0497591	1.74679	0.0411575
b4041	plsB	-0.557451	0.144817	-0.0475905	0.240562	0.0375157	0.485117	0.164592	0.43498
b3018	plsC	0.00961327	0.496186	-0.0450257	0.24107	0.349416	0.364093	2.34129	0.00993706
b4226	ppa	4.62734	2.09e-06	2.42725	0.00788457	-0.392446	0.174072	-2.33124	0.00510263
b1211	prfA	3.77341	8.73e-05	4.08476	2.42e-05	6.25447	2.47e-10	6.18623	3.8e-10
b1212	prmC	1.32499	0.0937729	0.373588	0.355102	0.826244	0.205593	-0.690279	0.123088
b0194	proS	5.75417	5.22e-09	2.58557	0.00506023	0.113839	0.454925	0.216744	0.414658
b1207	prsA	-0.289774	0.193295	-1.21903	0.0563324	4.02049	3.18e-05	3.48443	0.000264407
b2585	pssA	-4.96735	1.95e-07	-4.06367	1.33e-05	-2.53106	0.00295506	-3.74773	4.83e-05
b1204	pth	-1.58619	0.0286605	-1.55758	0.0303323	-0.719036	0.118625	-2.29432	0.00562242
b1131	purB	4.79367	9.31e-07	6.03871	9.49e-10	7.94291	1.44e-15	4.2521	1.17e-05
b2780	pyrG	-0.92912	0.0888547	-0.534134	0.148809	-2.09434	0.00931079	-4.19145	7.65e-06
b0171	pyrH	-1.24195	0.0541813	-1.76891	0.0196269	-1.22975	0.0553186	-2.09962	0.00919168
b1356	racR	-1.86529	0.0158894	-1.98708	0.0120272	-2.10763	0.00901373	-3.06136	0.000581857
b3623	rfaK	-5.05044	1.27e-07	-5.13018	8.37e-08	-2.60917	0.00236369	-3.26849	0.000287563
b1277	ribA	-3.73576	5.07e-05	-3.52171	0.0001151	-2.32183	0.0052309	-2.39613	0.00428997
b3041	ribB	1.28411	0.100764	-1.16928	0.0612071	1.86516	0.0317878	1.49629	0.0683419
b1662	ribC	-3.85934	3.09e-05	-3.85203	3.19e-05	-1.34657	0.0451154	-1.11666	0.0666779
b0414	ribD	0.145861	0.442325	-0.0443262	0.241209	5.24306	9.2e-08	6.87337	4.06e-12
b0415	ribE	-5.92248	9.62e-10	-3.99528	1.77e-05	1.9355	0.0271081	0.938398	0.175318
b0025	ribF	0.941041	0.17464	-0.21485	0.207696	6.16959	4.22e-10	8.38313	0
b3282	rimN	1.16045	0.124205	0.338924	0.368019	3.48599	0.000262891	-0.353584	0.181269
b0641	rlpB	2.98468	0.00149557	3.60957	0.000165224	-0.0171233	0.246603	-0.14692	0.220955
b2567	rnc	-0.163553	0.217694	-1.41302	0.0399732	2.21491	0.0137968	-0.854195	0.0988858
b3704	rnpA	0.274647	0.39236	-0.0968667	0.230811	0.700722	0.242914	0.0721799	0.471384
b3317	rplB	-3.78465	4.18e-05	-4.23699	6.27e-06	-3.4942	0.000127508	-2.23789	0.0065057
b3320	rplC	4.0916	2.35e-05	-2.43398	0.00387041	-3.22551	0.000333936	-3.50656	0.000121788
b3319	rplD	-3.36285	0.000205865	-2.68526	0.00189155	-0.881709	0.0951252	-1.51499	0.0329619
b3985	rplJ	-2.9182	0.000925425	-5.25306	4.36e-08	-0.799556	0.106615	-1.65365	0.0250044
b3986	rplL	0.592766	0.277735	1.71547	0.0439803	6.46743	6.27e-11	-0.240731	0.202691
b3310	rplN	-4.99564	1.68e-07	-4.97645	1.86e-07	2.07665	0.0194382	-3.34365	0.000220499
b3313	rplP	-4.86064	3.34e-07	-4.75043	5.76e-07	1.11871	0.132917	0.335659	0.369244
b3294	rplQ	-1.54608	0.0310257	-1.63523	0.0259637	2.54197	0.00573053	1.1718	0.121907
b3304	rplR	-0.572684	0.142236	-1.57064	0.0295598	0.00969099	0.496155	-3.0445	0.000615152
b2606	rplS	0.191873	0.424325	-0.93868	0.0876226	2.95359	0.00165315	2.06281	0.0200979
b1716	rplT	-2.78855	0.00138609	-2.56223	0.00270495	0.719609	0.237075	-1.60702	0.0274893
b3186	rplU	-0.114043	0.227422	-0.104483	0.229308	-0.124147	0.225432	-0.110779	0.228066
b3318	rplW	-4.53366	1.63e-06	-7.22434	1.67e-13	-2.33784	0.00501418	-2.28483	0.00576313
b3309	rplX	-1.89226	0.0149558	-1.87936	0.0153966	-1.89249	0.0149479	-1.89412	0.0148929
b3185	rpmA	-0.883652	0.094863	-1.53295	0.0318326	-0.992075	0.0809417	-1.16338	0.0618051
b3637	rpmB	-0.681496	0.124469	-0.386927	0.175087	-1.93905	0.0134441	-0.682817	0.124261
b3302	rpmD	-2.62643	0.00224825	-4.11279	1.08e-05	-0.859636	0.0981352	3.19259	0.00074805
b3703	rpmH	1.37162	0.0862434	1.46598	0.0724058	11.9628	0	9.14326	0
b3295	rpoA	-0.999303	0.0800635	-1.80731	0.0180601	0.414936	0.33991	-2.54427	0.00284663
b3987	rpoB	-3.3595	0.000208346	-5.94526	8.38e-10	0.908319	0.183146	-3.07877	0.000549227
b3988	rpoC	-2.23952	0.00647856	-1.79029	0.0187416	-2.24302	0.00642073	-2.21698	0.00686219
b2573	rpoE	2.22129	0.0135749	1.08747	0.139709	3.44783	0.00030256	3.35417	0.000424727
b3461	rpoH	-4.24904	5.94e-06	-2.51318	0.00310759	-2.26641	0.00604524	-3.5542	0.000101901
b0911	rpsA	-0.466748	0.160619	-0.82948	0.102339	-1.68746	0.0233175	-2.32168	0.00523304
b0169	rpsB	0.350582	0.363658	-1.14806	0.0633741	1.88793	0.0302046	-0.463018	0.161284
b3296	rpsD	0.640332	0.262097	-5.35853	2.46e-08	-0.523719	0.150608	-3.41756	0.000168953
b3303	rpsE	-2.5644	0.00268821	-3.36821	0.000201942	2.67379	0.00391368	-1.2097	0.0572246
b3306	rpsH	-3.42192	0.000166298	-3.30199	0.00025563	-0.118784	0.226488	-0.927255	0.0890964
b3297	rpsK	0.050029	0.480157	-0.230783	0.204612	8.39106	0	4.18782	1.55e-05
b3298	rpsM	-0.468614	0.160287	-0.285655	0.194079	-5.87445	1.28e-09	-0.749348	0.114019
b3307	rpsN	-2.05174	0.0103195	-2.57404	0.00261518	5.30571	6.56e-08	4.13622	1.94e-05
b2609	rpsP	-1.43478	0.0383894	-2.35323	0.0048133	-0.295603	0.192186	-0.546725	0.146647
b3311	rpsQ	0.265942	0.395692	-2.41758	0.00404754	-1.98529	0.0120776	-2.23315	0.00658511
b4202	rpsR	-0.0569173	0.238714	-0.110934	0.228035	-0.106038	0.229001	-0.116997	0.22684
b3316	rpsS	-0.571596	0.142419	-4.13168	9.91e-06	-0.952514	0.0858589	-1.85122	0.0163952
b0098	secA	-0.708932	0.120183	0.403278	0.344169	-2.21465	0.00690297	-0.380554	0.176263
b0408	secD	-0.222155	0.20628	-1.07205	0.0715727	-0.0408287	0.241902	-0.185082	0.213486
b3981	secE	-0.710175	0.119991	-2.14136	0.00829583	-0.163242	0.217755	0.692717	0.245413
b0409	secF	1.02514	0.153952	-0.258607	0.199253	2.84283	0.00234517	2.02613	0.0219396
b0097	secM	-10.0506	3.94e-24	-5.62714	5.45e-09	-12.3293	3.57e-35	-12.4246	1.1e-35
b3300	secY	-3.02335	0.000659346	-3.45269	0.000148604	1.85584	0.0324557	1.28248	0.101051
b0893	serS	-1.63795	0.0258202	0.608543	0.272498	2.3908	0.00870438	0.380661	0.352486
b3650	spoT	-3.03035	0.000644412	-3.73094	5.16e-05	-0.465038	0.160923	-1.67355	0.0240002
b4059	ssb	-3.51697	0.000117154	-3.62073	7.92e-05	0.824224	0.206166	-1.20162	0.058006
b2533	suhB	0.36566	0.358042	-1.38823	0.0418373	0.912128	0.182143	0.425274	0.336151
b2559	tadA	-0.337884	0.184205	0.306513	0.380234	1.07418	0.142668	1.09687	0.13764
b3113	tdcF	0.356334	0.361512	1.90799	0.0288652	3.07787	0.00110176	2.1267	0.0172032
b0417	thiL	-5.06878	1.15e-07	-3.27556	0.000280529	-1.40859	0.0403016	-0.408223	0.17118
b1719	thrS	-1.26294	0.0522649	-1.79526	0.0185403	-2.72443	0.00168309	-0.298945	0.191552
b0188	tilS	-3.4258	0.000163961	-0.709165	0.120147	-4.61675	1.1e-06	-2.98356	0.000750491
b1098	tmk	-0.720823	0.118351	-2.10506	0.00907042	-2.79446	0.00136126	13.9458	0
b3709	tnaB	-1.63088	0.0261945	-1.22905	0.0553843	-5.88487	1.21e-09	-1.21506	0.0567103
b1274	topA	-0.589939	0.13934	-1.69663	0.0228759	-0.647376	0.12991	-1.82876	0.0172303
b2607	trmD	1.03104	0.152562	-2.90638	0.00096074	-4.74864	5.81e-07	-1.55782	0.0303183
b3384	trpS	-0.692299	0.122772	-0.538719	0.14802	4.33091	8.25e-06	-0.960753	0.0848195
b0170	tsf	-0.274774	0.196156	-1.00708	0.0791261	2.45756	0.00725538	2.15895	0.0158824
b1637	tyrS	1.34504	0.0904778	-2.10009	0.00918123	-0.82536	0.102922	-2.62604	0.0022508
b4040	ubiA	0.817151	0.208177	-0.531025	0.149345	-2.22064	0.00679872	-2.06846	0.00991324
b3835	ubiB	-3.61102	8.22e-05	-1.9497	0.0131185	-3.26041	0.000295802	-5.77473	2.32e-09
b3843	ubiD	-0.0587826	0.238344	-0.210497	0.208541	0.652845	0.25806	-0.421048	0.168843
b4258	valS	-1.46494	0.0362742	-0.132697	0.223749	-0.310759	0.189313	0.338069	0.36834
b3793	wzyE	0.00611575	0.497573	-0.790696	0.107901	-2.36574	0.00465518	-1.65948	0.0247068
b0057	yabQ	1.37473	0.085758	0.290658	0.386254	3.30186	0.000511489	2.66057	0.00406906
b0156	yadR	-1.32045	0.0472653	-0.834765	0.101595	0.218376	0.414025	-1.59318	0.0282629
b0177	yaeT	-4.38956	3.16e-06	-4.36523	3.53e-06	-2.38712	0.0043956	-1.98739	0.0120184
b4503	yafF	-2.04234	0.0105543	-1.45313	0.0370919	-3.82312	3.58e-05	-4.5649	1.4e-06
b1085	yceQ	-2.37204	0.00457736	-0.616831	0.134884	1.4816	0.0702888	-2.23214	0.00660214
b1572	ydfB	0.683701	0.248243	2.33857	0.010009	-3.98432	1.85e-05	-5.43042	1.65e-08
b1689	ydiL	-1.78158	0.0190981	-1.99135	0.0119074	4.05305	2.77e-05	-2.02773	0.0109281
b1807	yeaZ	3.50806	0.000242216	-3.07714	0.000552213	11.4285	0	-1.54142	0.0313104
b2017	yefM	0.275735	0.391945	0.377552	0.353635	-1.01135	0.0786137	-1.34929	0.0448956
b2188	yejM	-1.26589	0.0519992	-0.960675	0.0848292	-0.0840424	0.233345	0.618647	0.26917
b2595	yfiO	-1.38426	0.0421413	-1.41745	0.0396469	-0.0179782	0.246433	1.56476	0.0598112
b3021	ygiT	-0.215938	0.207485	-0.976064	0.0829092	7.60622	1.93e-14	0.287782	0.387348
b3064	ygjD	-2.22755	0.00667991	-1.26581	0.0520062	0.379806	0.352802	0.388044	0.349763
b3159	yhbV	-1.50769	0.0334302	-0.511827	0.152674	2.47591	0.00689653	1.21657	0.113133
b3471	yhhQ	0.00914694	0.496371	1.03011	0.152781	0.48069	0.316287	1.35313	0.0891741
b3595	yibJ	2.01866	0.0223311	2.41878	0.00806879	-1.38628	0.0419861	0.922776	0.179357
b3705	yidC	-1.61292	0.0271642	-1.36709	0.0434777	2.38334	0.00888111	-0.166195	0.217176
b3834	yigP	8.42277	0	4.29656	9.62e-06	9.06118	0	11.556	0
b3865	yihA	2.9131	0.00188105	1.3166	0.0951783	0.779611	0.219045	-0.49776	0.155135
b4168	yjeE	1.33727	0.0917446	1.18517	0.119239	0.961482	0.169456	2.15934	0.015867
b4262	yjgQ	-0.723	0.118017	-0.828392	0.102493	-0.534134	0.148809	-1.38994	0.0417067
b2941	yqgD	-1.01772	0.0778537	-1.40618	0.0404811	-2.83597	0.00119785	-3.30067	0.000256825
b2949	yqgF	3.09162	0.00105244	1.21773	0.112911	4.83199	7.7e-07	3.77838	8.56e-05
b3146	yraL	1.13954	0.128518	0.580175	0.28195	-0.269178	0.197226	0.14042	0.444462
b3191	yrbB	-0.125235	0.225217	-0.476386	0.158906	-0.189512	0.212622	-0.07969	0.234206
b3199	yrbK	1.66029	0.0493317	0.399703	0.345479	1.10239	0.136436	0.273404	0.392836
b3398	yrfF	0.328276	0.372018	2.10004	0.0183646	-6.65494	9.03e-12	-0.35374	0.18124
b2412	zipA	-1.00179	0.0797627	-0.495661	0.155503	-1.78461	0.0189733	-1.17496	0.0606366
b1852	zwf	-0.993552	0.0807617	-0.819453	0.103761	-1.50551	0.0335707	-2.03449	0.0107538

## Sheet: R and S interactions
Blattner ID	Gene	Chemical-genetic interaction	Resistance	Sensitivity	R(1) S(1)	Ribosome assembly
b0185	accA	1	1	0	0	0
b3255	accB	1	0	1	0	0
b3256	accC	1	0	1	0	0
b1094	acpP	1	0	1	0	0
b2563	acpS	1	0	1	0	0
b0474	adk	1	1	0	0	0
b4084	alsK	0	0	0	0	0
b1876	argS	1	0	1	0	0
b3433	asd	1	1	0	0	0
b0930	asnS	0	0	0	0	0
b1866	aspS	0	0	0	0	0
b3532	bcsB	1	0	1	0	0
b3973	birA	1	1	0	0	0
b0126	can	1	0	1	0	0
b3056	cca	1	0	1	0	0
b2783	chpR	0	0	0	0	0
b4224	chpS	0	0	0	0	0
b3634	coaD	1	0	1	0	0
b2696	csrA	1	1	1	1	0
b0733	cydA	0	0	0	0	0
b0886	cydC	1	1	0	0	0
b0526	cysS	1	0	1	0	0
b2478	dapA	0	0	0	0	0
b0031	dapB	0	0	0	0	0
b0166	dapD	0	0	0	0	0
b2472	dapE	1	0	1	0	0
b3287	def	1	1	0	0	0
b3235	degS	1	1	0	0	0
b2511	der	1	1	0	0	1
b3639	dfp	1	1	0	0	0
b3702	dnaA	1	0	1	0	0
b4052	dnaB	1	0	1	0	0
b4361	dnaC	1	1	0	0	0
b0184	dnaE	1	0	1	0	0
b3701	dnaN	1	1	1	1	0
b0470	dnaX	1	1	1	1	0
b3640	dut	1	0	1	0	0
b0173	dxr	1	1	0	0	0
b0420	dxs	0	0	0	0	0
b2779	eno	1	0	1	0	0
b0583	entD	1	0	1	0	0
b2566	era	1	1	0	0	1
b0954	fabA	0	0	0	0	0
b2323	fabB	0	0	0	0	0
b1092	fabD	1	1	0	0	0
b1093	fabG	1	1	0	0	0
b1288	fabI	0	0	0	0	0
b0180	fabZ	1	0	1	0	0
b2925	fbaA	1	0	1	0	0
b2610	ffh	0	0	0	0	0
b0684	fldA	1	0	1	0	0
b3288	fmt	0	0	0	0	0
b0048	folA	1	0	1	0	0
b2315	folC	1	0	1	0	0
b0529	folD	1	0	1	0	0
b2153	folE	1	1	0	0	0
b0142	folK	1	1	0	0	0
b0172	frr	1	1	1	1	1
b0094	ftsA	1	1	0	0	0
b2748	ftsB	0	0	0	0	0
b3463	ftsE	1	1	0	0	0
b3178	ftsH	1	0	1	0	0
b0084	ftsI	1	1	0	0	0
b0890	ftsK	1	1	0	0	0
b0083	ftsL	1	1	0	0	0
b3933	ftsN	1	1	0	0	0
b0093	ftsQ	1	0	1	0	0
b0089	ftsW	0	0	0	0	0
b3462	ftsX	1	0	1	0	0
b3464	ftsY	1	0	1	0	0
b0095	ftsZ	0	0	0	0	0
b3340	fusA	1	1	1	1	1
b1779	gapA	1	0	1	0	0
b3729	glmS	1	1	0	0	0
b3730	glmU	0	0	0	0	0
b0680	glnS	1	1	0	0	0
b2400	gltX	0	0	0	0	0
b3560	glyQ	1	1	0	0	0
b3648	gmk	1	1	0	0	0
b3608	gpsA	0	0	0	0	0
b4142	groS	0	0	0	0	0
b2614	grpE	1	0	1	0	0
b2231	gyrA	1	1	0	0	0
b3699	gyrB	1	0	1	0	0
b1210	hemA	0	0	0	0	0
b0369	hemB	1	1	0	0	0
b3804	hemD	0	0	0	0	0
b3850	hemG	0	0	0	0	0
b0475	hemH	1	0	1	0	0
b0154	hemL	1	1	0	0	0
b2514	hisS	1	1	0	0	0
b0640	holA	0	0	0	0	0
b1099	holB	0	0	0	0	0
b0054	imp	1	0	1	0	0
b0884	infA	1	0	1	0	0
b3168	infB	1	0	1	0	0
b1718	infC	0	0	0	0	0
b0421	ispA	1	1	0	0	0
b3187	ispB	1	0	1	0	0
b2747	ispD	1	0	1	0	0
b1208	ispE	1	1	0	0	0
b2746	ispF	1	0	1	0	0
b2515	ispG	1	0	1	0	0
b0029	ispH	0	0	0	0	0
b0174	ispU	1	1	0	0	0
b1215	kdsA	1	0	1	0	0
b0918	kdsB	1	0	1	0	0
b3633	kdtA	1	1	0	0	0
b0642	leuS	1	1	0	0	0
b4043	lexA	1	1	0	0	0
b2828	lgt	0	0	0	0	0
b2411	ligA	1	1	0	0	0
b0657	lnt	1	0	1	0	0
b0891	lolA	1	0	1	0	0
b1209	lolB	1	1	1	1	0
b1116	lolC	1	0	1	0	0
b1117	lolD	1	1	0	0	0
b1118	lolE	1	1	0	0	0
b3200	lptA	1	0	1	0	0
b0181	lpxA	1	0	1	0	0
b0182	lpxB	1	0	1	0	0
b0096	lpxC	0	0	0	0	0
b0179	lpxD	1	1	0	0	0
b0524	lpxH	0	0	0	0	0
b0915	lpxK	1	1	0	0	0
b0027	lspA	1	0	1	0	0
b0168	map	0	0	0	0	0
b2114	metG	1	1	0	0	0
b2942	metK	1	1	0	0	0
b1175	minD	1	0	1	0	0
b1174	minE	1	0	1	0	0
b0087	mraY	1	0	1	0	0
b0635	mrdA	1	1	0	0	0
b0634	mrdB	1	0	1	0	0
b3251	mreB	1	1	1	1	0
b3250	mreC	1	1	0	0	0
b3249	mreD	1	0	1	0	0
b0914	msbA	1	0	1	0	0
b0924	mukB	0	0	0	0	0
b0923	mukE	1	1	0	0	0
b0922	mukF	1	0	1	0	0
b3189	murA	0	0	0	0	0
b3972	murB	1	0	1	0	0
b0091	murC	1	1	0	0	0
b0088	murD	1	0	1	0	0
b0085	murE	1	1	1	1	0
b0086	murF	1	1	0	0	0
b0090	murG	1	0	1	0	0
b3967	murI	1	1	0	0	0
b1069	mviN	1	0	1	0	0
b0639	nadD	1	1	0	0	0
b1740	nadE	0	0	0	0	0
b2615	nadK	0	0	0	0	0
b2234	nrdA	0	0	0	0	0
b2235	nrdB	1	1	0	0	0
b3169	nusA	1	0	1	0	0
b3982	nusG	0	0	0	0	0
b3183	obgE	0	0	0	0	1
b4162	orn	0	0	0	0	0
b3030	parE	0	0	0	0	0
b2926	pgk	1	1	0	0	0
b1912	pgsA	1	0	1	0	0
b1714	pheS	1	1	0	0	0
b1713	pheT	1	1	0	0	0
b4041	plsB	0	0	0	0	0
b3018	plsC	1	1	0	0	0
b4226	ppa	1	1	1	1	0
b1211	prfA	1	1	0	0	0
b1212	prmC	0	0	0	0	0
b0194	proS	1	1	0	0	0
b1207	prsA	1	1	0	0	0
b2585	pssA	1	0	1	0	0
b1204	pth	1	0	1	0	0
b1131	purB	1	1	0	0	0
b2780	pyrG	1	0	1	0	0
b0171	pyrH	1	0	1	0	0
b1356	racR	1	0	1	0	0
b3623	rfaK	1	0	1	0	0
b1277	ribA	1	0	1	0	0
b3041	ribB	0	0	0	0	0
b1662	ribC	1	0	1	0	0
b0414	ribD	1	1	0	0	0
b0415	ribE	1	0	1	0	0
b0025	ribF	1	1	0	0	0
b3282	rimN	1	1	0	0	0
b0641	rlpB	1	1	0	0	0
b2567	rnc	1	1	0	0	0
b3704	rnpA	0	0	0	0	0
b3317	rplB	1	0	1	0	1
b3320	rplC	1	1	1	1	1
b3319	rplD	1	0	1	0	1
b3985	rplJ	1	0	1	0	1
b3986	rplL	1	1	0	0	1
b3310	rplN	1	1	1	1	1
b3313	rplP	1	0	1	0	1
b3294	rplQ	1	1	0	0	1
b3304	rplR	1	0	1	0	1
b2606	rplS	1	1	0	0	1
b1716	rplT	1	0	1	0	1
b3186	rplU	0	0	0	0	1
b3318	rplW	1	0	1	0	1
b3309	rplX	0	0	0	0	1
b3185	rpmA	0	0	0	0	1
b3637	rpmB	0	0	0	0	1
b3302	rpmD	1	1	1	1	1
b3703	rpmH	1	1	0	0	1
b3295	rpoA	1	0	1	0	0
b3987	rpoB	1	0	1	0	0
b3988	rpoC	1	0	1	0	0
b2573	rpoE	1	1	0	0	0
b3461	rpoH	1	0	1	0	0
b0911	rpsA	1	0	1	0	1
b0169	rpsB	0	0	0	0	1
b3296	rpsD	1	0	1	0	1
b3303	rpsE	1	1	1	1	1
b3306	rpsH	1	0	1	0	1
b3297	rpsK	1	1	0	0	1
b3298	rpsM	1	0	1	0	1
b3307	rpsN	1	1	1	1	1
b2609	rpsP	1	0	1	0	1
b3311	rpsQ	1	0	1	0	1
b4202	rpsR	0	0	0	0	1
b3316	rpsS	1	0	1	0	1
b0098	secA	1	0	1	0	0
b0408	secD	0	0	0	0	0
b3981	secE	1	0	1	0	0
b0409	secF	1	1	0	0	0
b0097	secM	1	0	1	0	0
b3300	secY	1	0	1	0	0
b0893	serS	1	1	0	0	0
b3650	spoT	1	0	1	0	0
b4059	ssb	1	0	1	0	0
b2533	suhB	0	0	0	0	0
b2559	tadA	0	0	0	0	0
b3113	tdcF	1	1	0	0	0
b0417	thiL	1	0	1	0	0
b1719	thrS	1	0	1	0	0
b0188	tilS	1	0	1	0	0
b1098	tmk	1	1	1	1	0
b3709	tnaB	1	0	1	0	0
b1274	topA	0	0	0	0	0
b2607	trmD	1	0	1	0	0
b3384	trpS	1	1	0	0	0
b0170	tsf	1	1	0	0	0
b1637	tyrS	1	0	1	0	0
b4040	ubiA	1	0	1	0	0
b3835	ubiB	1	0	1	0	0
b3843	ubiD	0	0	0	0	0
b4258	valS	0	0	0	0	0
b3793	wzyE	1	0	1	0	0
b0057	yabQ	1	1	0	0	0
b0156	yadR	0	0	0	0	0
b0177	yaeT	1	0	1	0	0
b4503	yafF	1	0	1	0	0
b1085	yceQ	1	0	1	0	0
b1572	ydfB	1	1	1	1	0
b1689	ydiL	1	1	1	1	0
b1807	yeaZ	1	1	1	1	0
b2017	yefM	0	0	0	0	0
b2188	yejM	0	0	0	0	0
b2595	yfiO	0	0	0	0	0
b3021	ygiT	1	1	0	0	0
b3064	ygjD	1	0	1	0	0
b3159	yhbV	1	1	0	0	0
b3471	yhhQ	0	0	0	0	0
b3595	yibJ	1	1	0	0	0
b3705	yidC	1	1	0	0	0
b3834	yigP	1	1	0	0	0
b3865	yihA	1	1	0	0	0
b4168	yjeE	1	1	0	0	0
b4262	yjgQ	0	0	0	0	0
b2941	yqgD	1	0	1	0	0
b2949	yqgF	1	1	0	0	0
b3146	yraL	0	0	0	0	0
b3191	yrbB	0	0	0	0	0
b3199	yrbK	0	0	0	0	0
b3398	yrfF	1	1	1	1	0
b2412	zipA	0	0	0	0	0
b1852	zwf	1	0	1	0	0

## Sheet: Jaccard index
AMP1	AMP2	Cluster_AMP1	Cluster_AMP2	Corrected Jaccard index_resistance	Corrected Jaccard index_sensitivity
PEX	LL37	C2	C2	0.829506	0.877095
PEX	BAC5	C2	C4	0.329964	0.499815
PEX	PR39	C2	C4	0.546324	0.581603
LL37	BAC5	C2	C4	0.38545	0.613914
LL37	PR39	C2	C4	0.454633	0.685461
BAC5	PR39	C4	C4	0.833631	0.859897

## Sheet: Dataset_antibiotics
Blattner ID	Gene	Antibiotic	Fitness score	p-value
b0185	accA	Cefoxitin	2.5708	0.000760558
b3255	accB	Cefoxitin	-0.520917	0.130144
b3256	accC	Cefoxitin	-2.86268	0.000103652
b1094	acpP	Cefoxitin	3.89847	7.62e-07
b2563	acpS	Cefoxitin	-2.09987	0.00240072
b0474	adk	Cefoxitin	0.289487	0.360535
b4084	alsK	Cefoxitin	-0.121153	0.220306
b1876	argS	Cefoxitin	1.04182	0.0994146
b3433	asd	Cefoxitin	3.94113	5.85e-07
b0930	asnS	Cefoxitin	-0.155803	0.211905
b1866	aspS	Cefoxitin	-0.922565	0.0637991
b3532	bcsB	Cefoxitin	-2.16096	0.00192382
b3973	birA	Cefoxitin	-2.85251	0.000108682
b0126	can	Cefoxitin	0.206902	0.399294
b3056	cca	Cefoxitin	-1.19694	0.0349721
b2783	chpR	Cefoxitin	-1.79065	0.00680342
b4224	chpS	Cefoxitin	1.85684	0.0110085
b3634	coaD	Cefoxitin	-1.63771	0.0108505
b2696	csrA	Cefoxitin	-0.149595	0.213406
b0733	cydA	Cefoxitin	-1.845	0.00571932
b0886	cydC	Cefoxitin	-1.09722	0.0439964
b0526	cysS	Cefoxitin	0.547733	0.249669
b2478	dapA	Cefoxitin	-0.234421	0.193123
b0031	dapB	Cefoxitin	-0.0169255	0.245836
b0166	dapD	Cefoxitin	1.67138	0.0196352
b2472	dapE	Cefoxitin	1.5452	0.0283428
b3287	def	Cefoxitin	-0.0451548	0.238897
b3235	degS	Cefoxitin	0.281773	0.364102
b2511	der	Cefoxitin	-0.401812	0.155051
b3639	dfp	Cefoxitin	-0.532108	0.127914
b3702	dnaA	Cefoxitin	-0.79398	0.0818664
b4052	dnaB	Cefoxitin	-1.8315	0.00597356
b4361	dnaC	Cefoxitin	-1.87327	0.00521733
b0184	dnaE	Cefoxitin	-1.52428	0.0150295
b3701	dnaN	Cefoxitin	-3.26659	1.4e-05
b0470	dnaX	Cefoxitin	3.1352	5.52e-05
b3640	dut	Cefoxitin	-0.431574	0.148635
b0173	dxr	Cefoxitin	-2.05313	0.00283404
b0420	dxs	Cefoxitin	-0.743611	0.0897712
b2779	eno	Cefoxitin	-0.395289	0.156473
b0583	entD	Cefoxitin	-2.04483	0.00291784
b2566	era	Cefoxitin	-0.510438	0.13225
b0954	fabA	Cefoxitin	2.8636	0.000206419
b2323	fabB	Cefoxitin	-1.22562	0.0326602
b1092	fabD	Cefoxitin	-2.32426	0.00103742
b1093	fabG	Cefoxitin	-3.05764	4.06e-05
b1288	fabI	Cefoxitin	0.881159	0.138573
b0180	fabZ	Cefoxitin	2.51495	0.000961953
b2925	fbaA	Cefoxitin	-1.22999	0.0323183
b2610	ffh	Cefoxitin	-1.42356	0.0197846
b0684	fldA	Cefoxitin	1.84372	0.0114862
b3288	fmt	Cefoxitin	2.05754	0.00558075
b0048	folA	Cefoxitin	-0.490966	0.136209
b2315	folC	Cefoxitin	-3.18149	2.18e-05
b0529	folD	Cefoxitin	0.137704	0.432571
b2153	folE	Cefoxitin	-0.848004	0.0739064
b0142	folK	Cefoxitin	1.0253	0.103021
b0172	frr	Cefoxitin	-5.71784	4.41e-13
b0094	ftsA	Cefoxitin	-0.755415	0.087877
b2748	ftsB	Cefoxitin	-1.87821	0.0051337
b3463	ftsE	Cefoxitin	2.03315	0.00607905
b3178	ftsH	Cefoxitin	0.108274	0.446885
b0084	ftsI	Cefoxitin	0.916584	0.129145
b0890	ftsK	Cefoxitin	-1.24324	0.0312996
b0083	ftsL	Cefoxitin	2.81732	0.000255752
b3933	ftsN	Cefoxitin	-1.63576	0.0109131
b0093	ftsQ	Cefoxitin	-0.367741	0.16254
b0089	ftsW	Cefoxitin	-1.64881	0.0105002
b3462	ftsX	Cefoxitin	0.797771	0.162581
b3464	ftsY	Cefoxitin	-3.25739	1.47e-05
b0095	ftsZ	Cefoxitin	-0.278327	0.182849
b3340	fusA	Cefoxitin	-0.486344	0.137157
b1779	gapA	Cefoxitin	1.37456	0.0450119
b3729	glmS	Cefoxitin	1.51734	0.0306468
b3730	glmU	Cefoxitin	1.142	0.0794989
b0680	glnS	Cefoxitin	-1.17629	0.0367128
b2400	gltX	Cefoxitin	-1.1385	0.0400701
b3560	glyQ	Cefoxitin	-1.85894	0.00546672
b3648	gmk	Cefoxitin	-0.522908	0.129746
b3608	gpsA	Cefoxitin	-0.584064	0.117829
b4142	groS	Cefoxitin	0.406822	0.307924
b2614	grpE	Cefoxitin	-1.65468	0.0103191
b2231	gyrA	Cefoxitin	-0.079927	0.230369
b3699	gyrB	Cefoxitin	-1.67339	0.00975848
b1210	hemA	Cefoxitin	0.523194	0.259378
b0369	hemB	Cefoxitin	0.853508	0.146251
b3804	hemD	Cefoxitin	-0.881295	0.0692682
b3850	hemG	Cefoxitin	-0.615905	0.111872
b0475	hemH	Cefoxitin	3.9325	6.17e-07
b0154	hemL	Cefoxitin	5.07523	1.93e-10
b2514	hisS	Cefoxitin	-0.327298	0.171615
b0640	holA	Cefoxitin	-2.49272	0.000527463
b1099	holB	Cefoxitin	0.87613	0.139949
b0054	imp	Cefoxitin	-0.308862	0.175815
b0884	infA	Cefoxitin	-6.02609	2.67e-14
b3168	infB	Cefoxitin	-4.16849	6.83e-08
b1718	infC	Cefoxitin	0.575657	0.238861
b0421	ispA	Cefoxitin	-7.94587	2.82e-23
b3187	ispB	Cefoxitin	3.38594	1.48e-05
b2747	ispD	Cefoxitin	-1.4503	0.0184163
b1208	ispE	Cefoxitin	-1.89002	0.00493843
b2746	ispF	Cefoxitin	-3.19631	2.02e-05
b2515	ispG	Cefoxitin	-0.325303	0.172068
b0029	ispH	Cefoxitin	-0.0329611	0.241893
b0174	ispU	Cefoxitin	-3.88339	4.18e-07
b1215	kdsA	Cefoxitin	1.10092	0.0872663
b0918	kdsB	Cefoxitin	0.432451	0.296896
b3633	kdtA	Cefoxitin	1.68583	0.0188009
b0642	leuS	Cefoxitin	-1.72394	0.00837233
b4043	lexA	Cefoxitin	-1.57941	0.0128561
b2828	lgt	Cefoxitin	-2.27924	0.00123459
b2411	ligA	Cefoxitin	1.27437	0.0580092
b0657	lnt	Cefoxitin	0.951355	0.120333
b0891	lolA	Cefoxitin	-0.520698	0.130188
b1209	lolB	Cefoxitin	-5.58068	1.47e-12
b1116	lolC	Cefoxitin	-0.567062	0.12108
b1117	lolD	Cefoxitin	1.78548	0.0138303
b1118	lolE	Cefoxitin	0.479028	0.277329
b3200	lptA	Cefoxitin	-4.31805	2.52e-08
b0181	lpxA	Cefoxitin	-1.59441	0.0123126
b0182	lpxB	Cefoxitin	0.827285	0.153791
b0096	lpxC	Cefoxitin	-0.398027	0.155875
b0179	lpxD	Cefoxitin	-0.520855	0.130157
b0524	lpxH	Cefoxitin	0.579506	0.237392
b0915	lpxK	Cefoxitin	-0.642457	0.107038
b0027	lspA	Cefoxitin	-0.917347	0.0644735
b0168	map	Cefoxitin	0.750615	0.177288
b2114	metG	Cefoxitin	0.550346	0.248647
b2942	metK	Cefoxitin	0.310859	0.350716
b1175	minD	Cefoxitin	2.7063	0.000422319
b1174	minE	Cefoxitin	-0.169013	0.20872
b0087	mraY	Cefoxitin	2.46756	0.00117002
b0635	mrdA	Cefoxitin	-2.88184	9.48e-05
b0634	mrdB	Cefoxitin	-0.504077	0.133537
b3251	mreB	Cefoxitin	-4.75094	1.16e-09
b3250	mreC	Cefoxitin	0.771553	0.170657
b3249	mreD	Cefoxitin	-5.73495	3.79e-13
b0914	msbA	Cefoxitin	0.710657	0.190388
b0924	mukB	Cefoxitin	-1.98109	0.00363821
b0923	mukE	Cefoxitin	0.0121393	0.494027
b0922	mukF	Cefoxitin	-1.13241	0.0406313
b3189	murA	Cefoxitin	-0.883684	0.0689432
b3972	murB	Cefoxitin	-0.87355	0.0703291
b0091	murC	Cefoxitin	-1.75759	0.00754586
b0088	murD	Cefoxitin	2.15075	0.0039942
b0085	murE	Cefoxitin	1.60397	0.0239525
b0086	murF	Cefoxitin	0.582879	0.236109
b0090	murG	Cefoxitin	-0.607307	0.113464
b3967	murI	Cefoxitin	0.0207198	0.489806
b1069	mviN	Cefoxitin	1.51809	0.0305828
b0639	nadD	Cefoxitin	1.35799	0.0469836
b1740	nadE	Cefoxitin	0.328373	0.342743
b2615	nadK	Cefoxitin	0.0298731	0.485305
b2234	nrdA	Cefoxitin	-0.659655	0.103973
b2235	nrdB	Cefoxitin	0.624867	0.220454
b3169	nusA	Cefoxitin	1.49852	0.0322896
b3982	nusG	Cefoxitin	-3.00755	5.2e-05
b3183	obgE	Cefoxitin	0.373076	0.322714
b4162	orn	Cefoxitin	-1.52896	0.0148338
b3030	parE	Cefoxitin	-0.840494	0.0749808
b2926	pgk	Cefoxitin	0.772329	0.170414
b1912	pgsA	Cefoxitin	-1.44191	0.0188371
b1714	pheS	Cefoxitin	-1.57124	0.0131605
b1713	pheT	Cefoxitin	-8.25255	6.21e-25
b4041	plsB	Cefoxitin	-2.47985	0.000556224
b3018	plsC	Cefoxitin	-1.04121	0.0497731
b4226	ppa	Cefoxitin	1.90093	0.00952746
b1211	prfA	Cefoxitin	0.126796	0.437867
b1212	prmC	Cefoxitin	-0.293005	0.179456
b0194	proS	Cefoxitin	-0.325976	0.171915
b1207	prsA	Cefoxitin	0.800424	0.161778
b2585	pssA	Cefoxitin	0.32204	0.345618
b1204	pth	Cefoxitin	-0.334629	0.169956
b1131	purB	Cefoxitin	0.817476	0.156677
b2780	pyrG	Cefoxitin	0.268192	0.37041
b0171	pyrH	Cefoxitin	-0.459342	0.142761
b1356	racR	Cefoxitin	-0.946029	0.0608272
b3623	rfaK	Cefoxitin	-0.0846857	0.229204
b1277	ribA	Cefoxitin	-1.98155	0.0036325
b3041	ribB	Cefoxitin	0.302856	0.354381
b1662	ribC	Cefoxitin	1.84108	0.0115845
b0414	ribD	Cefoxitin	1.69684	0.018186
b0415	ribE	Cefoxitin	-0.191233	0.203387
b0025	ribF	Cefoxitin	-0.241605	0.19143
b3282	rimN	Cefoxitin	0.248187	0.379766
b0641	rlpB	Cefoxitin	0.166591	0.418606
b2567	rnc	Cefoxitin	1.94024	0.00835715
b3704	rnpA	Cefoxitin	0.236727	0.385159
b3317	rplB	Cefoxitin	-0.126933	0.2189
b3320	rplC	Cefoxitin	-4.93035	2.99e-10
b3319	rplD	Cefoxitin	3.64842	3.4e-06
b3985	rplJ	Cefoxitin	0.700538	0.193797
b3986	rplL	Cefoxitin	2.84765	0.000222322
b3310	rplN	Cefoxitin	4.72738	2.77e-09
b3313	rplP	Cefoxitin	1.79736	0.0133209
b3294	rplQ	Cefoxitin	2.40129	0.00153042
b3304	rplR	Cefoxitin	3.61778	4.06e-06
b2606	rplS	Cefoxitin	5.17702	8.57e-11
b1716	rplT	Cefoxitin	5.41909	1.17e-11
b3186	rplU	Cefoxitin	-1.00108	0.0542394
b3318	rplW	Cefoxitin	-2.25605	0.00134885
b3309	rplX	Cefoxitin	-0.741777	0.0900678
b3185	rpmA	Cefoxitin	0.224525	0.390924
b3637	rpmB	Cefoxitin	2.31683	0.00213567
b3302	rpmD	Cefoxitin	1.06037	0.0954756
b3703	rpmH	Cefoxitin	-3.64182	1.77e-06
b3295	rpoA	Cefoxitin	-0.476169	0.139256
b3987	rpoB	Cefoxitin	2.21221	0.00318245
b3988	rpoC	Cefoxitin	-1.07416	0.0463105
b2573	rpoE	Cefoxitin	-0.713278	0.0947554
b3461	rpoH	Cefoxitin	2.90159	0.000172727
b0911	rpsA	Cefoxitin	-0.62148	0.110847
b0169	rpsB	Cefoxitin	4.35191	4e-08
b3296	rpsD	Cefoxitin	-5.57147	1.59e-12
b3303	rpsE	Cefoxitin	5.85062	2.68e-13
b3306	rpsH	Cefoxitin	3.01244	0.00010148
b3297	rpsK	Cefoxitin	-0.0968499	0.22623
b3298	rpsM	Cefoxitin	-1.84827	0.00565917
b3307	rpsN	Cefoxitin	1.13337	0.0810849
b2609	rpsP	Cefoxitin	1.20479	0.0686536
b3311	rpsQ	Cefoxitin	-1.00065	0.054289
b4202	rpsR	Cefoxitin	1.43397	0.0384853
b3316	rpsS	Cefoxitin	-4.84504	5.74e-10
b0098	secA	Cefoxitin	3.10994	6.26e-05
b0408	secD	Cefoxitin	0.511535	0.264057
b3981	secE	Cefoxitin	-0.674924	0.101296
b0409	secF	Cefoxitin	-1.14815	0.0391911
b0097	secM	Cefoxitin	-0.942401	0.0612802
b3300	secY	Cefoxitin	-4.38833	1.56e-08
b0893	serS	Cefoxitin	2.45284	0.0012426
b3650	spoT	Cefoxitin	0.652042	0.210648
b4059	ssb	Cefoxitin	-2.48083	0.000553967
b2533	suhB	Cefoxitin	0.341806	0.336675
b2559	tadA	Cefoxitin	-0.234558	0.193091
b3113	tdcF	Cefoxitin	-1.6713	0.00981975
b0417	thiL	Cefoxitin	-3.47342	4.59e-06
b1719	thrS	Cefoxitin	-0.867108	0.0712199
b0188	tilS	Cefoxitin	-1.53114	0.0147434
b1098	tmk	Cefoxitin	-1.3261	0.0254857
b3709	tnaB	Cefoxitin	0.0381684	0.481227
b1274	topA	Cefoxitin	0.627005	0.219673
b2607	trmD	Cefoxitin	2.10407	0.00472968
b3384	trpS	Cefoxitin	-2.84459	0.000112747
b0170	tsf	Cefoxitin	-2.01312	0.00325871
b1637	tyrS	Cefoxitin	1.29851	0.0546361
b4040	ubiA	Cefoxitin	-11.3232	6.36e-45
b3835	ubiB	Cefoxitin	4.31526	5.13e-08
b3843	ubiD	Cefoxitin	-0.124147	0.219577
b4258	valS	Cefoxitin	0.894445	0.134984
b3793	wzyE	Cefoxitin	0.029351	0.485562
b0057	yabQ	Cefoxitin	-0.735213	0.0911344
b0156	yadR	Cefoxitin	1.25796	0.0603942
b0177	yaeT	Cefoxitin	3.87207	8.96e-07
b4503	yafF	Cefoxitin	0.637068	0.216019
b1085	yceQ	Cefoxitin	-0.179241	0.206261
b1572	ydfB	Cefoxitin	1.64016	0.0215446
b1689	ydiL	Cefoxitin	-3.55437	2.92e-06
b1807	yeaZ	Cefoxitin	-3.1113	3.11e-05
b2017	yefM	Cefoxitin	-0.610918	0.112794
b2188	yejM	Cefoxitin	-0.746952	0.0892325
b2595	yfiO	Cefoxitin	0.130173	0.436226
b3021	ygiT	Cefoxitin	-0.0384988	0.240532
b3064	ygjD	Cefoxitin	-2.15475	0.00196808
b3159	yhbV	Cefoxitin	2.61828	0.000620727
b3471	yhhQ	Cefoxitin	2.38323	0.00164485
b3595	yibJ	Cefoxitin	5.70546	9.85e-13
b3705	yidC	Cefoxitin	-0.0441826	0.239136
b3834	yigP	Cefoxitin	-10.1086	2.82e-36
b3865	yihA	Cefoxitin	0.715948	0.18862
b4168	yjeE	Cefoxitin	1.61595	0.0231318
b4262	yjgQ	Cefoxitin	0.533432	0.255304
b2941	yqgD	Cefoxitin	-0.773408	0.0850387
b2949	yqgF	Cefoxitin	-0.220938	0.196312
b3146	yraL	Cefoxitin	-0.0618102	0.234809
b3191	yrbB	Cefoxitin	0.689089	0.197699
b3199	yrbK	Cefoxitin	-2.80268	0.000136756
b3398	yrfF	Cefoxitin	0.764236	0.172956
b2412	zipA	Cefoxitin	1.96702	0.0076339
b1852	zwf	Cefoxitin	-0.796123	0.0815405
b0185	accA	Ciprofloxacin	-2.12937	0.00215863
b3255	accB	Ciprofloxacin	-1.95413	0.00398744
b3256	accC	Ciprofloxacin	-4.19136	5.87e-08
b1094	acpP	Ciprofloxacin	-4.22607	4.67e-08
b2563	acpS	Ciprofloxacin	-1.54794	0.0140622
b0474	adk	Ciprofloxacin	-0.350423	0.166402
b4084	alsK	Ciprofloxacin	-1.34737	0.0241414
b1876	argS	Ciprofloxacin	10.22	0
b3433	asd	Ciprofloxacin	-2.75235	0.000171867
b0930	asnS	Ciprofloxacin	2.36271	0.0017843
b1866	aspS	Ciprofloxacin	-0.323415	0.172497
b3532	bcsB	Ciprofloxacin	-4.56603	4.47e-09
b3973	birA	Ciprofloxacin	-2.2979	0.00114906
b0126	can	Ciprofloxacin	-1.43167	0.0193614
b3056	cca	Ciprofloxacin	0.611947	0.225206
b2783	chpR	Ciprofloxacin	-0.894741	0.0674523
b4224	chpS	Ciprofloxacin	3.18417	4.3e-05
b3634	coaD	Ciprofloxacin	1.696	0.0182321
b2696	csrA	Ciprofloxacin	2.48437	0.00109193
b0733	cydA	Ciprofloxacin	0.305555	0.353144
b0886	cydC	Ciprofloxacin	-2.26961	0.00128093
b0526	cysS	Ciprofloxacin	1.53384	0.0292641
b2478	dapA	Ciprofloxacin	1.05008	0.097646
b0031	dapB	Ciprofloxacin	-0.286209	0.181024
b0166	dapD	Ciprofloxacin	-1.33469	0.0249355
b2472	dapE	Ciprofloxacin	1.52226	0.0302294
b3287	def	Ciprofloxacin	4.84189	1.17e-09
b3235	degS	Ciprofloxacin	-4.4435	1.06e-08
b2511	der	Ciprofloxacin	1.02137	0.103892
b3639	dfp	Ciprofloxacin	2.59164	0.000695957
b3702	dnaA	Ciprofloxacin	-1.57488	0.0130242
b4052	dnaB	Ciprofloxacin	-1.74218	0.00791513
b4361	dnaC	Ciprofloxacin	-1.44703	0.0185793
b0184	dnaE	Ciprofloxacin	2.19854	0.00334889
b3701	dnaN	Ciprofloxacin	1.90066	0.00953601
b0470	dnaX	Ciprofloxacin	2.46767	0.00116948
b3640	dut	Ciprofloxacin	-0.0773556	0.230998
b0173	dxr	Ciprofloxacin	-5.31066	1.44e-11
b0420	dxs	Ciprofloxacin	2.92672	0.000153342
b2779	eno	Ciprofloxacin	-0.593521	0.116042
b0583	entD	Ciprofloxacin	-7.64915	9.88e-22
b2566	era	Ciprofloxacin	1.02025	0.104142
b0954	fabA	Ciprofloxacin	1.70799	0.0175805
b2323	fabB	Ciprofloxacin	-2.01261	0.00326446
b1092	fabD	Ciprofloxacin	-4.42804	1.18e-08
b1093	fabG	Ciprofloxacin	-4.26329	3.64e-08
b1288	fabI	Ciprofloxacin	-1.41343	0.0203241
b0180	fabZ	Ciprofloxacin	0.771619	0.170636
b2925	fbaA	Ciprofloxacin	-2.90888	8.34e-05
b2610	ffh	Ciprofloxacin	1.41071	0.0409421
b0684	fldA	Ciprofloxacin	0.524027	0.259045
b3288	fmt	Ciprofloxacin	0.396249	0.312526
b0048	folA	Ciprofloxacin	10.5359	0
b2315	folC	Ciprofloxacin	-9.54555	1.35e-32
b0529	folD	Ciprofloxacin	1.71985	0.0169558
b2153	folE	Ciprofloxacin	-4.27489	3.37e-08
b0142	folK	Ciprofloxacin	1.73314	0.0162778
b0172	frr	Ciprofloxacin	-3.31448	1.09e-05
b0094	ftsA	Ciprofloxacin	-8.22148	9.2e-25
b2748	ftsB	Ciprofloxacin	-5.44014	4.88e-12
b3463	ftsE	Ciprofloxacin	6.7524	0
b3178	ftsH	Ciprofloxacin	1.69153	0.0184803
b0084	ftsI	Ciprofloxacin	-5.95598	5.12e-14
b0890	ftsK	Ciprofloxacin	4.26256	7.32e-08
b0083	ftsL	Ciprofloxacin	-2.70154	0.000215662
b3933	ftsN	Ciprofloxacin	0.602259	0.228808
b0093	ftsQ	Ciprofloxacin	1.40966	0.0410555
b0089	ftsW	Ciprofloxacin	0.857374	0.145161
b3462	ftsX	Ciprofloxacin	0.421279	0.301681
b3464	ftsY	Ciprofloxacin	4.40112	2.85e-08
b0095	ftsZ	Ciprofloxacin	0.246579	0.380522
b3340	fusA	Ciprofloxacin	5.32178	2.63e-11
b1779	gapA	Ciprofloxacin	0.953076	0.119908
b3729	glmS	Ciprofloxacin	-7.78196	2.04e-22
b3730	glmU	Ciprofloxacin	7.52744	0
b0680	glnS	Ciprofloxacin	-2.32151	0.00104859
b2400	gltX	Ciprofloxacin	2.49628	0.0010395
b3560	glyQ	Ciprofloxacin	-1.83184	0.00596696
b3648	gmk	Ciprofloxacin	-1.23164	0.03219
b3608	gpsA	Ciprofloxacin	3.34167	1.88e-05
b4142	groS	Ciprofloxacin	0.98214	0.112891
b2614	grpE	Ciprofloxacin	3.02115	9.73e-05
b2231	gyrA	Ciprofloxacin	-3.42322	6.06e-06
b3699	gyrB	Ciprofloxacin	-5.73544	3.77e-13
b1210	hemA	Ciprofloxacin	-1.64221	0.0107073
b0369	hemB	Ciprofloxacin	-0.0568736	0.23602
b3804	hemD	Ciprofloxacin	-1.00283	0.0540391
b3850	hemG	Ciprofloxacin	-1.82415	0.00611594
b0475	hemH	Ciprofloxacin	-1.2156	0.0334543
b0154	hemL	Ciprofloxacin	-8.82113	3.62e-28
b2514	hisS	Ciprofloxacin	2.33473	0.00199175
b0640	holA	Ciprofloxacin	6.45229	8.88e-16
b1099	holB	Ciprofloxacin	-1.13336	0.0405434
b0054	imp	Ciprofloxacin	4.58138	8.01e-09
b0884	infA	Ciprofloxacin	-7.19514	1.77e-19
b3168	infB	Ciprofloxacin	0.25706	0.375608
b1718	infC	Ciprofloxacin	4.36122	3.75e-08
b0421	ispA	Ciprofloxacin	-0.650114	0.105667
b3187	ispB	Ciprofloxacin	-4.64468	2.53e-09
b2747	ispD	Ciprofloxacin	2.64322	0.000557176
b1208	ispE	Ciprofloxacin	-0.209201	0.199099
b2746	ispF	Ciprofloxacin	2.36599	0.00176128
b2515	ispG	Ciprofloxacin	-8.24144	7.15e-25
b0029	ispH	Ciprofloxacin	-1.09562	0.044154
b0174	ispU	Ciprofloxacin	10.3755	0
b1215	kdsA	Ciprofloxacin	-1.09812	0.0439074
b0918	kdsB	Ciprofloxacin	-1.13492	0.0403995
b3633	kdtA	Ciprofloxacin	-1.40703	0.0206709
b0642	leuS	Ciprofloxacin	-2.5378	0.000437131
b4043	lexA	Ciprofloxacin	-12.3898	2.57e-53
b2828	lgt	Ciprofloxacin	-0.0256286	0.243696
b2411	ligA	Ciprofloxacin	-0.966763	0.0582832
b0657	lnt	Ciprofloxacin	2.08655	0.0050355
b0891	lolA	Ciprofloxacin	6.99467	0
b1209	lolB	Ciprofloxacin	-5.90721	8.01e-14
b1116	lolC	Ciprofloxacin	3.49588	8.11e-06
b1117	lolD	Ciprofloxacin	-1.00892	0.053345
b1118	lolE	Ciprofloxacin	-0.964873	0.0585119
b3200	lptA	Ciprofloxacin	-8.23688	7.58e-25
b0181	lpxA	Ciprofloxacin	0.589482	0.233607
b0182	lpxB	Ciprofloxacin	1.69839	0.0181006
b0096	lpxC	Ciprofloxacin	-0.496697	0.135037
b0179	lpxD	Ciprofloxacin	-2.8101	0.000132188
b0524	lpxH	Ciprofloxacin	0.789914	0.164974
b0915	lpxK	Ciprofloxacin	0.103845	0.449045
b0027	lspA	Ciprofloxacin	0.671701	0.203716
b0168	map	Ciprofloxacin	3.52653	6.83e-06
b2114	metG	Ciprofloxacin	1.29813	0.054687
b2942	metK	Ciprofloxacin	0.344566	0.335433
b1175	minD	Ciprofloxacin	9.31507	0
b1174	minE	Ciprofloxacin	5.09453	1.66e-10
b0087	mraY	Ciprofloxacin	3.30511	2.29e-05
b0635	mrdA	Ciprofloxacin	0.322311	0.345495
b0634	mrdB	Ciprofloxacin	2.55456	0.000814705
b3251	mreB	Ciprofloxacin	-6.92726	3.25e-18
b3250	mreC	Ciprofloxacin	2.34501	0.00191309
b3249	mreD	Ciprofloxacin	2.77328	0.000312713
b0914	msbA	Ciprofloxacin	-2.41844	0.000714276
b0924	mukB	Ciprofloxacin	-1.33442	0.0249526
b0923	mukE	Ciprofloxacin	0.300132	0.355632
b0922	mukF	Ciprofloxacin	-6.17864	6.33e-15
b3189	murA	Ciprofloxacin	0.501638	0.268063
b3972	murB	Ciprofloxacin	1.83421	0.0118436
b0091	murC	Ciprofloxacin	-1.14218	0.0397327
b0088	murD	Ciprofloxacin	4.54557	1.03e-08
b0085	murE	Ciprofloxacin	3.05931	8.06e-05
b0086	murF	Ciprofloxacin	2.79127	0.000288149
b0090	murG	Ciprofloxacin	0.723297	0.186181
b3967	murI	Ciprofloxacin	-2.42882	0.000684966
b1069	mviN	Ciprofloxacin	-2.28417	0.00121143
b0639	nadD	Ciprofloxacin	-0.88337	0.0689858
b1740	nadE	Ciprofloxacin	0.238167	0.38448
b2615	nadK	Ciprofloxacin	0.129137	0.436729
b2234	nrdA	Ciprofloxacin	0.267877	0.370557
b2235	nrdB	Ciprofloxacin	2.82843	0.000242993
b3169	nusA	Ciprofloxacin	0.66788	0.205052
b3982	nusG	Ciprofloxacin	-3.94258	2.9e-07
b3183	obgE	Ciprofloxacin	2.83791	0.000232587
b4162	orn	Ciprofloxacin	1.6377	0.0217017
b3030	parE	Ciprofloxacin	-3.45218	5.16e-06
b2926	pgk	Ciprofloxacin	3.73326	2.07e-06
b1912	pgsA	Ciprofloxacin	-0.503019	0.133751
b1714	pheS	Ciprofloxacin	-4.05174	1.46e-07
b1713	pheT	Ciprofloxacin	-4.4439	1.06e-08
b4041	plsB	Ciprofloxacin	10.265	0
b3018	plsC	Ciprofloxacin	-0.0374263	0.240796
b4226	ppa	Ciprofloxacin	0.744948	0.179111
b1211	prfA	Ciprofloxacin	0.839094	0.150364
b1212	prmC	Ciprofloxacin	-0.795044	0.0817044
b0194	proS	Ciprofloxacin	1.81137	0.0127418
b1207	prsA	Ciprofloxacin	0.459049	0.285644
b2585	pssA	Ciprofloxacin	4.48053	1.64e-08
b1204	pth	Ciprofloxacin	0.0417144	0.479485
b1131	purB	Ciprofloxacin	3.2166	3.64e-05
b2780	pyrG	Ciprofloxacin	-0.240232	0.191754
b0171	pyrH	Ciprofloxacin	-0.958857	0.0592442
b1356	racR	Ciprofloxacin	-1.80704	0.00645919
b3623	rfaK	Ciprofloxacin	6.43002	1.11e-15
b1277	ribA	Ciprofloxacin	-1.41841	0.0200575
b3041	ribB	Ciprofloxacin	0.353862	0.331264
b1662	ribC	Ciprofloxacin	7.62581	0
b0414	ribD	Ciprofloxacin	0.512273	0.26376
b0415	ribE	Ciprofloxacin	-0.177053	0.206787
b0025	ribF	Ciprofloxacin	4.73157	2.68e-09
b3282	rimN	Ciprofloxacin	0.120636	0.440863
b0641	rlpB	Ciprofloxacin	-2.2364	0.00145305
b2567	rnc	Ciprofloxacin	5.3623	1.88e-11
b3704	rnpA	Ciprofloxacin	0.0834868	0.458995
b3317	rplB	Ciprofloxacin	-3.63022	1.89e-06
b3320	rplC	Ciprofloxacin	-1.0969	0.0440275
b3319	rplD	Ciprofloxacin	4.17682	1.29e-07
b3985	rplJ	Ciprofloxacin	0.94688	0.121442
b3986	rplL	Ciprofloxacin	6.11031	2.42e-14
b3310	rplN	Ciprofloxacin	1.37273	0.0452259
b3313	rplP	Ciprofloxacin	6.69993	1.11e-16
b3294	rplQ	Ciprofloxacin	3.90399	7.36e-07
b3304	rplR	Ciprofloxacin	1.3197	0.0518032
b2606	rplS	Ciprofloxacin	4.13782	1.67e-07
b1716	rplT	Ciprofloxacin	3.75565	1.81e-06
b3186	rplU	Ciprofloxacin	-0.909839	0.0654526
b3318	rplW	Ciprofloxacin	-0.963678	0.0586569
b3309	rplX	Ciprofloxacin	7.14808	0
b3185	rpmA	Ciprofloxacin	-0.80398	0.0803525
b3637	rpmB	Ciprofloxacin	2.4109	0.00147255
b3302	rpmD	Ciprofloxacin	-2.01512	0.00323611
b3703	rpmH	Ciprofloxacin	-6.37682	9.25e-16
b3295	rpoA	Ciprofloxacin	-2.66667	0.000251488
b3987	rpoB	Ciprofloxacin	-2.8995	8.72e-05
b3988	rpoC	Ciprofloxacin	0.27233	0.368485
b2573	rpoE	Ciprofloxacin	-2.17225	0.00184562
b3461	rpoH	Ciprofloxacin	0.0319048	0.484306
b0911	rpsA	Ciprofloxacin	-0.4747	0.13956
b0169	rpsB	Ciprofloxacin	3.46662	9.54e-06
b3296	rpsD	Ciprofloxacin	9.41568	0
b3303	rpsE	Ciprofloxacin	1.18044	0.0727157
b3306	rpsH	Ciprofloxacin	4.58746	7.67e-09
b3297	rpsK	Ciprofloxacin	2.7669	0.000321887
b3298	rpsM	Ciprofloxacin	-5.34057	1.12e-11
b3307	rpsN	Ciprofloxacin	-1.55813	0.0136618
b2609	rpsP	Ciprofloxacin	1.51832	0.0305632
b3311	rpsQ	Ciprofloxacin	0.423943	0.300537
b4202	rpsR	Ciprofloxacin	10.2725	0
b3316	rpsS	Ciprofloxacin	-0.815808	0.0785856
b0098	secA	Ciprofloxacin	-0.508348	0.132672
b0408	secD	Ciprofloxacin	-0.997255	0.0546804
b3981	secE	Ciprofloxacin	1.40332	0.041749
b0409	secF	Ciprofloxacin	-4.56984	4.35e-09
b0097	secM	Ciprofloxacin	-6.411	6.6e-16
b3300	secY	Ciprofloxacin	2.56738	0.000771694
b0893	serS	Ciprofloxacin	1.06076	0.0953928
b3650	spoT	Ciprofloxacin	0.567255	0.242087
b4059	ssb	Ciprofloxacin	-5.67749	6.3e-13
b2533	suhB	Ciprofloxacin	3.92394	6.51e-07
b2559	tadA	Ciprofloxacin	0.562676	0.243854
b3113	tdcF	Ciprofloxacin	-1.7307	0.00820035
b0417	thiL	Ciprofloxacin	5.32347	2.59e-11
b1719	thrS	Ciprofloxacin	-0.565306	0.121419
b0188	tilS	Ciprofloxacin	1.08284	0.0908575
b1098	tmk	Ciprofloxacin	-3.74899	9.42e-07
b3709	tnaB	Ciprofloxacin	0.414067	0.304789
b1274	topA	Ciprofloxacin	1.83496	0.0118151
b2607	trmD	Ciprofloxacin	-0.716393	0.0942359
b3384	trpS	Ciprofloxacin	3.76225	1.74e-06
b0170	tsf	Ciprofloxacin	-4.15647	7.39e-08
b1637	tyrS	Ciprofloxacin	0.442916	0.292445
b4040	ubiA	Ciprofloxacin	2.19138	0.00343922
b3835	ubiB	Ciprofloxacin	1.48789	0.0332494
b3843	ubiD	Ciprofloxacin	0.571892	0.240304
b4258	valS	Ciprofloxacin	0.113248	0.44446
b3793	wzyE	Ciprofloxacin	-6.80972	1.13e-17
b0057	yabQ	Ciprofloxacin	-1.22931	0.0323716
b0156	yadR	Ciprofloxacin	-0.192395	0.203109
b0177	yaeT	Ciprofloxacin	9.09418	0
b4503	yafF	Ciprofloxacin	-1.78077	0.0070184
b1085	yceQ	Ciprofloxacin	-1.42305	0.0198114
b1572	ydfB	Ciprofloxacin	-4.88486	4.24e-10
b1689	ydiL	Ciprofloxacin	-2.3733	0.000855521
b1807	yeaZ	Ciprofloxacin	-3.65187	1.67e-06
b2017	yefM	Ciprofloxacin	-2.35632	0.000914907
b2188	yejM	Ciprofloxacin	-0.573443	0.119854
b2595	yfiO	Ciprofloxacin	2.46589	0.00117804
b3021	ygiT	Ciprofloxacin	7.84423	0
b3064	ygjD	Ciprofloxacin	-0.0631443	0.234481
b3159	yhbV	Ciprofloxacin	8.78433	0
b3471	yhhQ	Ciprofloxacin	0.235197	0.38588
b3595	yibJ	Ciprofloxacin	5.18189	8.24e-11
b3705	yidC	Ciprofloxacin	11.0706	0
b3834	yigP	Ciprofloxacin	-10.1783	9.55e-37
b3865	yihA	Ciprofloxacin	4.12212	1.85e-07
b4168	yjeE	Ciprofloxacin	-0.809906	0.079464
b4262	yjgQ	Ciprofloxacin	2.09746	0.00484304
b2941	yqgD	Ciprofloxacin	-3.88431	4.16e-07
b2949	yqgF	Ciprofloxacin	-0.134221	0.21713
b3146	yraL	Ciprofloxacin	-2.29285	0.00117167
b3191	yrbB	Ciprofloxacin	-0.694228	0.0979711
b3199	yrbK	Ciprofloxacin	5.53085	4.51e-12
b3398	yrfF	Ciprofloxacin	4.85093	1.1e-09
b2412	zipA	Ciprofloxacin	-1.11241	0.0425195
b1852	zwf	Ciprofloxacin	-3.44612	5.34e-06
b0185	accA	Fosfomycin_EDTA	1.76719	0.0146471
b3255	accB	Fosfomycin_EDTA	2.0532	0.00566657
b3256	accC	Fosfomycin_EDTA	2.75894	0.000333678
b1094	acpP	Fosfomycin_EDTA	2.14356	0.00410031
b2563	acpS	Fosfomycin_EDTA	1.47707	0.0342506
b0474	adk	Fosfomycin_EDTA	-0.554149	0.123582
b4084	alsK	Fosfomycin_EDTA	-1.36719	0.02294
b1876	argS	Fosfomycin_EDTA	1.08874	0.0896741
b3433	asd	Fosfomycin_EDTA	-1.24363	0.0312697
b0930	asnS	Fosfomycin_EDTA	-0.107173	0.223711
b1866	aspS	Fosfomycin_EDTA	-0.552829	0.123839
b3532	bcsB	Fosfomycin_EDTA	1.59349	0.0246905
b3973	birA	Fosfomycin_EDTA	0.234121	0.386388
b0126	can	Fosfomycin_EDTA	-0.637923	0.107855
b3056	cca	Fosfomycin_EDTA	-2.41543	0.000722973
b2783	chpR	Fosfomycin_EDTA	-0.440367	0.146763
b4224	chpS	Fosfomycin_EDTA	-3.46855	4.72e-06
b3634	coaD	Fosfomycin_EDTA	1.93254	0.00857573
b2696	csrA	Fosfomycin_EDTA	3.91386	6.93e-07
b0733	cydA	Fosfomycin_EDTA	-0.810409	0.0793888
b0886	cydC	Fosfomycin_EDTA	1.66838	0.0198121
b0526	cysS	Fosfomycin_EDTA	0.368137	0.324904
b2478	dapA	Fosfomycin_EDTA	0.618867	0.222654
b0031	dapB	Fosfomycin_EDTA	-0.770949	0.085423
b0166	dapD	Fosfomycin_EDTA	-0.626628	0.109905
b2472	dapE	Fosfomycin_EDTA	-0.302216	0.177337
b3287	def	Fosfomycin_EDTA	-0.291348	0.179838
b3235	degS	Fosfomycin_EDTA	-0.651402	0.105438
b2511	der	Fosfomycin_EDTA	0.198823	0.403146
b3639	dfp	Fosfomycin_EDTA	-1.08708	0.0450027
b3702	dnaA	Fosfomycin_EDTA	3.36562	1.66e-05
b4052	dnaB	Fosfomycin_EDTA	1.03121	0.101721
b4361	dnaC	Fosfomycin_EDTA	-0.256379	0.187963
b0184	dnaE	Fosfomycin_EDTA	2.16046	0.00385475
b3701	dnaN	Fosfomycin_EDTA	-0.578057	0.118972
b0470	dnaX	Fosfomycin_EDTA	2.41377	0.00145564
b3640	dut	Fosfomycin_EDTA	0.764796	0.17278
b0173	dxr	Fosfomycin_EDTA	-0.869525	0.0708847
b0420	dxs	Fosfomycin_EDTA	0.333598	0.340378
b2779	eno	Fosfomycin_EDTA	-0.536427	0.127059
b0583	entD	Fosfomycin_EDTA	-2.02597	0.00311651
b2566	era	Fosfomycin_EDTA	0.238463	0.38434
b0954	fabA	Fosfomycin_EDTA	-1.07	0.0467375
b2323	fabB	Fosfomycin_EDTA	-0.26475	0.186007
b1092	fabD	Fosfomycin_EDTA	0.171756	0.41612
b1093	fabG	Fosfomycin_EDTA	-1.51989	0.015215
b1288	fabI	Fosfomycin_EDTA	-0.136654	0.21654
b0180	fabZ	Fosfomycin_EDTA	0.0515252	0.474665
b2925	fbaA	Fosfomycin_EDTA	-3.48776	4.24e-06
b2610	ffh	Fosfomycin_EDTA	0.613327	0.224696
b0684	fldA	Fosfomycin_EDTA	-0.0457228	0.238758
b3288	fmt	Fosfomycin_EDTA	0.17322	0.415416
b0048	folA	Fosfomycin_EDTA	-5.78569	2.41e-13
b2315	folC	Fosfomycin_EDTA	1.0044	0.107719
b0529	folD	Fosfomycin_EDTA	-0.992664	0.0552124
b2153	folE	Fosfomycin_EDTA	0.271746	0.368756
b0142	folK	Fosfomycin_EDTA	1.13117	0.081493
b0172	frr	Fosfomycin_EDTA	-0.885209	0.0687362
b0094	ftsA	Fosfomycin_EDTA	-1.66973	0.00986606
b2748	ftsB	Fosfomycin_EDTA	-0.674189	0.101424
b3463	ftsE	Fosfomycin_EDTA	0.977693	0.113946
b3178	ftsH	Fosfomycin_EDTA	-0.343651	0.167922
b0084	ftsI	Fosfomycin_EDTA	-4.67638	2.01e-09
b0890	ftsK	Fosfomycin_EDTA	-0.548167	0.12475
b0083	ftsL	Fosfomycin_EDTA	-1.3852	0.021891
b3933	ftsN	Fosfomycin_EDTA	-0.584311	0.117782
b0093	ftsQ	Fosfomycin_EDTA	-0.225563	0.195216
b0089	ftsW	Fosfomycin_EDTA	-0.126881	0.218913
b3462	ftsX	Fosfomycin_EDTA	-0.428	0.149399
b3464	ftsY	Fosfomycin_EDTA	2.47204	0.00114874
b0095	ftsZ	Fosfomycin_EDTA	2.20982	0.00321106
b3340	fusA	Fosfomycin_EDTA	-1.25351	0.0305275
b1779	gapA	Fosfomycin_EDTA	0.369071	0.324489
b3729	glmS	Fosfomycin_EDTA	-3.90545	3.65e-07
b3730	glmU	Fosfomycin_EDTA	-0.100626	0.225308
b0680	glnS	Fosfomycin_EDTA	0.283571	0.363269
b2400	gltX	Fosfomycin_EDTA	0.0293651	0.485555
b3560	glyQ	Fosfomycin_EDTA	-1.98494	0.00359068
b3648	gmk	Fosfomycin_EDTA	-0.905042	0.0660834
b3608	gpsA	Fosfomycin_EDTA	-0.45228	0.144244
b4142	groS	Fosfomycin_EDTA	0.649304	0.211624
b2614	grpE	Fosfomycin_EDTA	-0.294522	0.179106
b2231	gyrA	Fosfomycin_EDTA	-0.00345551	0.24915
b3699	gyrB	Fosfomycin_EDTA	0.0867134	0.457416
b1210	hemA	Fosfomycin_EDTA	0.199489	0.402828
b0369	hemB	Fosfomycin_EDTA	-0.872965	0.0704096
b3804	hemD	Fosfomycin_EDTA	-0.420833	0.150936
b3850	hemG	Fosfomycin_EDTA	-1.33667	0.0248105
b0475	hemH	Fosfomycin_EDTA	-2.29911	0.00114369
b0154	hemL	Fosfomycin_EDTA	0.138955	0.431964
b2514	hisS	Fosfomycin_EDTA	0.283138	0.36347
b0640	holA	Fosfomycin_EDTA	-2.49776	0.000516558
b1099	holB	Fosfomycin_EDTA	-0.628725	0.109523
b0054	imp	Fosfomycin_EDTA	-0.262236	0.186594
b0884	infA	Fosfomycin_EDTA	-4.30882	2.68e-08
b3168	infB	Fosfomycin_EDTA	-0.37847	0.160165
b1718	infC	Fosfomycin_EDTA	-0.0246811	0.243929
b0421	ispA	Fosfomycin_EDTA	2.60082	0.00066915
b3187	ispB	Fosfomycin_EDTA	-4.86043	5.1e-10
b2747	ispD	Fosfomycin_EDTA	0.274909	0.367286
b1208	ispE	Fosfomycin_EDTA	1.66673	0.0199102
b2746	ispF	Fosfomycin_EDTA	-0.961632	0.0589056
b2515	ispG	Fosfomycin_EDTA	-0.792447	0.0821001
b0029	ispH	Fosfomycin_EDTA	0.253102	0.377461
b0174	ispU	Fosfomycin_EDTA	-2.64678	0.000274314
b1215	kdsA	Fosfomycin_EDTA	0.0326177	0.483956
b0918	kdsB	Fosfomycin_EDTA	0.195909	0.404538
b3633	kdtA	Fosfomycin_EDTA	-1.78263	0.00697733
b0642	leuS	Fosfomycin_EDTA	-0.798039	0.0812497
b4043	lexA	Fosfomycin_EDTA	-0.751144	0.0885595
b2828	lgt	Fosfomycin_EDTA	-0.834667	0.0758215
b2411	ligA	Fosfomycin_EDTA	0.240744	0.383266
b0657	lnt	Fosfomycin_EDTA	0.20186	0.401697
b0891	lolA	Fosfomycin_EDTA	1.78837	0.0137049
b1209	lolB	Fosfomycin_EDTA	2.47971	0.00111307
b1116	lolC	Fosfomycin_EDTA	0.0326083	0.48396
b1117	lolD	Fosfomycin_EDTA	-0.961926	0.0588697
b1118	lolE	Fosfomycin_EDTA	-0.198896	0.201556
b3200	lptA	Fosfomycin_EDTA	-1.09162	0.0445497
b0181	lpxA	Fosfomycin_EDTA	1.28834	0.0560372
b0182	lpxB	Fosfomycin_EDTA	0.593341	0.232151
b0096	lpxC	Fosfomycin_EDTA	0.678142	0.201474
b0179	lpxD	Fosfomycin_EDTA	-0.615219	0.111999
b0524	lpxH	Fosfomycin_EDTA	-0.113934	0.222063
b0915	lpxK	Fosfomycin_EDTA	0.00205624	0.498988
b0027	lspA	Fosfomycin_EDTA	0.469163	0.28142
b0168	map	Fosfomycin_EDTA	0.410726	0.306233
b2114	metG	Fosfomycin_EDTA	-0.193655	0.202808
b2942	metK	Fosfomycin_EDTA	0.739174	0.18098
b1175	minD	Fosfomycin_EDTA	-9.70042	1.38e-33
b1174	minE	Fosfomycin_EDTA	-0.629327	0.109413
b0087	mraY	Fosfomycin_EDTA	-0.363443	0.163495
b0635	mrdA	Fosfomycin_EDTA	-0.933157	0.0624452
b0634	mrdB	Fosfomycin_EDTA	-0.872922	0.0704156
b3251	mreB	Fosfomycin_EDTA	0.300333	0.35554
b3250	mreC	Fosfomycin_EDTA	-1.91772	0.00450556
b3249	mreD	Fosfomycin_EDTA	1.05958	0.0956409
b0914	msbA	Fosfomycin_EDTA	0.162883	0.420393
b0924	mukB	Fosfomycin_EDTA	-0.509275	0.132485
b0923	mukE	Fosfomycin_EDTA	-0.0723506	0.232225
b0922	mukF	Fosfomycin_EDTA	-6.12578	1.05e-14
b3189	murA	Fosfomycin_EDTA	-1.05935	0.0478446
b3972	murB	Fosfomycin_EDTA	-0.382054	0.159375
b0091	murC	Fosfomycin_EDTA	2.07006	0.00533917
b0088	murD	Fosfomycin_EDTA	0.957346	0.118858
b0085	murE	Fosfomycin_EDTA	0.706286	0.191856
b0086	murF	Fosfomycin_EDTA	-0.847509	0.0739769
b0090	murG	Fosfomycin_EDTA	-0.00266239	0.249345
b3967	murI	Fosfomycin_EDTA	-0.835687	0.075674
b1069	mviN	Fosfomycin_EDTA	0.37763	0.320701
b0639	nadD	Fosfomycin_EDTA	-0.340497	0.168632
b1740	nadE	Fosfomycin_EDTA	-0.520312	0.130265
b2615	nadK	Fosfomycin_EDTA	-0.391982	0.157196
b2234	nrdA	Fosfomycin_EDTA	-0.160883	0.210679
b2235	nrdB	Fosfomycin_EDTA	-0.154251	0.21228
b3169	nusA	Fosfomycin_EDTA	0.958249	0.118637
b3982	nusG	Fosfomycin_EDTA	-0.512281	0.131878
b3183	obgE	Fosfomycin_EDTA	0.365577	0.32604
b4162	orn	Fosfomycin_EDTA	-1.85846	0.00547533
b3030	parE	Fosfomycin_EDTA	-0.715838	0.0943284
b2926	pgk	Fosfomycin_EDTA	1.9246	0.00880672
b1912	pgsA	Fosfomycin_EDTA	-1.22126	0.0330039
b1714	pheS	Fosfomycin_EDTA	-0.032683	0.241962
b1713	pheT	Fosfomycin_EDTA	-5.29437	1.65e-11
b4041	plsB	Fosfomycin_EDTA	-3.12547	2.9e-05
b3018	plsC	Fosfomycin_EDTA	-0.738217	0.0906453
b4226	ppa	Fosfomycin_EDTA	1.19138	0.0708688
b1211	prfA	Fosfomycin_EDTA	0.0330997	0.483719
b1212	prmC	Fosfomycin_EDTA	-0.598743	0.115062
b0194	proS	Fosfomycin_EDTA	-0.0813412	0.230023
b1207	prsA	Fosfomycin_EDTA	-0.21635	0.1974
b2585	pssA	Fosfomycin_EDTA	-4.04448	1.52e-07
b1204	pth	Fosfomycin_EDTA	0.478344	0.277612
b1131	purB	Fosfomycin_EDTA	-0.337689	0.169265
b2780	pyrG	Fosfomycin_EDTA	-0.275052	0.18361
b0171	pyrH	Fosfomycin_EDTA	0.509767	0.264771
b1356	racR	Fosfomycin_EDTA	-1.95842	0.0039299
b3623	rfaK	Fosfomycin_EDTA	-0.59066	0.116581
b1277	ribA	Fosfomycin_EDTA	-1.76461	0.00738268
b3041	ribB	Fosfomycin_EDTA	-0.131027	0.217906
b1662	ribC	Fosfomycin_EDTA	-6.90585	4.09e-18
b0414	ribD	Fosfomycin_EDTA	0.922546	0.127603
b0415	ribE	Fosfomycin_EDTA	-3.61077	2.11e-06
b0025	ribF	Fosfomycin_EDTA	-0.540586	0.126238
b3282	rimN	Fosfomycin_EDTA	-0.592925	0.116154
b0641	rlpB	Fosfomycin_EDTA	-0.198319	0.201693
b2567	rnc	Fosfomycin_EDTA	-0.108457	0.223398
b3704	rnpA	Fosfomycin_EDTA	-2.05883	0.0027777
b3317	rplB	Fosfomycin_EDTA	1.60808	0.0236683
b3320	rplC	Fosfomycin_EDTA	0.164581	0.419575
b3319	rplD	Fosfomycin_EDTA	-0.562783	0.121906
b3985	rplJ	Fosfomycin_EDTA	-0.176954	0.20681
b3986	rplL	Fosfomycin_EDTA	2.75462	0.000340235
b3310	rplN	Fosfomycin_EDTA	-0.447363	0.145281
b3313	rplP	Fosfomycin_EDTA	2.39109	0.0015941
b3294	rplQ	Fosfomycin_EDTA	-0.519475	0.130433
b3304	rplR	Fosfomycin_EDTA	-1.4649	0.0177027
b2606	rplS	Fosfomycin_EDTA	-1.0027	0.0540546
b1716	rplT	Fosfomycin_EDTA	-0.828338	0.0767419
b3186	rplU	Fosfomycin_EDTA	-1.09181	0.0445311
b3318	rplW	Fosfomycin_EDTA	-1.65482	0.0103147
b3309	rplX	Fosfomycin_EDTA	-0.772217	0.0852247
b3185	rpmA	Fosfomycin_EDTA	0.393727	0.313628
b3637	rpmB	Fosfomycin_EDTA	-8.53611	1.61e-26
b3302	rpmD	Fosfomycin_EDTA	-0.519402	0.130447
b3703	rpmH	Fosfomycin_EDTA	-0.656606	0.104513
b3295	rpoA	Fosfomycin_EDTA	-0.932622	0.0625131
b3987	rpoB	Fosfomycin_EDTA	1.13114	0.0814987
b3988	rpoC	Fosfomycin_EDTA	-0.738876	0.0905382
b2573	rpoE	Fosfomycin_EDTA	-1.23922	0.0316058
b3461	rpoH	Fosfomycin_EDTA	-2.00439	0.00335848
b0911	rpsA	Fosfomycin_EDTA	-0.099544	0.225572
b0169	rpsB	Fosfomycin_EDTA	-1.83872	0.00583649
b3296	rpsD	Fosfomycin_EDTA	2.07731	0.0052037
b3303	rpsE	Fosfomycin_EDTA	-0.697864	0.0973523
b3306	rpsH	Fosfomycin_EDTA	-0.514826	0.131366
b3297	rpsK	Fosfomycin_EDTA	4.00024	4.04e-07
b3298	rpsM	Fosfomycin_EDTA	-0.653758	0.105019
b3307	rpsN	Fosfomycin_EDTA	-0.371334	0.161743
b2609	rpsP	Fosfomycin_EDTA	-0.280611	0.18232
b3311	rpsQ	Fosfomycin_EDTA	-0.208543	0.199256
b4202	rpsR	Fosfomycin_EDTA	7.35902	0
b3316	rpsS	Fosfomycin_EDTA	-2.26164	0.00132045
b0098	secA	Fosfomycin_EDTA	-0.232085	0.193674
b0408	secD	Fosfomycin_EDTA	-0.975204	0.0572693
b3981	secE	Fosfomycin_EDTA	-0.835292	0.0757311
b0409	secF	Fosfomycin_EDTA	-3.16329	2.39e-05
b0097	secM	Fosfomycin_EDTA	0.808127	0.15946
b3300	secY	Fosfomycin_EDTA	0.194535	0.405195
b0893	serS	Fosfomycin_EDTA	-0.106282	0.223928
b3650	spoT	Fosfomycin_EDTA	-0.485379	0.137355
b4059	ssb	Fosfomycin_EDTA	-1.43659	0.019108
b2533	suhB	Fosfomycin_EDTA	1.50417	0.0317891
b2559	tadA	Fosfomycin_EDTA	0.710571	0.190417
b3113	tdcF	Fosfomycin_EDTA	1.98507	0.00717799
b0417	thiL	Fosfomycin_EDTA	-8.63666	4.28e-27
b1719	thrS	Fosfomycin_EDTA	-1.84097	0.00579425
b0188	tilS	Fosfomycin_EDTA	-2.05405	0.00282488
b1098	tmk	Fosfomycin_EDTA	-1.15155	0.0388849
b3709	tnaB	Fosfomycin_EDTA	0.109517	0.446278
b1274	topA	Fosfomycin_EDTA	-1.46037	0.0179216
b2607	trmD	Fosfomycin_EDTA	1.23363	0.0640721
b3384	trpS	Fosfomycin_EDTA	-0.0234637	0.244228
b0170	tsf	Fosfomycin_EDTA	0.00484098	0.497618
b1637	tyrS	Fosfomycin_EDTA	-1.6478	0.0105317
b4040	ubiA	Fosfomycin_EDTA	-2.31732	0.00106581
b3835	ubiB	Fosfomycin_EDTA	-6.6829	4.23e-17
b3843	ubiD	Fosfomycin_EDTA	0.966277	0.116684
b4258	valS	Fosfomycin_EDTA	0.713141	0.189557
b3793	wzyE	Fosfomycin_EDTA	-2.26799	0.00128888
b0057	yabQ	Fosfomycin_EDTA	0.0888972	0.456348
b0156	yadR	Fosfomycin_EDTA	1.92891	0.00868072
b0177	yaeT	Fosfomycin_EDTA	-3.67463	1.46e-06
b4503	yafF	Fosfomycin_EDTA	-0.478822	0.138707
b1085	yceQ	Fosfomycin_EDTA	3.87776	8.66e-07
b1572	ydfB	Fosfomycin_EDTA	-0.80997	0.0794545
b1689	ydiL	Fosfomycin_EDTA	1.69313	0.0183913
b1807	yeaZ	Fosfomycin_EDTA	0.191155	0.406811
b2017	yefM	Fosfomycin_EDTA	-0.620495	0.111028
b2188	yejM	Fosfomycin_EDTA	-0.726906	0.0924954
b2595	yfiO	Fosfomycin_EDTA	-0.120772	0.220398
b3021	ygiT	Fosfomycin_EDTA	-8.12673	3.02e-24
b3064	ygjD	Fosfomycin_EDTA	4.8539	1.07e-09
b3159	yhbV	Fosfomycin_EDTA	1.02634	0.102791
b3471	yhhQ	Fosfomycin_EDTA	5.27363	3.91e-11
b3595	yibJ	Fosfomycin_EDTA	-2.47269	0.000572836
b3705	yidC	Fosfomycin_EDTA	-5.71065	4.7e-13
b3834	yigP	Fosfomycin_EDTA	-7.11716	4.17e-19
b3865	yihA	Fosfomycin_EDTA	1.69575	0.0182461
b4168	yjeE	Fosfomycin_EDTA	-0.265993	0.185718
b4262	yjgQ	Fosfomycin_EDTA	-0.808234	0.079714
b2941	yqgD	Fosfomycin_EDTA	-1.79768	0.00665381
b2949	yqgF	Fosfomycin_EDTA	0.245761	0.380906
b3146	yraL	Fosfomycin_EDTA	0.192031	0.406392
b3191	yrbB	Fosfomycin_EDTA	2.62256	0.000609385
b3199	yrbK	Fosfomycin_EDTA	0.437703	0.294658
b3398	yrfF	Fosfomycin_EDTA	-11.0349	8.78e-43
b2412	zipA	Fosfomycin_EDTA	-1.08546	0.0451659
b1852	zwf	Fosfomycin_EDTA	4.85928	1.03e-09
b0185	accA	Rifampicin	3.40264	1.36e-05
b3255	accB	Rifampicin	-0.757608	0.0875279
b3256	accC	Rifampicin	-1.41388	0.0202998
b1094	acpP	Rifampicin	0.510857	0.264331
b2563	acpS	Rifampicin	-0.384235	0.158896
b0474	adk	Rifampicin	0.22341	0.391452
b4084	alsK	Rifampicin	-0.40677	0.153974
b1876	argS	Rifampicin	-0.780506	0.0839354
b3433	asd	Rifampicin	1.64506	0.0212352
b0930	asnS	Rifampicin	0.843152	0.149199
b1866	aspS	Rifampicin	-0.876385	0.0699394
b3532	bcsB	Rifampicin	-0.0314892	0.242255
b3973	birA	Rifampicin	-1.61315	0.0116607
b0126	can	Rifampicin	-0.823459	0.0774564
b3056	cca	Rifampicin	-1.78332	0.00696234
b2783	chpR	Rifampicin	-0.552476	0.123908
b4224	chpS	Rifampicin	6.18802	1.15e-14
b3634	coaD	Rifampicin	-0.567629	0.120971
b2696	csrA	Rifampicin	0.726263	0.185202
b0733	cydA	Rifampicin	1.15439	0.0772623
b0886	cydC	Rifampicin	0.723398	0.186148
b0526	cysS	Rifampicin	-0.827343	0.0768872
b2478	dapA	Rifampicin	-0.532808	0.127775
b0031	dapB	Rifampicin	-1.17647	0.0366974
b0166	dapD	Rifampicin	-0.0877639	0.228451
b2472	dapE	Rifampicin	0.774101	0.169861
b3287	def	Rifampicin	1.61235	0.0233761
b3235	degS	Rifampicin	-0.0348785	0.241422
b2511	der	Rifampicin	-0.353405	0.165734
b3639	dfp	Rifampicin	2.15241	0.00396997
b3702	dnaA	Rifampicin	0.200743	0.40223
b4052	dnaB	Rifampicin	0.328634	0.342625
b4361	dnaC	Rifampicin	-0.861469	0.0720059
b0184	dnaE	Rifampicin	0.239463	0.383869
b3701	dnaN	Rifampicin	-1.26593	0.0296135
b0470	dnaX	Rifampicin	-0.0832067	0.229566
b3640	dut	Rifampicin	-2.28708	0.00119795
b0173	dxr	Rifampicin	-0.215806	0.19753
b0420	dxs	Rifampicin	-0.28493	0.18132
b2779	eno	Rifampicin	0.102963	0.449475
b0583	entD	Rifampicin	0.825897	0.154198
b2566	era	Rifampicin	1.11031	0.0854418
b0954	fabA	Rifampicin	-0.0221945	0.244541
b2323	fabB	Rifampicin	0.00319701	0.498427
b1092	fabD	Rifampicin	-0.812053	0.0791437
b1093	fabG	Rifampicin	0.174213	0.414938
b1288	fabI	Rifampicin	0.963867	0.117268
b0180	fabZ	Rifampicin	-0.573611	0.119822
b2925	fbaA	Rifampicin	-2.06012	0.00276511
b2610	ffh	Rifampicin	-0.151982	0.212829
b0684	fldA	Rifampicin	0.661453	0.207312
b3288	fmt	Rifampicin	0.141963	0.430506
b0048	folA	Rifampicin	1.27508	0.0579079
b2315	folC	Rifampicin	-0.964554	0.0585505
b0529	folD	Rifampicin	-0.274277	0.18379
b2153	folE	Rifampicin	-0.121673	0.220179
b0142	folK	Rifampicin	-1.41458	0.0202621
b0172	frr	Rifampicin	0.299802	0.355784
b0094	ftsA	Rifampicin	-0.313588	0.174735
b2748	ftsB	Rifampicin	-1.14542	0.0394385
b3463	ftsE	Rifampicin	1.87597	0.0103428
b3178	ftsH	Rifampicin	2.25801	0.0026776
b0084	ftsI	Rifampicin	1.8067	0.0129324
b0890	ftsK	Rifampicin	-0.561902	0.122077
b0083	ftsL	Rifampicin	0.987796	0.111561
b3933	ftsN	Rifampicin	-0.823674	0.0774247
b0093	ftsQ	Rifampicin	-2.30225	0.00112994
b0089	ftsW	Rifampicin	0.30522	0.353297
b3462	ftsX	Rifampicin	-0.26496	0.185958
b3464	ftsY	Rifampicin	-2.06599	0.00270835
b0095	ftsZ	Rifampicin	-1.05381	0.0484275
b3340	fusA	Rifampicin	1.12119	0.0833652
b1779	gapA	Rifampicin	2.05701	0.00559108
b3729	glmS	Rifampicin	-2.09998	0.00239976
b3730	glmU	Rifampicin	0.305713	0.353071
b0680	glnS	Rifampicin	-0.112744	0.222353
b2400	gltX	Rifampicin	0.4066	0.308021
b3560	glyQ	Rifampicin	0.065614	0.467752
b3648	gmk	Rifampicin	-0.915065	0.06477
b3608	gpsA	Rifampicin	0.030381	0.485055
b4142	groS	Rifampicin	0.503488	0.267312
b2614	grpE	Rifampicin	-0.193847	0.202762
b2231	gyrA	Rifampicin	-0.0326335	0.241974
b3699	gyrB	Rifampicin	-1.86955	0.00528117
b1210	hemA	Rifampicin	0.327338	0.343212
b0369	hemB	Rifampicin	-0.803027	0.0804959
b3804	hemD	Rifampicin	-0.717884	0.0939879
b3850	hemG	Rifampicin	-0.943693	0.0611186
b0475	hemH	Rifampicin	0.9115	0.13047
b0154	hemL	Rifampicin	4.16433	1.4e-07
b2514	hisS	Rifampicin	0.42086	0.301861
b0640	holA	Rifampicin	-2.49776	0.000516558
b1099	holB	Rifampicin	0.4248	0.300169
b0054	imp	Rifampicin	0.437737	0.294643
b0884	infA	Rifampicin	-3.92357	3.26e-07
b3168	infB	Rifampicin	0.586704	0.234657
b1718	infC	Rifampicin	0.401703	0.310149
b0421	ispA	Rifampicin	-3.32298	1.04e-05
b3187	ispB	Rifampicin	0.166791	0.41851
b2747	ispD	Rifampicin	-3.01901	4.91e-05
b1208	ispE	Rifampicin	1.12497	0.0826533
b2746	ispF	Rifampicin	-0.465755	0.14142
b2515	ispG	Rifampicin	-0.774109	0.0849293
b0029	ispH	Rifampicin	1.00965	0.106525
b0174	ispU	Rifampicin	-2.17644	0.00181733
b1215	kdsA	Rifampicin	-0.607293	0.113466
b0918	kdsB	Rifampicin	0.837824	0.150731
b3633	kdtA	Rifampicin	-1.19982	0.0347344
b0642	leuS	Rifampicin	0.969789	0.115837
b4043	lexA	Rifampicin	1.31819	0.0520015
b2828	lgt	Rifampicin	-0.707042	0.0958009
b2411	ligA	Rifampicin	0.582936	0.236087
b0657	lnt	Rifampicin	0.888693	0.13653
b0891	lolA	Rifampicin	0.517904	0.261496
b1209	lolB	Rifampicin	-0.749094	0.0888881
b1116	lolC	Rifampicin	-0.275134	0.183591
b1117	lolD	Rifampicin	-0.133213	0.217375
b1118	lolE	Rifampicin	-0.93562	0.0621333
b3200	lptA	Rifampicin	-1.17181	0.0370995
b0181	lpxA	Rifampicin	-1.06765	0.0469805
b0182	lpxB	Rifampicin	1.04319	0.0991198
b0096	lpxC	Rifampicin	0.15138	0.425948
b0179	lpxD	Rifampicin	0.0397628	0.480444
b0524	lpxH	Rifampicin	-0.895874	0.0673008
b0915	lpxK	Rifampicin	0.454352	0.287617
b0027	lspA	Rifampicin	0.485274	0.274754
b0168	map	Rifampicin	0.788406	0.165437
b2114	metG	Rifampicin	-0.114585	0.221904
b2942	metK	Rifampicin	0.540496	0.252512
b1175	minD	Rifampicin	-0.310461	0.175449
b1174	minE	Rifampicin	-1.46829	0.0175404
b0087	mraY	Rifampicin	0.179208	0.412538
b0635	mrdA	Rifampicin	-0.166215	0.209394
b0634	mrdB	Rifampicin	0.858007	0.144983
b3251	mreB	Rifampicin	1.29743	0.0547828
b3250	mreC	Rifampicin	0.6074	0.226893
b3249	mreD	Rifampicin	0.0761378	0.462593
b0914	msbA	Rifampicin	0.365793	0.325945
b0924	mukB	Rifampicin	-0.980577	0.0566306
b0923	mukE	Rifampicin	0.664671	0.206179
b0922	mukF	Rifampicin	-0.486266	0.137173
b3189	murA	Rifampicin	0.367924	0.324998
b3972	murB	Rifampicin	-0.201046	0.201042
b0091	murC	Rifampicin	-0.821819	0.0776974
b0088	murD	Rifampicin	0.648788	0.211808
b0085	murE	Rifampicin	1.79159	0.0135665
b0086	murF	Rifampicin	0.750745	0.177247
b0090	murG	Rifampicin	1.98181	0.00725857
b3967	murI	Rifampicin	-0.169865	0.208515
b1069	mviN	Rifampicin	-0.177642	0.206645
b0639	nadD	Rifampicin	0.374326	0.322161
b1740	nadE	Rifampicin	0.279001	0.365386
b2615	nadK	Rifampicin	-0.59942	0.114935
b2234	nrdA	Rifampicin	-0.0841884	0.229326
b2235	nrdB	Rifampicin	-0.764241	0.0864772
b3169	nusA	Rifampicin	0.113573	0.444301
b3982	nusG	Rifampicin	0.0355663	0.482506
b3183	obgE	Rifampicin	0.826188	0.154112
b4162	orn	Rifampicin	-4.09699	1.09e-07
b3030	parE	Rifampicin	-1.20511	0.0343011
b2926	pgk	Rifampicin	0.675514	0.202387
b1912	pgsA	Rifampicin	-0.672221	0.101767
b1714	pheS	Rifampicin	3.93856	5.94e-07
b1713	pheT	Rifampicin	-2.99079	5.64e-05
b4041	plsB	Rifampicin	-1.44199	0.0188333
b3018	plsC	Rifampicin	-1.15614	0.0384752
b4226	ppa	Rifampicin	2.19961	0.00333558
b1211	prfA	Rifampicin	-0.955981	0.0595965
b1212	prmC	Rifampicin	-0.431025	0.148752
b0194	proS	Rifampicin	-0.137618	0.216306
b1207	prsA	Rifampicin	0.140764	0.431087
b2585	pssA	Rifampicin	-0.464502	0.141681
b1204	pth	Rifampicin	-0.361209	0.163992
b1131	purB	Rifampicin	0.169919	0.417004
b2780	pyrG	Rifampicin	0.69814	0.194611
b0171	pyrH	Rifampicin	0.517637	0.261603
b1356	racR	Rifampicin	-0.634278	0.108514
b3623	rfaK	Rifampicin	-0.192043	0.203193
b1277	ribA	Rifampicin	-1.15781	0.0383264
b3041	ribB	Rifampicin	0.923389	0.127386
b1662	ribC	Rifampicin	-2.30383	0.00112305
b0414	ribD	Rifampicin	0.246404	0.380604
b0415	ribE	Rifampicin	-3.73617	1.02e-06
b0025	ribF	Rifampicin	0.363485	0.326971
b3282	rimN	Rifampicin	-0.593741	0.116
b0641	rlpB	Rifampicin	0.0235965	0.488392
b2567	rnc	Rifampicin	0.310652	0.350811
b3704	rnpA	Rifampicin	-0.928907	0.0629861
b3317	rplB	Rifampicin	0.321056	0.346065
b3320	rplC	Rifampicin	1.37394	0.0450839
b3319	rplD	Rifampicin	0.517247	0.261759
b3985	rplJ	Rifampicin	0.528886	0.257109
b3986	rplL	Rifampicin	-0.867158	0.071213
b3310	rplN	Rifampicin	1.42968	0.0389291
b3313	rplP	Rifampicin	0.409889	0.306595
b3294	rplQ	Rifampicin	-0.616215	0.111815
b3304	rplR	Rifampicin	-1.61651	0.0115471
b2606	rplS	Rifampicin	-0.994901	0.0549526
b1716	rplT	Rifampicin	-0.361342	0.163962
b3186	rplU	Rifampicin	-0.938646	0.0617517
b3318	rplW	Rifampicin	-1.60522	0.0119329
b3309	rplX	Rifampicin	-0.796421	0.0814952
b3185	rpmA	Rifampicin	-0.590156	0.116676
b3637	rpmB	Rifampicin	-0.210663	0.198752
b3302	rpmD	Rifampicin	-0.878595	0.0696368
b3703	rpmH	Rifampicin	0.149834	0.426696
b3295	rpoA	Rifampicin	0.652565	0.210461
b3987	rpoB	Rifampicin	1.28943	0.0558857
b3988	rpoC	Rifampicin	-0.661068	0.103724
b2573	rpoE	Rifampicin	0.226653	0.389917
b3461	rpoH	Rifampicin	0.196504	0.404254
b0911	rpsA	Rifampicin	-0.140675	0.215565
b0169	rpsB	Rifampicin	-1.07133	0.0466011
b3296	rpsD	Rifampicin	1.15015	0.0780217
b3303	rpsE	Rifampicin	0.94568	0.121741
b3306	rpsH	Rifampicin	1.53008	0.0295748
b3297	rpsK	Rifampicin	-1.84634	0.00569465
b3298	rpsM	Rifampicin	0.267018	0.370957
b3307	rpsN	Rifampicin	-0.719391	0.0937375
b2609	rpsP	Rifampicin	1.17101	0.074337
b3311	rpsQ	Rifampicin	0.544961	0.250756
b4202	rpsR	Rifampicin	8.37788	0
b3316	rpsS	Rifampicin	0.0828433	0.45931
b0098	secA	Rifampicin	0.195339	0.404811
b0408	secD	Rifampicin	0.727289	0.184865
b3981	secE	Rifampicin	-0.260345	0.187036
b0409	secF	Rifampicin	-0.136797	0.216505
b0097	secM	Rifampicin	-0.0128645	0.246835
b3300	secY	Rifampicin	-0.27751	0.183039
b0893	serS	Rifampicin	0.270952	0.369125
b3650	spoT	Rifampicin	2.73028	0.000379521
b4059	ssb	Rifampicin	-0.741219	0.0901582
b2533	suhB	Rifampicin	0.101403	0.450237
b2559	tadA	Rifampicin	-0.754341	0.0880483
b3113	tdcF	Rifampicin	-1.00214	0.0541183
b0417	thiL	Rifampicin	2.15978	0.00386434
b1719	thrS	Rifampicin	-0.575032	0.11955
b0188	tilS	Rifampicin	-1.47413	0.0172634
b1098	tmk	Rifampicin	-1.09594	0.0441218
b3709	tnaB	Rifampicin	-0.270316	0.184711
b1274	topA	Rifampicin	1.52929	0.0296401
b2607	trmD	Rifampicin	3.01943	9.81e-05
b3384	trpS	Rifampicin	-0.606355	0.113641
b0170	tsf	Rifampicin	0.334782	0.339842
b1637	tyrS	Rifampicin	1.16464	0.0754474
b4040	ubiA	Rifampicin	-7.96975	2.11e-23
b3835	ubiB	Rifampicin	4.4754	1.7e-08
b3843	ubiD	Rifampicin	0.86137	0.14404
b4258	valS	Rifampicin	0.24763	0.380028
b3793	wzyE	Rifampicin	0.392405	0.314207
b0057	yabQ	Rifampicin	0.932311	0.125105
b0156	yadR	Rifampicin	0.647232	0.212364
b0177	yaeT	Rifampicin	4.60308	6.85e-09
b4503	yafF	Rifampicin	-0.0441967	0.239132
b1085	yceQ	Rifampicin	1.24402	0.0624811
b1572	ydfB	Rifampicin	2.53837	0.000872189
b1689	ydiL	Rifampicin	-2.70465	0.000212713
b1807	yeaZ	Rifampicin	-1.26462	0.0297085
b2017	yefM	Rifampicin	0.0546812	0.473116
b2188	yejM	Rifampicin	-0.211948	0.198446
b2595	yfiO	Rifampicin	0.455734	0.287036
b3021	ygiT	Rifampicin	-6.46582	3.83e-16
b3064	ygjD	Rifampicin	1.36955	0.0456013
b3159	yhbV	Rifampicin	1.06561	0.0943821
b3471	yhhQ	Rifampicin	-0.750097	0.0887272
b3595	yibJ	Rifampicin	-0.854833	0.0729383
b3705	yidC	Rifampicin	-0.890566	0.0680126
b3834	yigP	Rifampicin	-0.340817	0.16856
b3865	yihA	Rifampicin	2.51451	0.000963693
b4168	yjeE	Rifampicin	-0.908502	0.0656279
b4262	yjgQ	Rifampicin	0.290654	0.359996
b2941	yqgD	Rifampicin	0.767456	0.171942
b2949	yqgF	Rifampicin	0.00624927	0.496925
b3146	yraL	Rifampicin	0.125508	0.438493
b3191	yrbB	Rifampicin	0.648181	0.212025
b3199	yrbK	Rifampicin	0.267239	0.370855
b3398	yrfF	Rifampicin	-0.682857	0.0999217
b2412	zipA	Rifampicin	-0.0469284	0.238462
b1852	zwf	Rifampicin	1.25561	0.060742
b0185	accA	Tetracycline	1.75427	0.0152486
b3255	accB	Tetracycline	1.17927	0.0729146
b3256	accC	Tetracycline	-0.0615262	0.234878
b1094	acpP	Tetracycline	1.44329	0.0375348
b2563	acpS	Tetracycline	-0.0479831	0.238202
b0474	adk	Tetracycline	0.309162	0.351492
b4084	alsK	Tetracycline	-1.9849	0.00359107
b1876	argS	Tetracycline	0.321278	0.345965
b3433	asd	Tetracycline	2.82524	0.000246595
b0930	asnS	Tetracycline	0.568448	0.241627
b1866	aspS	Tetracycline	0.148036	0.427566
b3532	bcsB	Tetracycline	-0.111896	0.222559
b3973	birA	Tetracycline	-2.50163	0.000508354
b0126	can	Tetracycline	-0.458326	0.142974
b3056	cca	Tetracycline	-1.62243	0.0113487
b2783	chpR	Tetracycline	-0.293958	0.179236
b4224	chpS	Tetracycline	7.09335	0
b3634	coaD	Tetracycline	0.747755	0.178207
b2696	csrA	Tetracycline	1.46358	0.0355322
b0733	cydA	Tetracycline	0.486191	0.274377
b0886	cydC	Tetracycline	-1.1258	0.0412483
b0526	cysS	Tetracycline	-0.365767	0.162978
b2478	dapA	Tetracycline	0.261233	0.373657
b0031	dapB	Tetracycline	-0.962202	0.0588362
b0166	dapD	Tetracycline	0.899164	0.133724
b2472	dapE	Tetracycline	1.47846	0.0341207
b3287	def	Tetracycline	2.31165	0.00217905
b3235	degS	Tetracycline	0.459662	0.285388
b2511	der	Tetracycline	0.432098	0.297046
b3639	dfp	Tetracycline	0.975642	0.114434
b3702	dnaA	Tetracycline	-0.215692	0.197556
b4052	dnaB	Tetracycline	0.278074	0.365817
b4361	dnaC	Tetracycline	-0.540512	0.126253
b0184	dnaE	Tetracycline	-0.157966	0.211383
b3701	dnaN	Tetracycline	1.92872	0.00868613
b0470	dnaX	Tetracycline	2.83956	0.000230811
b3640	dut	Tetracycline	1.02131	0.103907
b0173	dxr	Tetracycline	-0.244687	0.190706
b0420	dxs	Tetracycline	1.42929	0.0389692
b2779	eno	Tetracycline	1.70107	0.0179542
b0583	entD	Tetracycline	-0.346048	0.167384
b2566	era	Tetracycline	0.0658449	0.467638
b0954	fabA	Tetracycline	-1.29749	0.0273877
b2323	fabB	Tetracycline	-0.675617	0.101176
b1092	fabD	Tetracycline	-0.678117	0.100742
b1093	fabG	Tetracycline	-0.534893	0.127363
b1288	fabI	Tetracycline	0.699187	0.194256
b0180	fabZ	Tetracycline	-0.898503	0.0669501
b2925	fbaA	Tetracycline	-1.49928	0.0161113
b2610	ffh	Tetracycline	-0.510655	0.132206
b0684	fldA	Tetracycline	-0.597505	0.115293
b3288	fmt	Tetracycline	-0.436473	0.147591
b0048	folA	Tetracycline	-0.728325	0.092262
b2315	folC	Tetracycline	1.15705	0.0767886
b0529	folD	Tetracycline	-1.85442	0.00554767
b2153	folE	Tetracycline	1.05955	0.0956461
b0142	folK	Tetracycline	-1.37056	0.0227409
b0172	frr	Tetracycline	0.330465	0.341795
b0094	ftsA	Tetracycline	-1.22954	0.0323537
b2748	ftsB	Tetracycline	-1.37854	0.022274
b3463	ftsE	Tetracycline	1.03946	0.0999227
b3178	ftsH	Tetracycline	1.38616	0.0436714
b0084	ftsI	Tetracycline	-0.243036	0.191094
b0890	ftsK	Tetracycline	0.864773	0.143089
b0083	ftsL	Tetracycline	-0.261065	0.186868
b3933	ftsN	Tetracycline	-0.72879	0.0921856
b0093	ftsQ	Tetracycline	-4.68964	1.83e-09
b0089	ftsW	Tetracycline	-0.0289531	0.242879
b3462	ftsX	Tetracycline	1.62329	0.0226403
b3464	ftsY	Tetracycline	-0.22763	0.194727
b0095	ftsZ	Tetracycline	0.293724	0.358581
b3340	fusA	Tetracycline	-1.77121	0.00723187
b1779	gapA	Tetracycline	2.10445	0.00472314
b3729	glmS	Tetracycline	-0.741906	0.090047
b3730	glmU	Tetracycline	-0.02163	0.244679
b0680	glnS	Tetracycline	-0.432662	0.148403
b2400	gltX	Tetracycline	-0.498288	0.134713
b3560	glyQ	Tetracycline	0.0416331	0.479525
b3648	gmk	Tetracycline	-0.058659	0.235582
b3608	gpsA	Tetracycline	-0.524668	0.129394
b4142	groS	Tetracycline	0.596294	0.231042
b2614	grpE	Tetracycline	-1.35191	0.023862
b2231	gyrA	Tetracycline	-0.0450322	0.238927
b3699	gyrB	Tetracycline	-0.573763	0.119793
b1210	hemA	Tetracycline	0.199341	0.402899
b0369	hemB	Tetracycline	0.563733	0.243445
b3804	hemD	Tetracycline	-0.449639	0.144801
b3850	hemG	Tetracycline	0.70965	0.190725
b0475	hemH	Tetracycline	1.15413	0.0773084
b0154	hemL	Tetracycline	7.38905	0
b2514	hisS	Tetracycline	0.322784	0.34528
b0640	holA	Tetracycline	-2.4922	0.000528597
b1099	holB	Tetracycline	1.01942	0.104327
b0054	imp	Tetracycline	0.438925	0.294138
b0884	infA	Tetracycline	-3.36132	8.47e-06
b3168	infB	Tetracycline	2.16009	0.00385998
b1718	infC	Tetracycline	0.279275	0.36526
b0421	ispA	Tetracycline	-1.80016	0.00660183
b3187	ispB	Tetracycline	-2.13819	0.0020906
b2747	ispD	Tetracycline	-2.25555	0.00135137
b1208	ispE	Tetracycline	1.37866	0.0445347
b2746	ispF	Tetracycline	0.786521	0.166015
b2515	ispG	Tetracycline	-0.493911	0.135606
b0029	ispH	Tetracycline	0.65506	0.209575
b0174	ispU	Tetracycline	-2.45397	0.000618456
b1215	kdsA	Tetracycline	-0.301036	0.177609
b0918	kdsB	Tetracycline	1.30408	0.0538798
b3633	kdtA	Tetracycline	-1.19187	0.035393
b0642	leuS	Tetracycline	-0.49245	0.135905
b4043	lexA	Tetracycline	1.34536	0.0485314
b2828	lgt	Tetracycline	0.372394	0.323016
b2411	ligA	Tetracycline	-1.10337	0.0433933
b0657	lnt	Tetracycline	1.3101	0.0530714
b0891	lolA	Tetracycline	2.40452	0.00151074
b1209	lolB	Tetracycline	1.04851	0.0979809
b1116	lolC	Tetracycline	0.111604	0.445261
b1117	lolD	Tetracycline	0.994407	0.11002
b1118	lolE	Tetracycline	-1.30862	0.0266345
b3200	lptA	Tetracycline	-0.470423	0.140448
b0181	lpxA	Tetracycline	1.41708	0.0402567
b0182	lpxB	Tetracycline	1.59705	0.024438
b0096	lpxC	Tetracycline	0.76241	0.173533
b0179	lpxD	Tetracycline	0.934108	0.124649
b0524	lpxH	Tetracycline	-1.28246	0.0284302
b0915	lpxK	Tetracycline	-0.105301	0.224167
b0027	lspA	Tetracycline	-0.692536	0.0982599
b0168	map	Tetracycline	1.15718	0.0767656
b2114	metG	Tetracycline	-0.167224	0.209151
b2942	metK	Tetracycline	1.39178	0.0430344
b1175	minD	Tetracycline	-2.80662	0.000134311
b1174	minE	Tetracycline	-1.2486	0.030895
b0087	mraY	Tetracycline	1.59111	0.0248611
b0635	mrdA	Tetracycline	-0.497493	0.134875
b0634	mrdB	Tetracycline	2.07984	0.00515713
b3251	mreB	Tetracycline	-0.548575	0.12467
b3250	mreC	Tetracycline	-0.203198	0.200529
b3249	mreD	Tetracycline	0.393829	0.313584
b0914	msbA	Tetracycline	1.40343	0.0417368
b0924	mukB	Tetracycline	-1.182	0.0362249
b0923	mukE	Tetracycline	-0.369327	0.162188
b0922	mukF	Tetracycline	-0.810416	0.0793878
b3189	murA	Tetracycline	-0.186457	0.204531
b3972	murB	Tetracycline	0.327646	0.343072
b0091	murC	Tetracycline	0.574045	0.239478
b0088	murD	Tetracycline	0.76498	0.172722
b0085	murE	Tetracycline	0.958493	0.118577
b0086	murF	Tetracycline	-0.587061	0.117261
b0090	murG	Tetracycline	2.10105	0.00478123
b3967	murI	Tetracycline	0.276936	0.366344
b1069	mviN	Tetracycline	-1.35114	0.0239087
b0639	nadD	Tetracycline	0.979193	0.113589
b1740	nadE	Tetracycline	0.278853	0.365455
b2615	nadK	Tetracycline	0.673793	0.202986
b2234	nrdA	Tetracycline	0.541244	0.252218
b2235	nrdB	Tetracycline	-0.16227	0.210345
b3169	nusA	Tetracycline	1.82728	0.0121101
b3982	nusG	Tetracycline	1.36587	0.0460369
b3183	obgE	Tetracycline	2.71637	0.000403834
b4162	orn	Tetracycline	-4.38454	1.6e-08
b3030	parE	Tetracycline	-0.928102	0.0630889
b2926	pgk	Tetracycline	-0.392562	0.157069
b1912	pgsA	Tetracycline	-1.19052	0.0355063
b1714	pheS	Tetracycline	2.91466	0.000162376
b1713	pheT	Tetracycline	-4.67398	2.05e-09
b4041	plsB	Tetracycline	-0.403385	0.154709
b3018	plsC	Tetracycline	-0.289485	0.180268
b4226	ppa	Tetracycline	1.6727	0.0195573
b1211	prfA	Tetracycline	0.0443848	0.478173
b1212	prmC	Tetracycline	0.0185974	0.49085
b0194	proS	Tetracycline	-0.119948	0.220599
b1207	prsA	Tetracycline	0.622312	0.221389
b2585	pssA	Tetracycline	0.321446	0.345888
b1204	pth	Tetracycline	0.426745	0.299335
b1131	purB	Tetracycline	0.0452628	0.477741
b2780	pyrG	Tetracycline	0.548018	0.249558
b0171	pyrH	Tetracycline	1.3511	0.0478227
b1356	racR	Tetracycline	-0.1704	0.208386
b3623	rfaK	Tetracycline	-0.700541	0.0968982
b1277	ribA	Tetracycline	-1.86885	0.00529321
b3041	ribB	Tetracycline	-0.0186213	0.245419
b1662	ribC	Tetracycline	-1.47987	0.0169947
b0414	ribD	Tetracycline	-0.385636	0.158588
b0415	ribE	Tetracycline	-4.4645	9.17e-09
b0025	ribF	Tetracycline	1.54738	0.0281686
b3282	rimN	Tetracycline	-0.528555	0.12862
b0641	rlpB	Tetracycline	-0.184436	0.205015
b2567	rnc	Tetracycline	3.31383	2.18e-05
b3704	rnpA	Tetracycline	0.698897	0.194354
b3317	rplB	Tetracycline	0.301901	0.35482
b3320	rplC	Tetracycline	1.01045	0.106345
b3319	rplD	Tetracycline	2.8624	0.000207582
b3985	rplJ	Tetracycline	1.743	0.0157904
b3986	rplL	Tetracycline	1.38652	0.0436304
b3310	rplN	Tetracycline	2.80906	0.000265638
b3313	rplP	Tetracycline	2.67085	0.000493848
b3294	rplQ	Tetracycline	-0.0381499	0.240618
b3304	rplR	Tetracycline	-0.00986172	0.247574
b2606	rplS	Tetracycline	1.51188	0.0311166
b1716	rplT	Tetracycline	0.0810049	0.46021
b3186	rplU	Tetracycline	-1.00405	0.0538993
b3318	rplW	Tetracycline	-0.928709	0.0630114
b3309	rplX	Tetracycline	-0.791298	0.0822756
b3185	rpmA	Tetracycline	-0.428675	0.149254
b3637	rpmB	Tetracycline	0.375198	0.321776
b3302	rpmD	Tetracycline	1.18547	0.0718624
b3703	rpmH	Tetracycline	-1.55949	0.013609
b3295	rpoA	Tetracycline	0.381499	0.318995
b3987	rpoB	Tetracycline	1.74722	0.0155855
b3988	rpoC	Tetracycline	-0.646442	0.106324
b2573	rpoE	Tetracycline	0.607154	0.226984
b3461	rpoH	Tetracycline	0.852748	0.146466
b0911	rpsA	Tetracycline	0.254378	0.376863
b0169	rpsB	Tetracycline	0.48134	0.276374
b3296	rpsD	Tetracycline	2.74395	0.000356969
b3303	rpsE	Tetracycline	2.13106	0.00429088
b3306	rpsH	Tetracycline	0.121298	0.44054
b3297	rpsK	Tetracycline	-0.739582	0.0904236
b3298	rpsM	Tetracycline	-0.848574	0.0738252
b3307	rpsN	Tetracycline	0.0284707	0.485995
b2609	rpsP	Tetracycline	1.72413	0.0167348
b3311	rpsQ	Tetracycline	-0.222649	0.195906
b4202	rpsR	Tetracycline	8.66765	0
b3316	rpsS	Tetracycline	0.685483	0.198938
b0098	secA	Tetracycline	-0.364091	0.163351
b0408	secD	Tetracycline	2.45814	0.001216
b3981	secE	Tetracycline	-0.624884	0.110224
b0409	secF	Tetracycline	0.53979	0.252791
b0097	secM	Tetracycline	-0.371761	0.161648
b3300	secY	Tetracycline	0.641188	0.214533
b0893	serS	Tetracycline	-0.63943	0.107583
b3650	spoT	Tetracycline	2.39284	0.001583
b4059	ssb	Tetracycline	0.249347	0.379222
b2533	suhB	Tetracycline	3.32494	2.06e-05
b2559	tadA	Tetracycline	0.0544007	0.473254
b3113	tdcF	Tetracycline	-1.35458	0.0236988
b0417	thiL	Tetracycline	4.22577	9.35e-08
b1719	thrS	Tetracycline	-1.45089	0.0183871
b0188	tilS	Tetracycline	-1.62573	0.0112395
b1098	tmk	Tetracycline	3.17733	4.45e-05
b3709	tnaB	Tetracycline	0.242637	0.382375
b1274	topA	Tetracycline	2.4572	0.0012207
b2607	trmD	Tetracycline	2.05752	0.00558113
b3384	trpS	Tetracycline	-0.777413	0.084415
b0170	tsf	Tetracycline	-1.28359	0.0283508
b1637	tyrS	Tetracycline	1.35204	0.0477083
b4040	ubiA	Tetracycline	-7.8889	5.64e-23
b3835	ubiB	Tetracycline	1.9661	0.00765781
b3843	ubiD	Tetracycline	0.621784	0.221583
b4258	valS	Tetracycline	-0.286334	0.180996
b3793	wzyE	Tetracycline	-0.390351	0.157553
b0057	yabQ	Tetracycline	0.89363	0.135202
b0156	yadR	Tetracycline	-0.443192	0.146164
b0177	yaeT	Tetracycline	3.8688	9.14e-07
b4503	yafF	Tetracycline	-1.35052	0.0239469
b1085	yceQ	Tetracycline	-0.319265	0.17344
b1572	ydfB	Tetracycline	0.635044	0.216751
b1689	ydiL	Tetracycline	1.64287	0.0213732
b1807	yeaZ	Tetracycline	-0.613429	0.112329
b2017	yefM	Tetracycline	-0.492498	0.135895
b2188	yejM	Tetracycline	0.215104	0.395392
b2595	yfiO	Tetracycline	2.01293	0.00652158
b3021	ygiT	Tetracycline	-6.38199	8.79e-16
b3064	ygjD	Tetracycline	0.853994	0.146114
b3159	yhbV	Tetracycline	-1.13172	0.0406961
b3471	yhhQ	Tetracycline	-0.814764	0.0787405
b3595	yibJ	Tetracycline	-0.235786	0.192801
b3705	yidC	Tetracycline	0.405069	0.308686
b3834	yigP	Tetracycline	-5.19074	3.84e-11
b3865	yihA	Tetracycline	2.28733	0.00239367
b4168	yjeE	Tetracycline	-0.0481611	0.238159
b4262	yjgQ	Tetracycline	2.84183	0.000228399
b2941	yqgD	Tetracycline	-0.696119	0.0976489
b2949	yqgF	Tetracycline	-0.593272	0.116089
b3146	yraL	Tetracycline	-0.537864	0.126775
b3191	yrbB	Tetracycline	-0.417594	0.151633
b3199	yrbK	Tetracycline	0.892597	0.135479
b3398	yrfF	Tetracycline	-3.8216	6.09e-07
b2412	zipA	Tetracycline	1.73115	0.0163782
b1852	zwf	Tetracycline	0.400767	0.310556
