# Supplementary material for: Chemical-genetic profiling reveals limited cross-resistance between antimicrobial peptides with different modes of action
Source: Nat Commun. 2019 Dec 16;10:5731. doi: 10.1038/s41467-019-13618-z (PMC6915728; doi:10.1038/s41467-019-13618-z)
Supplement: Supplementary file 9 — Supplementary Data 6 [file 41467_2019_13618_MOESM9_ESM.xlsx]

## Sheet: Description
Supplementary Data 6 - List of resistance- and sensitivity-enhancing genes and their collateral sensitivity (CS) interactions.
Resistant and sensitive interactions (R and S interactions)
(1 = Yes, 0 = No, n.a. = information not available)	Blattner ID	Gene identifier (downloaded from EcoGene 3.0)
	Gene	Official gene symbol (downloaded from EcoGene 3.0)
	Chemical-genetic interaction	Gene showed interaction (resistance or sensitivity) to at least one AMP in the chemical-genetic screen
	Resistance	Gene showed resistant interaction to at least one AMP
	Sensitivity	Gene showed sensitivity interaction to at least one AMP
	Known from literature	Gene known from the literature to change susceptibility to AMPs in E. coli and also showed interaction (resistance or sensitivity) to at least one AMP in the chemical-genetic screen. See Supplementary Table 1 for literature-reported resistance genes.
	R(2) S(2)	Genes enhanced resistance to ≥ 2 and sensitivity to ≥ 2 AMPs in the chemical-genetic screen
	R4(membrane targeting)_S4(intracellular targeting)	Genes enhanced resistance to ≥ 4 membrane-taregting (C1 and C2) and sensitivity to ≥ 4 intracellular-targeting (C3 and C4) AMPs in the chemical-genetic screen
	All LPS-related genes	Genes involved in lipopolysaccharide (LPS)-related function (adapted from Lázár V et al., 2018)
	All PL-related genes	Genes involved in phospholipid (PL)-related function (adapted from Lázár V et al., 2018)
	COG category	Name of Clusters of Orthologous Groups (COG) category
		COG_A	RNA processing and modification
		COG_C	Energy production and conversion
		COG_D	Cell cycle control; cell division; chromosome partitioning
		COG_E	Amino acid transport and metabolism
		COG_F	Nucleotide transport and metabolism
		COG_G	Carbohydrate transport and metabolism
		COG_H	Coenzyme transport and metabolism
		COG_I	Lipid transport and metabolism
		COG_J	Translation; ribosomal structure and biogenesis
		COG_K	Transcription
		COG_L	Replication; recombination and repair
		COG_M	Cell wall/membrane/envelope biogenesis
		COG_N	Cell motility
		COG_O	Posttranslational modification; protein turnover; chaperones
		COG_P	Inorganic ion transport and metabolism
		COG_Q	Secondary metabolites biosynthesis; transport and catabolism
		COG_R	General function prediction only
		COG_S	Function unknown
		COG_T	Signal transduction mechanisms
		COG_U	Intracellular trafficking; secretion; and vesicular transport
		COG_V	Defense mechanisms

## Sheet: R and S interactions
Blattner ID	Gene	Chemical-genetic interaction	Resistance	Sensitivity	Known from literature	R(2) S(2)	R4(membrane targeting)_S4(intracellular targeting)	All LPS-related genes	All PL-related genes	COG category
b4634	aaaD	1	0	1	0	0	0	0	0	n.a.
b4693	aaaE	1	0	1	0	0	0	0	0	n.a.
b3241	aaeA	1	1	1	0	0	0	0	0	COG_V
b3240	aaeB	1	1	1	0	0	0	0	0	COG_S
b3243	aaeR	1	1	0	0	0	0	0	0	n.a.
b3242	aaeX	1	0	1	0	0	0	0	0	n.a.
b2836	aas	1	0	1	0	0	0	0	0	n.a.
b0885	aat	1	0	1	0	0	0	0	0	COG_O
b1338	abgA	0	0	0	0	0	0	0	0	COG_R
b1337	abgB	1	0	1	0	0	0	0	0	COG_R
b1339	abgR	1	0	1	0	0	0	0	0	n.a.
b1336	abgT	0	0	0	0	0	0	0	0	COG_H
b0715	abrB	1	1	0	0	0	0	0	0	n.a.
b0185	accA	0	0	0	0	0	0	0	0	COG_I
b3255	accB	1	1	1	0	0	0	0	0	n.a.
b3256	accC	1	1	1	0	0	0	0	0	COG_I
b2316	accD	1	0	1	0	0	0	0	0	COG_I
b4015	aceA	1	1	0	0	0	0	0	0	COG_C
b4014	aceB	0	0	0	0	0	0	0	0	COG_C
b0114	aceE	1	1	1	0	0	0	0	0	n.a.
b0115	aceF	1	1	0	0	0	0	0	0	COG_C
b4016	aceK	1	0	1	0	0	0	0	0	COG_T
b2296	ackA	1	0	1	0	0	0	0	0	COG_C
b1276	acnA	1	0	1	0	0	0	0	0	COG_C
b0118	acnB	1	1	0	0	0	0	0	0	COG_C
b0404	acpH	0	0	0	0	0	0	0	0	COG_S
b1094	acpP	1	1	0	0	0	0	1	0	COG_G
b2563	acpS	1	1	1	0	0	0	0	0	COG_I
b3475	acpT	1	1	1	0	1	0	0	0	COG_H
b0463	acrA	1	0	1	0	0	0	0	0	COG_M
b0462	acrB	0	0	0	0	0	0	0	0	COG_V
b2470	acrD	0	0	0	0	0	0	0	0	COG_V
b3265	acrE	0	0	0	0	0	0	0	0	COG_M
b3266	acrF	1	1	0	0	0	0	0	0	COG_V
b0464	acrR	0	0	0	0	0	0	0	0	COG_K
b3264	acrS	1	1	1	0	0	0	0	0	COG_K
b0762	acrZ	1	0	1	0	0	0	0	0	n.a.
b4069	acs	1	1	0	0	0	0	0	0	COG_I
b4067	actP	1	1	0	0	0	0	0	0	COG_R
b3253	acuI	1	1	0	0	0	0	0	0	COG_R
b2213	ada	1	1	1	0	0	0	0	0	n.a.
b1623	add	1	1	0	0	0	0	0	0	COG_F
b3665	adeD	0	0	0	0	0	0	0	0	COG_F
b3714	adeP	1	0	1	0	0	0	0	0	COG_R
b3664	adeQ	1	1	1	0	1	0	0	0	COG_R
b1241	adhE	1	1	0	0	0	0	0	0	n.a.
b1478	adhP	1	1	1	0	0	0	0	0	COG_R
b4117	adiA	1	1	1	0	0	0	0	0	n.a.
b4115	adiC	1	1	1	0	0	0	0	0	n.a.
b4116	adiY	1	1	1	0	1	0	0	0	COG_K
b0474	adk	1	0	1	0	0	0	0	0	COG_F
b2468	aegA	1	0	1	0	0	0	0	0	n.a.
b3072	aer	1	1	0	0	0	0	0	0	n.a.
b0476	aes	0	0	0	0	0	0	0	0	COG_I
b0263	afuB	1	0	1	0	0	0	0	0	COG_P
b0262	afuC	1	1	1	0	0	0	0	0	COG_E
b3135	agaA	1	0	1	0	0	0	0	0	COG_G
b3138	agaB	1	1	0	0	0	0	0	0	COG_G
b3139	agaC	1	0	1	0	0	0	0	0	COG_G
b3140	agaD	1	0	1	0	0	0	0	0	COG_G
b3141	agaI	0	0	0	0	0	0	0	0	COG_G
b3131	agaR	0	0	0	0	0	0	0	0	COG_P
b3136	agaS	0	0	0	0	0	0	0	0	COG_M
b3133	agaV	0	0	0	0	0	0	0	0	COG_G
b3134	agaW	1	0	1	0	0	0	0	0	COG_G
b1002	agp	1	0	1	0	0	0	0	0	n.a.
b4712	agrA	0	0	0	0	0	0	0	0	n.a.
b4713	agrB	0	0	0	0	0	0	0	0	n.a.
b0605	ahpC	0	0	0	0	0	0	0	0	n.a.
b0606	ahpF	1	1	1	0	1	0	0	0	COG_O
b4269	ahr	1	0	1	0	0	0	0	0	COG_R
b4187	aidB	1	1	1	0	1	0	0	0	COG_I
b2252	ais	1	1	1	0	0	0	0	0	n.a.
b2290	alaA	1	0	1	0	0	0	0	0	COG_E
b2379	alaC	1	1	0	0	0	0	0	0	COG_E
b2670	alaE	1	1	1	0	0	0	0	0	n.a.
b2697	alaS	1	1	0	0	0	0	0	0	COG_J
b3853	alaT	1	1	0	0	0	0	0	0	n.a.
b3276	alaU	0	0	0	0	0	0	0	0	n.a.
b0203	alaV	0	0	0	0	0	0	0	0	n.a.
b2397	alaW	0	0	0	0	0	0	0	0	n.a.
b2396	alaX	0	0	0	0	0	0	0	0	n.a.
b1415	aldA	0	0	0	0	0	0	0	0	COG_C
b3588	aldB	1	0	1	0	0	0	0	0	n.a.
b2068	alkA	0	0	0	0	0	0	0	0	COG_L
b2212	alkB	0	0	0	0	0	0	0	0	COG_L
b0505	allA	1	1	0	0	0	0	0	0	COG_F
b0512	allB	1	0	1	0	0	0	0	0	COG_F
b0516	allC	1	1	1	0	0	0	0	0	COG_E
b0517	allD	0	0	0	0	0	0	0	0	COG_C
b0515	allE	0	0	0	0	0	0	0	0	COG_R
b0506	allR	1	1	0	0	0	0	0	0	COG_K
b0504	allS	0	0	0	0	0	0	0	0	n.a.
b2624	alpA	0	0	0	0	0	0	0	0	COG_K
b4053	alr	0	0	0	0	0	0	0	0	COG_M
b4087	alsA	1	1	1	0	0	0	0	0	COG_G
b4088	alsB	1	1	1	0	0	0	0	0	COG_G
b4086	alsC	1	0	1	0	0	0	0	0	n.a.
b4085	alsE	0	0	0	0	0	0	0	0	COG_G
b4084	alsK	1	1	0	0	0	0	0	0	COG_S
b4089	alsR	1	1	1	0	0	0	0	0	n.a.
b3088	alx	1	0	1	0	0	0	0	0	COG_P
b2435	amiA	1	1	1	1	1	0	0	0	COG_M
b4169	amiB	0	0	0	0	0	0	0	0	COG_M
b2817	amiC	1	1	1	1	0	0	0	0	COG_M
b0867	amiD	1	0	1	0	0	0	0	0	COG_V
b1982	amn	0	0	0	0	0	0	0	0	COG_F
b4150	ampC	1	0	1	0	0	0	0	0	COG_V
b0110	ampD	0	0	0	0	0	0	0	0	COG_V
b0111	ampE	1	1	1	0	1	0	0	0	COG_V
b0433	ampG	1	1	1	0	1	0	0	0	COG_H
b0376	ampH	1	0	1	0	0	0	0	0	COG_V
b0451	amtB	0	0	0	0	0	0	0	0	COG_P
b1927	amyA	1	0	1	0	0	0	0	0	COG_G
b1640	anmK	1	1	0	0	0	0	0	0	COG_O
b1767	ansA	1	1	1	0	0	0	0	0	COG_J
b2957	ansB	1	0	1	0	0	0	0	0	COG_J
b1453	ansP	0	0	0	0	0	0	0	0	COG_E
b0050	apaG	0	0	0	0	0	0	0	0	COG_P
b0049	apaH	1	1	1	0	1	0	0	0	COG_T
b2214	apbE	1	1	1	0	0	0	0	0	COG_H
b4055	aphA	1	0	1	0	0	0	0	0	COG_R
b0980	appA	1	1	1	0	1	0	0	0	n.a.
b0564	appY	1	1	1	0	1	0	0	0	COG_K
b0469	apt	0	0	0	0	0	0	0	0	COG_F
b0875	aqpZ	1	0	1	0	0	0	0	0	COG_G
b0062	araA	0	0	0	0	0	0	0	0	COG_G
b0063	araB	0	0	0	0	0	0	0	0	COG_C
b0064	araC	0	0	0	0	0	0	0	0	COG_K
b0061	araD	0	0	0	0	0	0	0	0	n.a.
b2841	araE	1	0	1	0	0	0	0	0	COG_H
b1901	araF	1	1	1	0	1	0	0	0	COG_G
b1900	araG	0	0	0	0	0	0	0	0	COG_G
b4460	araH	1	0	1	0	0	0	0	0	n.a.
b0396	araJ	1	1	0	0	0	0	0	0	COG_G
b4401	arcA	0	0	0	0	0	0	0	0	COG_M
b3210	arcB	0	0	0	0	0	0	0	0	n.a.
b4450	arcZ	0	0	0	0	0	0	0	0	n.a.
b4550	arfA	1	1	0	0	0	0	0	0	COG_S
b0191	arfB	1	1	0	0	0	0	0	0	COG_J
b2818	argA	1	1	0	0	0	0	0	0	n.a.
b3959	argB	1	1	1	0	0	0	0	0	COG_E
b3958	argC	0	0	0	0	0	0	0	0	COG_E
b3359	argD	0	0	0	0	0	0	0	0	COG_E
b3957	argE	1	1	1	0	0	0	0	0	COG_E
b0273	argF	0	0	0	0	0	0	0	0	COG_E
b3172	argG	0	0	0	0	0	0	0	0	COG_E
b3960	argH	0	0	0	0	0	0	0	0	COG_E
b4254	argI	0	0	0	0	0	0	0	0	COG_E
b2918	argK	1	0	1	0	0	0	0	0	COG_E
b2923	argO	1	1	1	0	0	0	0	0	COG_R
b2916	argP	1	1	0	0	0	0	0	0	n.a.
b2691	argQ	0	0	0	0	0	0	0	0	n.a.
b3237	argR	1	1	1	0	1	0	0	0	COG_K
b1876	argS	1	1	1	0	0	0	0	0	COG_J
b2310	argT	0	0	0	0	0	0	0	0	n.a.
b0536	argU	0	0	0	0	0	0	0	0	n.a.
b2694	argV	0	0	0	0	0	0	0	0	n.a.
b2348	argW	0	0	0	0	0	0	0	0	n.a.
b3796	argX	0	0	0	0	0	0	0	0	n.a.
b2693	argY	0	0	0	0	0	0	0	0	n.a.
b2692	argZ	0	0	0	0	0	0	0	0	n.a.
b1166	ariR	1	1	0	0	0	0	0	0	n.a.
b2255	arnA	1	0	1	0	0	0	1	0	n.a.
b2253	arnB	1	0	1	0	0	0	1	0	COG_M
b2254	arnC	1	1	1	0	1	0	1	0	COG_M
b2256	arnD	1	1	1	0	1	0	1	0	COG_G
b4544	arnE	1	0	1	1	0	0	1	0	n.a.
b2258	arnF	1	0	1	1	0	0	1	0	COG_G
b2257	arnT	1	0	1	1	0	0	1	0	COG_M
b0908	aroA	0	0	0	0	0	0	0	0	n.a.
b3389	aroB	1	1	0	0	0	0	0	0	COG_E
b2329	aroC	1	1	1	0	0	0	0	0	COG_E
b1693	aroD	0	0	0	0	0	0	0	0	COG_E
b3281	aroE	1	0	1	0	0	0	0	0	COG_E
b2601	aroF	1	1	0	0	0	0	0	0	COG_E
b0754	aroG	1	1	0	0	0	0	0	0	COG_E
b1704	aroH	0	0	0	0	0	0	0	0	COG_E
b3390	aroK	0	0	0	0	0	0	0	0	n.a.
b0388	aroL	1	1	1	0	0	0	0	0	COG_E
b0390	aroM	0	0	0	0	0	0	0	0	n.a.
b0112	aroP	0	0	0	0	0	0	0	0	COG_E
b4017	arpA	1	0	1	0	0	0	0	0	n.a.
b4494	arpB	1	1	1	0	0	0	0	0	n.a.
b4704	arrS	0	0	0	0	0	0	0	0	n.a.
b3502	arsB	1	0	1	0	0	0	0	0	n.a.
b3503	arsC	0	0	0	0	0	0	0	0	COG_P
b3501	arsR	1	1	0	0	0	0	0	0	COG_K
b0863	artI	0	0	0	0	0	0	0	0	n.a.
b0860	artJ	1	1	0	0	0	0	0	0	n.a.
b0861	artM	0	0	0	0	0	0	0	0	COG_E
b0864	artP	1	1	0	0	0	0	0	0	COG_E
b0862	artQ	1	1	1	0	0	0	0	0	COG_E
b2716	ascB	1	0	1	0	0	0	0	0	COG_G
b2715	ascF	1	0	1	0	0	0	0	0	n.a.
b2714	ascG	1	1	0	0	0	0	0	0	COG_K
b3433	asd	0	0	0	0	0	0	0	0	COG_E
b3801	aslA	1	0	1	0	0	0	0	0	COG_P
b3800	aslB	0	0	0	0	0	0	0	0	COG_R
b2064	asmA	1	0	1	0	0	0	0	0	COG_M
b3744	asnA	1	0	1	0	0	0	0	0	COG_E
b0674	asnB	0	0	0	0	0	0	0	0	COG_E
b3743	asnC	1	1	1	0	0	0	0	0	COG_K
b0930	asnS	0	0	0	0	0	0	0	0	COG_J
b1977	asnT	0	0	0	0	0	0	0	0	n.a.
b1986	asnU	0	0	0	0	0	0	0	0	n.a.
b1989	asnV	0	0	0	0	0	0	0	0	n.a.
b1984	asnW	0	0	0	0	0	0	0	0	n.a.
b4139	aspA	1	0	1	0	0	0	0	0	n.a.
b0928	aspC	0	0	0	0	0	0	0	0	COG_E
b1866	aspS	1	0	1	0	0	0	0	0	COG_J
b3760	aspT	0	0	0	0	0	0	0	0	n.a.
b0206	aspU	0	0	0	0	0	0	0	0	n.a.
b0216	aspV	0	0	0	0	0	0	0	0	n.a.
b1597	asr	0	0	0	0	0	0	0	0	n.a.
b1747	astA	1	1	1	0	1	0	0	0	COG_E
b1745	astB	1	0	1	0	0	0	0	0	COG_E
b1748	astC	1	1	1	0	0	0	0	0	n.a.
b1746	astD	1	0	1	0	0	0	0	0	COG_C
b1744	astE	1	1	1	0	1	0	0	0	COG_E
b2222	atoA	1	0	1	0	0	0	0	0	COG_I
b2224	atoB	1	0	1	0	0	0	0	0	COG_I
b2220	atoC	0	0	0	0	0	0	0	0	COG_T
b2221	atoD	1	1	1	0	1	0	0	0	COG_I
b2223	atoE	1	0	1	0	0	0	0	0	COG_I
b2219	atoS	0	0	0	0	0	0	0	0	n.a.
b3734	atpA	1	1	1	0	0	0	0	0	COG_C
b3738	atpB	0	0	0	0	0	0	0	0	COG_C
b3731	atpC	0	0	0	0	0	0	0	0	COG_C
b3732	atpD	1	0	1	0	0	0	0	0	COG_C
b3737	atpE	1	1	1	0	0	0	0	0	COG_C
b3736	atpF	1	0	1	0	0	0	0	0	COG_C
b3733	atpG	1	1	0	0	0	0	0	0	COG_C
b3735	atpH	0	0	0	0	0	0	0	0	COG_C
b3739	atpI	1	0	1	0	0	0	0	0	COG_C
b3572	avtA	1	1	1	0	0	0	0	0	COG_E
b1412	azoR	1	1	0	0	0	0	0	0	n.a.
b4663	azuC	0	0	0	0	0	0	0	0	n.a.
b3057	bacA	1	0	1	0	0	0	0	0	COG_V
b2079	baeR	1	1	1	0	1	0	0	0	COG_M
b2078	baeS	1	1	1	0	0	0	0	0	n.a.
b0177	bamA	1	1	0	0	0	0	0	0	n.a.
b2512	bamB	1	0	1	0	0	0	0	0	COG_S
b2477	bamC	0	0	0	0	0	0	0	0	n.a.
b2595	bamD	1	0	1	0	0	0	0	0	COG_R
b2617	bamE	1	0	1	0	0	0	0	0	n.a.
b2786	barA	1	1	0	0	0	0	0	0	n.a.
b4113	basR	0	0	0	0	0	0	0	0	COG_M
b4112	basS	1	1	1	0	0	0	0	0	n.a.
b3570	bax	1	0	1	0	0	0	0	0	COG_R
b2480	bcp	1	1	1	0	1	0	0	0	COG_O
b2182	bcr	1	1	1	0	1	0	0	0	COG_H
b3533	bcsA	1	0	1	0	0	0	0	0	n.a.
b3532	bcsB	1	0	1	0	0	0	0	0	n.a.
b3530	bcsC	1	1	1	0	0	0	0	0	n.a.
b3536	bcsE	1	1	1	0	0	0	0	0	n.a.
b3537	bcsF	1	1	1	0	0	0	0	0	n.a.
b3538	bcsG	0	0	0	0	0	0	0	0	n.a.
b3534	bcsQ	1	0	1	0	0	0	0	0	n.a.
b3531	bcsZ	1	1	0	0	0	0	0	0	COG_G
b4249	bdcA	1	0	1	0	0	0	0	0	n.a.
b4251	bdcR	1	0	1	0	0	0	0	0	n.a.
b1481	bdm	1	1	1	0	0	0	0	0	n.a.
b1151	beeE	1	0	1	0	0	0	0	0	COG_S
b2494	bepA	0	0	0	0	0	0	0	0	COG_R
b0311	betA	1	1	0	0	0	0	0	0	COG_E
b0312	betB	0	0	0	0	0	0	0	0	COG_C
b0313	betI	0	0	0	0	0	0	0	0	COG_K
b0314	betT	1	1	1	0	1	0	0	0	COG_M
b3337	bfd	0	0	0	0	0	0	0	0	COG_P
b3336	bfr	0	0	0	0	0	0	0	0	COG_P
b2901	bglA	0	0	0	0	0	0	0	0	COG_G
b3721	bglB	1	0	1	0	0	0	0	0	COG_G
b3722	bglF	0	0	0	0	0	0	0	0	n.a.
b3723	bglG	1	1	1	0	0	0	0	0	n.a.
b3720	bglH	1	1	0	0	0	0	0	0	COG_G
b4366	bglJ	1	1	1	0	1	1	0	0	n.a.
b2132	bglX	1	1	1	0	0	0	0	0	COG_G
b1112	bhsA	1	1	0	0	0	0	0	0	n.a.
b0774	bioA	1	1	1	0	1	0	0	0	COG_H
b0775	bioB	0	0	0	0	0	0	0	0	COG_H
b0777	bioC	0	0	0	0	0	0	0	0	COG_H
b0778	bioD	0	0	0	0	0	0	0	0	COG_H
b0776	bioF	1	1	1	0	1	0	0	0	COG_H
b3412	bioH	1	1	1	0	1	0	0	0	n.a.
b3973	birA	0	0	0	0	0	0	0	0	n.a.
b3551	bisC	1	1	1	0	0	0	0	0	n.a.
b4149	blc	1	0	1	0	0	0	0	0	COG_M
b4409	blr	1	0	1	0	0	0	0	0	n.a.
b1163	bluF	1	1	1	0	1	0	0	0	n.a.
b1162	bluR	0	0	0	0	0	0	0	0	COG_K
b0435	bolA	0	0	0	0	0	0	0	0	COG_T
b0557	borD	1	1	1	0	0	0	0	0	n.a.
b0401	brnQ	0	0	0	0	0	0	0	0	COG_E
b4189	bsmA	1	0	1	0	0	0	0	0	n.a.
b0836	bssR	1	1	1	0	1	0	0	0	n.a.
b1060	bssS	0	0	0	0	0	0	0	0	n.a.
b3966	btuB	0	0	0	0	0	0	0	0	COG_H
b1711	btuC	1	0	1	0	0	0	0	0	COG_H
b1709	btuD	1	1	1	0	0	0	0	0	COG_H
b1710	btuE	1	1	1	0	1	0	0	0	COG_O
b0158	btuF	1	0	1	0	0	0	0	0	n.a.
b1270	btuR	1	1	1	0	1	0	0	0	COG_H
b4131	cadA	1	1	1	0	0	0	0	0	n.a.
b4132	cadB	1	0	1	0	0	0	0	0	COG_E
b4133	cadC	1	1	1	0	0	0	0	0	n.a.
b0039	caiA	1	0	1	0	0	0	0	0	COG_I
b0038	caiB	0	0	0	0	0	0	0	0	COG_C
b0037	caiC	1	1	1	0	1	0	0	0	COG_S
b0036	caiD	0	0	0	0	0	0	0	0	COG_I
b0035	caiE	1	0	1	0	0	0	0	0	COG_R
b0034	caiF	1	0	1	0	0	0	0	0	n.a.
b0040	caiT	1	0	1	0	0	0	0	0	COG_M
b0126	can	0	0	0	0	0	0	0	0	COG_P
b0032	carA	1	1	0	0	0	0	0	0	COG_F
b0033	carB	1	0	1	0	0	0	0	0	COG_R
b2760	casA	1	1	1	0	0	0	0	0	n.a.
b2759	casB	1	0	1	0	0	0	0	0	n.a.
b2758	casC	1	0	1	0	0	0	0	0	n.a.
b2757	casD	1	0	1	0	0	0	0	0	n.a.
b2756	casE	1	1	1	0	1	0	0	0	n.a.
b0978	cbdA	1	1	0	0	0	0	0	0	COG_C
b0979	cbdB	1	0	1	0	0	0	0	0	COG_C
b4592	cbdX	0	0	0	0	0	0	0	0	n.a.
b2004	cbeA	0	0	0	0	0	0	0	0	n.a.
b1987	cbl	1	0	1	0	0	0	0	0	COG_K
b1000	cbpA	1	0	1	0	0	0	0	0	COG_O
b0999	cbpM	1	1	1	0	0	0	0	0	n.a.
b3690	cbrA	1	1	1	0	1	0	0	0	COG_C
b3716	cbrB	1	1	1	0	1	0	0	0	n.a.
b3717	cbrC	1	1	1	0	0	0	0	0	COG_S
b2005	cbtA	0	0	0	0	0	0	0	0	n.a.
b3056	cca	1	1	0	0	0	0	0	0	COG_J
b2201	ccmA	0	0	0	0	0	0	0	0	COG_O
b2200	ccmB	1	1	1	0	1	1	0	0	COG_O
b2199	ccmC	1	1	1	0	1	0	0	0	COG_O
b2198	ccmD	0	0	0	0	0	0	0	0	COG_U
b2197	ccmE	1	1	1	0	1	0	0	0	COG_O
b2196	ccmF	0	0	0	0	0	0	0	0	n.a.
b2194	ccmH	1	1	1	0	0	0	0	0	n.a.
b0162	cdaR	1	0	1	0	0	0	0	0	COG_G
b2143	cdd	0	0	0	0	0	0	0	0	n.a.
b3918	cdh	1	1	0	0	0	0	0	0	COG_I
b0175	cdsA	1	1	1	0	0	0	0	0	COG_I
b1731	cedA	1	1	0	0	0	0	0	0	n.a.
b1661	cfa	1	1	1	0	1	0	0	0	COG_M
b1216	chaA	1	1	1	0	1	0	0	0	COG_P
b1217	chaB	0	0	0	0	0	0	0	0	COG_R
b1218	chaC	1	0	1	0	0	0	0	0	COG_P
b1736	chbA	1	1	0	0	0	0	0	0	n.a.
b1738	chbB	1	0	1	0	0	0	0	0	n.a.
b1737	chbC	1	0	1	0	0	0	0	0	n.a.
b1734	chbF	0	0	0	0	0	0	0	0	n.a.
b1733	chbG	0	0	0	0	0	0	0	0	COG_S
b1735	chbR	0	0	0	0	0	0	0	0	n.a.
b1888	cheA	1	0	1	0	0	0	0	0	COG_T
b1883	cheB	0	0	0	0	0	0	0	0	COG_T
b1884	cheR	0	0	0	0	0	0	0	0	COG_F
b1887	cheW	0	0	0	0	0	0	0	0	COG_E
b1882	cheY	1	1	1	0	0	0	0	0	COG_T
b1881	cheZ	1	0	1	0	0	0	0	0	COG_P
b3338	chiA	1	1	1	0	0	0	0	0	n.a.
b0681	chiP	0	0	0	0	0	0	0	0	n.a.
b0682	chiQ	1	0	1	0	0	0	0	0	n.a.
b4585	chiX	1	1	0	0	0	0	0	0	n.a.
b1741	cho	1	0	1	0	0	0	0	0	COG_L
b4225	chpB	0	0	0	0	0	0	0	0	COG_T
b4224	chpS	1	0	1	0	0	0	0	0	COG_T
b3713	chrR	1	1	0	0	0	0	0	0	COG_R
b2155	cirA	1	1	1	0	0	0	0	0	n.a.
b0619	citA	1	1	0	0	0	0	0	0	n.a.
b0620	citB	1	1	1	0	0	0	0	0	n.a.
b0618	citC	1	1	1	0	0	0	0	0	n.a.
b0617	citD	1	1	0	0	0	0	0	0	COG_C
b0616	citE	1	1	0	0	0	0	0	0	COG_G
b0615	citF	1	1	0	0	0	0	0	0	COG_C
b0613	citG	1	0	1	0	0	0	0	0	n.a.
b0612	citT	1	1	1	0	1	0	0	0	COG_P
b0614	citX	1	1	1	0	0	0	0	0	COG_P
b0155	clcA	1	0	1	0	0	0	0	0	COG_P
b1592	clcB	1	0	1	0	0	0	0	0	COG_P
b0882	clpA	1	1	0	0	0	0	0	0	n.a.
b2592	clpB	1	0	1	0	0	0	0	0	n.a.
b0437	clpP	0	0	0	0	0	0	0	0	COG_M
b0881	clpS	1	1	1	0	0	0	0	0	COG_S
b0438	clpX	1	1	1	0	1	0	0	0	COG_O
b1249	clsA	1	1	1	0	0	0	0	0	n.a.
b0789	clsB	1	0	1	0	0	0	0	0	COG_I
b1046	clsC	1	1	1	0	1	0	0	0	COG_I
b0910	cmk	1	1	1	0	0	0	0	0	COG_F
b1870	cmoA	0	0	0	0	0	0	0	0	n.a.
b1871	cmoB	1	1	1	0	0	0	0	0	n.a.
b2933	cmtA	0	0	0	0	0	0	0	0	COG_G
b2934	cmtB	1	1	1	0	0	0	0	0	COG_K
b1625	cnu	1	1	0	0	0	0	0	0	n.a.
b3974	coaA	1	0	1	0	0	0	0	0	COG_H
b3634	coaD	0	0	0	0	0	0	0	0	n.a.
b0103	coaE	0	0	0	0	0	0	0	0	COG_H
b1120	cobB	0	0	0	0	0	0	0	0	COG_K
b0638	cobC	1	0	1	0	0	0	0	0	n.a.
b1992	cobS	1	1	1	0	0	0	0	0	COG_H
b1991	cobT	1	0	1	0	0	0	0	0	COG_H
b1993	cobU	0	0	0	0	0	0	0	0	COG_H
b0337	codA	1	0	1	0	0	0	0	0	COG_S
b0336	codB	1	1	1	0	0	0	0	0	COG_F
b0446	cof	1	0	1	0	0	0	0	0	COG_R
b1145	cohE	1	0	1	0	0	0	0	0	COG_O
b0484	copA	1	1	1	0	0	0	0	0	COG_P
b3816	corA	1	0	1	0	0	0	0	0	COG_P
b3032	cpdA	1	1	1	0	0	0	0	0	n.a.
b4213	cpdB	1	0	1	0	0	0	0	0	COG_F
b2049	cpsB	1	1	1	0	1	0	1	0	n.a.
b2048	cpsG	0	0	0	0	0	0	1	0	COG_G
b2896	cptA	1	0	1	0	0	0	0	0	n.a.
b3911	cpxA	1	1	0	1	0	0	0	0	n.a.
b4484	cpxP	1	0	1	0	0	0	0	0	COG_L
b3912	cpxR	0	0	0	0	0	0	0	0	COG_M
b0080	cra	1	0	1	0	0	0	0	0	n.a.
b4397	creA	1	0	1	0	0	0	0	0	COG_S
b4398	creB	1	1	0	0	0	0	0	0	COG_M
b4399	creC	0	0	0	0	0	0	0	0	n.a.
b4400	creD	1	1	1	0	0	0	0	0	COG_V
b4109	crfC	1	1	1	0	0	0	0	0	n.a.
b0240	crl	0	0	0	0	0	0	0	0	n.a.
b1146	croE	1	1	1	0	0	0	0	0	n.a.
b3357	crp	0	0	0	0	0	0	0	0	COG_T
b2417	crr	1	1	1	0	1	0	0	0	COG_G
b2810	csdA	1	0	1	0	0	0	0	0	COG_E
b2811	csdE	1	1	0	0	0	0	0	0	COG_R
b1042	csgA	0	0	0	0	0	0	0	0	n.a.
b1041	csgB	1	1	1	0	0	0	0	0	n.a.
b1043	csgC	1	1	0	0	0	0	0	0	n.a.
b1040	csgD	1	0	1	0	0	0	0	0	COG_K
b1039	csgE	1	0	1	0	0	0	0	0	n.a.
b1038	csgF	1	0	1	0	0	0	0	0	n.a.
b1037	csgG	1	0	1	0	0	0	0	0	COG_M
b2659	csiD	1	1	1	0	0	0	0	0	n.a.
b2535	csiE	1	1	1	0	0	0	0	0	n.a.
b2664	csiR	0	0	0	0	0	0	0	0	COG_K
b3556	cspA	1	1	1	0	0	0	0	0	COG_K
b1557	cspB	1	1	0	0	0	0	0	0	COG_K
b1823	cspC	1	1	1	0	1	0	0	0	COG_K
b0880	cspD	0	0	0	0	0	0	0	0	COG_K
b0623	cspE	1	1	1	0	1	0	0	0	COG_K
b1558	cspF	1	1	1	0	0	0	0	0	COG_K
b0990	cspG	1	1	1	0	0	0	0	0	COG_K
b0989	cspH	0	0	0	0	0	0	0	0	n.a.
b1552	cspI	1	1	0	0	0	0	0	0	n.a.
b2696	csrA	1	1	1	0	1	0	0	0	COG_T
b4408	csrB	1	1	0	0	0	0	0	0	n.a.
b4457	csrC	0	0	0	0	0	0	0	0	n.a.
b3252	csrD	1	1	1	0	1	0	0	0	n.a.
b0598	cstA	0	0	0	0	0	0	0	0	COG_T
b0123	cueO	1	1	1	0	0	0	0	0	COG_Q
b0487	cueR	1	0	1	0	0	0	0	0	COG_K
b1449	curA	1	0	1	0	0	0	0	0	n.a.
b0575	cusA	1	0	1	0	0	0	0	0	n.a.
b0574	cusB	0	0	0	0	0	0	0	0	n.a.
b0572	cusC	1	0	1	0	0	0	0	0	COG_R
b0573	cusF	0	0	0	0	0	0	0	0	COG_S
b0571	cusR	0	0	0	0	0	0	0	0	n.a.
b0570	cusS	1	1	1	0	1	0	0	0	n.a.
b4137	cutA	1	1	0	0	0	0	0	0	COG_P
b1874	cutC	1	1	1	0	0	0	0	0	n.a.
b2313	cvpA	1	0	1	0	0	0	0	0	COG_R
b1191	cvrA	1	1	1	0	0	0	0	0	COG_P
b3806	cyaA	0	0	0	0	0	0	0	0	COG_F
b4438	cyaR	1	1	0	0	0	0	0	0	n.a.
b3807	cyaY	1	1	0	0	0	0	0	0	COG_P
b1418	cybB	1	0	1	0	0	0	0	0	COG_C
b4236	cybC	0	0	0	0	0	0	0	0	COG_C
b4208	cycA	1	0	1	0	0	0	0	0	COG_E
b0733	cydA	0	0	0	0	0	0	0	0	COG_C
b0734	cydB	1	1	0	0	0	0	0	0	COG_C
b0886	cydC	0	0	0	0	0	0	0	0	n.a.
b0887	cydD	1	1	1	0	1	0	0	0	COG_P
b4515	cydX	1	1	0	0	0	0	0	0	n.a.
b0338	cynR	0	0	0	0	0	0	0	0	n.a.
b0340	cynS	0	0	0	0	0	0	0	0	COG_P
b0339	cynT	1	1	0	0	0	0	0	0	COG_P
b0341	cynX	1	1	1	0	1	0	0	0	COG_P
b0432	cyoA	1	1	1	0	0	0	0	0	COG_C
b0431	cyoB	0	0	0	0	0	0	0	0	COG_C
b0430	cyoC	0	0	0	0	0	0	0	0	COG_C
b0429	cyoD	1	0	1	0	0	0	0	0	COG_C
b0428	cyoE	0	0	0	0	0	0	0	0	COG_O
b2422	cysA	1	0	1	0	0	0	0	0	COG_P
b1275	cysB	1	0	1	0	0	0	0	0	COG_K
b2750	cysC	0	0	0	0	0	0	0	0	COG_P
b2752	cysD	1	0	1	0	0	0	0	0	COG_E
b3607	cysE	0	0	0	0	0	0	0	0	COG_E
b3368	cysG	0	0	0	0	0	0	0	0	n.a.
b2762	cysH	0	0	0	0	0	0	0	0	COG_E
b2763	cysI	1	1	1	0	0	0	0	0	COG_P
b2764	cysJ	1	1	0	0	0	0	0	0	COG_P
b2414	cysK	1	1	0	0	0	0	0	0	COG_E
b2421	cysM	0	0	0	0	0	0	0	0	COG_E
b2751	cysN	1	1	0	0	0	0	0	0	COG_P
b2425	cysP	0	0	0	0	0	0	0	0	COG_P
b4214	cysQ	1	1	1	0	0	0	0	0	COG_P
b0526	cysS	1	1	1	0	1	0	0	0	COG_J
b1910	cysT	0	0	0	0	0	0	0	0	n.a.
b2424	cysU	1	0	1	0	0	0	0	0	COG_O
b2423	cysW	1	1	1	0	0	0	0	0	n.a.
b2413	cysZ	1	1	1	0	1	0	0	0	COG_E
b3934	cytR	1	1	1	0	0	0	0	0	COG_K
b0632	dacA	0	0	0	0	0	0	0	0	COG_M
b3182	dacB	0	0	0	0	0	0	0	0	COG_M
b0839	dacC	0	0	0	0	0	0	0	0	COG_M
b2010	dacD	1	0	1	0	0	0	0	0	COG_M
b1189	dadA	0	0	0	0	0	0	0	0	COG_E
b1190	dadX	1	1	1	0	0	0	0	0	COG_M
b3387	dam	1	1	1	0	0	0	0	0	COG_L
b3388	damX	0	0	0	0	0	0	0	0	COG_S
b2478	dapA	0	0	0	0	0	0	0	0	COG_L
b0031	dapB	1	0	1	0	0	0	0	0	COG_E
b0166	dapD	0	0	0	0	0	0	0	0	COG_E
b2472	dapE	0	0	0	0	0	0	0	0	COG_E
b3809	dapF	1	0	1	0	0	0	0	0	COG_E
b1206	dauA	1	1	1	0	1	0	0	0	COG_P
b1343	dbpA	1	1	1	0	0	0	0	0	COG_I
b2065	dcd	0	0	0	0	0	0	0	0	COG_F
b1961	dcm	1	0	1	0	0	0	0	0	COG_L
b1538	dcp	1	1	0	0	0	0	0	0	COG_E
b3472	dcrB	1	1	1	0	0	0	0	0	n.a.
b3528	dctA	0	0	0	0	0	0	0	0	COG_C
b3507	dctR	0	0	0	0	0	0	0	0	COG_K
b4138	dcuA	1	1	1	0	0	0	0	0	COG_R
b4123	dcuB	1	0	1	0	0	0	0	0	COG_R
b0621	dcuC	1	0	1	0	0	0	0	0	n.a.
b3227	dcuD	0	0	0	0	0	0	0	0	COG_C
b4124	dcuR	1	0	1	0	0	0	0	0	COG_T
b4125	dcuS	1	1	1	0	1	0	0	0	COG_T
b1919	dcyD	1	0	1	0	0	0	0	0	COG_E
b0381	ddlA	1	1	0	0	0	0	0	0	COG_M
b0092	ddlB	1	1	0	0	0	0	0	0	COG_M
b1487	ddpA	1	0	1	0	0	0	0	0	COG_E
b1486	ddpB	1	0	1	0	0	0	0	0	COG_P
b1485	ddpC	1	0	1	0	0	0	0	0	COG_G
b1484	ddpD	0	0	0	0	0	0	0	0	COG_O
b1483	ddpF	1	1	1	0	0	0	0	0	COG_R
b1488	ddpX	1	0	1	0	0	0	0	0	COG_M
b3162	deaD	0	0	0	0	0	0	0	0	COG_I
b2317	dedA	1	0	1	0	0	0	0	0	COG_S
b2314	dedD	1	0	1	0	0	0	0	0	COG_S
b3287	def	1	1	0	0	0	0	0	0	COG_J
b0161	degP	1	1	1	1	1	0	0	0	n.a.
b3234	degQ	1	1	1	0	0	0	0	0	COG_O
b3235	degS	1	0	1	0	0	0	0	0	COG_O
b4382	deoA	0	0	0	0	0	0	0	0	COG_F
b4383	deoB	0	0	0	0	0	0	0	0	COG_G
b4381	deoC	0	0	0	0	0	0	0	0	COG_F
b4384	deoD	1	1	0	0	0	0	0	0	COG_F
b0840	deoR	0	0	0	0	0	0	0	0	COG_P
b2511	der	1	1	0	0	0	0	0	0	COG_R
b3639	dfp	1	1	0	0	0	0	0	0	n.a.
b1535	dgcZ	1	1	0	0	0	0	0	0	n.a.
b4042	dgkA	1	1	1	0	0	0	0	0	COG_M
b4477	dgoA	0	0	0	0	0	0	0	0	n.a.
b4478	dgoD	1	0	1	0	0	0	0	0	n.a.
b3693	dgoK	1	0	1	0	0	0	0	0	COG_G
b4479	dgoR	0	0	0	0	0	0	0	0	n.a.
b3691	dgoT	1	1	1	0	0	0	0	0	COG_H
b0160	dgt	1	1	0	0	0	0	0	0	COG_F
b1200	dhaK	1	1	1	0	0	0	0	0	COG_G
b1199	dhaL	0	0	0	0	0	0	0	0	n.a.
b1198	dhaM	1	1	1	0	0	0	0	0	n.a.
b1201	dhaR	1	1	1	0	1	0	0	0	COG_G
b3149	diaA	1	1	1	0	0	0	0	0	COG_G
b1570	dicA	0	0	0	0	0	0	0	0	COG_K
b1575	dicB	1	1	0	0	0	0	0	0	n.a.
b1569	dicC	0	0	0	0	0	0	0	0	n.a.
b1574	dicF	1	1	0	0	0	0	0	0	n.a.
b0231	dinB	0	0	0	0	0	0	0	0	n.a.
b3645	dinD	0	0	0	0	0	0	0	0	n.a.
b4044	dinF	1	1	1	0	0	0	0	0	COG_V
b0799	dinG	1	1	1	0	0	0	0	0	n.a.
b1061	dinI	0	0	0	0	0	0	0	0	n.a.
b0226	dinJ	0	0	0	0	0	0	0	0	COG_L
b4613	dinQ	0	0	0	0	0	0	0	0	n.a.
b0055	djlA	1	1	0	0	0	0	0	0	COG_O
b0646	djlB	1	1	0	0	0	0	0	0	n.a.
b0649	djlC	1	1	0	0	0	0	0	0	n.a.
b3012	dkgA	0	0	0	0	0	0	0	0	COG_R
b0207	dkgB	0	0	0	0	0	0	0	0	COG_R
b0145	dksA	1	1	1	0	1	0	0	0	COG_T
b2133	dld	1	1	1	0	1	0	0	0	n.a.
b1800	dmlA	1	0	1	0	0	0	0	0	COG_M
b1799	dmlR	1	1	1	0	0	0	0	0	n.a.
b0894	dmsA	1	0	1	0	0	0	0	0	COG_C
b0895	dmsB	1	1	1	0	1	0	0	0	COG_C
b0896	dmsC	1	1	1	0	0	0	0	0	COG_R
b1591	dmsD	0	0	0	0	0	0	0	0	COG_R
b3702	dnaA	0	0	0	0	0	0	0	0	COG_L
b4052	dnaB	1	0	1	0	0	0	0	0	COG_L
b4361	dnaC	0	0	0	0	0	0	0	0	COG_L
b0184	dnaE	1	1	0	0	0	0	0	0	COG_L
b3066	dnaG	1	0	1	0	0	0	0	0	COG_L
b0015	dnaJ	1	1	0	0	0	0	0	0	COG_O
b0014	dnaK	1	1	0	0	0	0	0	0	n.a.
b3701	dnaN	1	0	1	0	0	0	0	0	COG_L
b0215	dnaQ	0	0	0	0	0	0	0	0	COG_L
b4362	dnaT	1	1	0	0	0	0	0	0	n.a.
b0470	dnaX	0	0	0	0	0	0	0	0	COG_L
b1490	dosC	1	0	1	0	0	0	0	0	n.a.
b1489	dosP	1	1	1	0	1	0	0	0	n.a.
b3544	dppA	1	0	1	0	0	0	0	0	COG_E
b3543	dppB	1	1	0	0	0	0	0	0	COG_P
b3542	dppC	1	1	0	0	0	0	0	0	COG_G
b3541	dppD	1	1	0	0	0	0	0	0	COG_O
b3540	dppF	1	1	1	0	0	0	0	0	n.a.
b0812	dps	1	1	1	0	0	0	0	0	COG_P
b3860	dsbA	1	0	1	0	0	0	0	0	COG_J
b1185	dsbB	0	0	0	0	0	0	0	0	COG_O
b2893	dsbC	1	1	1	0	1	0	0	0	COG_O
b4136	dsbD	1	1	1	0	0	0	0	0	n.a.
b2195	dsbE	1	1	1	0	1	0	0	0	n.a.
b0604	dsbG	1	1	1	0	1	0	0	0	COG_O
b2366	dsdA	1	1	0	0	0	0	0	0	COG_E
b2364	dsdC	0	0	0	0	0	0	0	0	COG_K
b2365	dsdX	0	0	0	0	0	0	0	0	COG_C
b1954	dsrA	1	1	0	0	0	0	0	0	n.a.
b1952	dsrB	1	1	1	0	0	0	0	0	n.a.
b3887	dtd	1	0	1	0	0	0	0	0	COG_J
b1634	dtpA	0	0	0	0	0	0	0	0	COG_E
b3496	dtpB	1	1	0	0	0	0	0	0	COG_E
b4130	dtpC	1	1	0	0	0	0	0	0	COG_E
b0709	dtpD	0	0	0	0	0	0	0	0	COG_E
b4049	dusA	1	1	0	0	0	0	0	0	n.a.
b3260	dusB	0	0	0	0	0	0	0	0	COG_J
b2140	dusC	1	1	1	0	0	0	0	0	COG_J
b3640	dut	0	0	0	0	0	0	0	0	COG_F
b0173	dxr	1	1	0	0	0	0	0	0	COG_I
b0420	dxs	0	0	0	0	0	0	0	0	COG_C
b0297	eaeH	1	1	0	0	0	0	0	0	n.a.
b1533	eamA	1	0	1	0	0	0	0	0	COG_G
b2578	eamB	1	0	1	0	0	0	0	0	COG_E
b3076	ebgA	1	0	1	0	0	0	0	0	COG_G
b3077	ebgC	1	0	1	0	0	0	0	0	COG_G
b3075	ebgR	1	0	1	0	0	0	0	0	COG_K
b4410	ecnA	1	0	1	0	0	0	0	0	n.a.
b4411	ecnB	1	0	1	0	0	0	0	0	n.a.
b2209	eco	1	1	0	0	0	0	0	0	COG_R
b0293	ecpA	1	0	1	0	0	0	0	0	n.a.
b0292	ecpB	1	0	1	0	0	0	0	0	n.a.
b0291	ecpC	0	0	0	0	0	0	0	0	n.a.
b0290	ecpD	0	0	0	0	0	0	0	0	n.a.
b0289	ecpE	0	0	0	0	0	0	0	0	n.a.
b0294	ecpR	1	1	0	0	0	0	0	0	n.a.
b1850	eda	1	0	1	0	0	0	0	0	COG_G
b1851	edd	1	1	0	0	0	0	0	0	COG_E
b1019	efeB	1	0	1	0	0	0	0	0	COG_P
b1018	efeO	1	1	0	0	0	0	0	0	n.a.
b4490	efeU	1	1	0	0	0	0	0	0	n.a.
b4147	efp	1	1	0	0	0	0	0	0	COG_J
b2267	elaA	1	1	1	0	0	0	0	0	COG_R
b2266	elaB	1	1	0	0	0	0	0	0	n.a.
b2269	elaD	1	1	0	0	0	0	0	0	n.a.
b3209	elbB	0	0	0	0	0	0	0	0	n.a.
b0938	elfA	1	0	1	0	0	0	0	0	n.a.
b0940	elfC	0	0	0	0	0	0	0	0	COG_O
b0939	elfD	0	0	0	0	0	0	0	0	COG_S
b0941	elfG	1	1	0	0	0	0	0	0	n.a.
b0920	elyC	0	0	0	0	0	0	0	0	COG_S
b2685	emrA	1	0	1	0	0	0	0	0	COG_V
b2686	emrB	1	0	1	0	0	0	0	0	COG_H
b3673	emrD	1	1	1	0	1	0	0	0	n.a.
b0543	emrE	1	0	1	0	0	0	0	0	COG_P
b2368	emrK	1	1	1	0	1	0	0	0	COG_V
b2367	emrY	1	1	1	0	0	0	0	0	n.a.
b1193	emtA	1	0	1	0	0	0	0	0	n.a.
b2945	endA	1	0	1	0	0	0	0	0	COG_L
b2779	eno	1	1	1	0	0	0	0	0	COG_G
b0596	entA	0	0	0	0	0	0	0	0	COG_E
b0595	entB	1	0	1	0	0	0	0	0	n.a.
b0593	entC	0	0	0	0	0	0	0	0	COG_E
b0583	entD	1	1	1	0	0	0	0	0	COG_Q
b0594	entE	1	1	1	0	0	0	0	0	COG_Q
b0586	entF	1	1	1	0	0	0	0	0	n.a.
b0597	entH	0	0	0	0	0	0	0	0	COG_Q
b0591	entS	1	1	1	0	1	0	0	0	n.a.
b3613	envC	1	1	1	0	0	0	0	0	COG_D
b0566	envY	1	1	1	0	0	0	0	0	COG_K
b3404	envZ	1	1	1	0	0	0	0	0	n.a.
b2927	epd	1	1	1	0	0	0	0	0	COG_G
b4155	epmA	1	1	1	0	0	0	0	0	n.a.
b4146	epmB	1	1	0	0	0	0	0	0	COG_E
b2326	epmC	1	0	1	0	0	0	0	0	COG_S
b4114	eptA	1	1	1	0	0	0	1	0	COG_R
b3546	eptB	1	1	1	0	1	0	1	0	COG_R
b3955	eptC	0	0	0	0	0	0	1	0	COG_R
b2566	era	1	1	1	0	0	0	0	0	COG_R
b0156	erpA	1	0	1	0	0	0	0	0	n.a.
b4707	esrE	0	0	0	0	0	0	0	0	n.a.
b0554	essD	1	0	1	0	0	0	0	0	n.a.
b1556	essQ	1	1	0	0	0	0	0	0	n.a.
b0981	etk	1	0	1	1	0	0	1	0	n.a.
b0982	etp	1	0	1	0	0	0	0	0	COG_T
b4391	ettA	1	0	1	0	0	0	0	0	COG_R
b2451	eutA	1	1	1	0	0	0	0	0	COG_E
b2441	eutB	1	1	1	0	0	0	0	0	COG_E
b2440	eutC	1	0	1	0	0	0	0	0	COG_E
b2458	eutD	1	1	1	0	0	0	0	0	n.a.
b2455	eutE	1	1	1	0	0	0	0	0	COG_C
b2453	eutG	1	0	1	0	0	0	0	0	COG_C
b2452	eutH	0	0	0	0	0	0	0	0	COG_E
b2454	eutJ	0	0	0	0	0	0	0	0	COG_E
b2438	eutK	1	1	1	0	1	0	0	0	COG_S
b2439	eutL	0	0	0	0	0	0	0	0	COG_E
b2457	eutM	0	0	0	0	0	0	0	0	n.a.
b2456	eutN	0	0	0	0	0	0	0	0	n.a.
b2461	eutP	1	0	1	0	0	0	0	0	COG_E
b2460	eutQ	1	0	1	0	0	0	0	0	COG_E
b2437	eutR	1	1	1	0	0	0	0	0	COG_K
b2462	eutS	0	0	0	0	0	0	0	0	COG_E
b2459	eutT	1	0	1	0	0	0	0	0	COG_E
b2369	evgA	1	1	0	0	0	0	0	0	COG_E
b2370	evgS	1	0	1	0	0	0	0	0	n.a.
b3006	exbB	1	1	1	0	0	0	0	0	COG_U
b3005	exbD	0	0	0	0	0	0	0	0	COG_U
b0539	exoD	0	0	0	0	0	0	0	0	n.a.
b1844	exoX	0	0	0	0	0	0	0	0	COG_L
b3094	exuR	1	1	0	0	0	0	0	0	COG_K
b3093	exuT	0	0	0	0	0	0	0	0	n.a.
b4690	eyeA	0	0	0	0	0	0	0	0	n.a.
b0954	fabA	1	1	1	0	0	0	0	0	COG_I
b2323	fabB	1	1	1	0	1	0	0	0	COG_H
b1092	fabD	1	1	1	0	0	0	0	0	COG_I
b1095	fabF	0	0	0	0	0	0	0	0	COG_H
b1093	fabG	1	1	0	0	0	0	0	0	COG_E
b1091	fabH	0	0	0	0	0	0	0	0	COG_I
b1288	fabI	1	1	0	0	0	0	0	0	COG_I
b3963	fabR	1	0	1	0	0	0	0	0	n.a.
b0180	fabZ	1	1	1	0	1	1	1	0	COG_I
b3845	fadA	1	1	1	0	0	0	0	0	COG_I
b3846	fadB	1	0	1	0	0	0	0	0	n.a.
b1805	fadD	1	1	1	0	1	0	0	0	COG_S
b0221	fadE	1	1	1	0	0	0	0	0	COG_I
b3081	fadH	1	1	1	0	0	0	0	0	n.a.
b2342	fadI	1	0	1	0	0	0	0	0	COG_I
b2341	fadJ	1	1	1	0	1	0	0	0	n.a.
b1701	fadK	1	0	1	0	0	0	0	0	n.a.
b2344	fadL	0	0	0	0	0	0	0	0	COG_I
b0443	fadM	0	0	0	0	0	0	0	0	COG_R
b1187	fadR	0	0	0	0	0	0	0	0	COG_K
b2912	fau	0	0	0	0	0	0	0	0	COG_H
b2925	fbaA	1	1	1	0	0	0	0	0	n.a.
b2097	fbaB	1	0	1	0	0	0	0	0	COG_G
b4232	fbp	1	1	0	0	0	0	0	0	COG_G
b3895	fdhD	1	1	0	0	0	0	0	0	COG_C
b3891	fdhE	1	1	1	0	1	0	0	0	COG_O
b4079	fdhF	1	1	0	0	0	0	0	0	COG_C
b1474	fdnG	1	1	1	0	0	0	0	0	COG_C
b1475	fdnH	0	0	0	0	0	0	0	0	COG_C
b1476	fdnI	1	1	1	0	1	0	0	0	COG_C
b3894	fdoG	1	0	1	0	0	0	0	0	COG_C
b3893	fdoH	1	0	1	0	0	0	0	0	COG_C
b3892	fdoI	1	1	1	0	1	0	0	0	COG_C
b0518	fdrA	0	0	0	0	0	0	0	0	COG_C
b2525	fdx	1	1	0	0	0	0	0	0	COG_C
b1385	feaB	0	0	0	0	0	0	0	0	n.a.
b1384	feaR	1	0	1	0	0	0	0	0	COG_K
b4291	fecA	0	0	0	0	0	0	0	0	COG_P
b4290	fecB	1	0	1	0	0	0	0	0	COG_P
b4289	fecC	0	0	0	0	0	0	0	0	COG_P
b4288	fecD	1	0	1	0	0	0	0	0	COG_P
b4287	fecE	1	1	1	0	1	0	0	0	COG_P
b4293	fecI	1	1	1	0	0	0	0	0	COG_K
b4292	fecR	1	1	1	0	1	0	0	0	COG_K
b3408	feoA	1	0	1	0	0	0	0	0	COG_P
b3409	feoB	0	0	0	0	0	0	0	0	COG_P
b3410	feoC	1	1	0	0	0	0	0	0	n.a.
b0584	fepA	1	0	1	0	0	0	0	0	COG_P
b0592	fepB	0	0	0	0	0	0	0	0	COG_P
b0588	fepC	1	1	0	0	0	0	0	0	COG_P
b0590	fepD	1	0	1	0	0	0	0	0	COG_P
b0587	fepE	1	1	1	0	0	0	1	0	COG_M
b0589	fepG	1	0	1	0	0	0	0	0	COG_P
b0585	fes	1	0	1	0	0	0	0	0	COG_P
b0490	fetA	0	0	0	0	0	0	0	0	COG_R
b0491	fetB	1	1	1	0	0	0	0	0	COG_R
b2610	ffh	1	1	1	0	0	0	0	0	COG_U
b0455	ffs	0	0	0	0	0	0	0	0	n.a.
b2731	fhlA	0	0	0	0	0	0	0	0	COG_S
b0150	fhuA	0	0	0	0	0	0	0	0	COG_P
b0153	fhuB	0	0	0	0	0	0	0	0	COG_P
b0151	fhuC	1	1	1	0	0	0	0	0	COG_P
b0152	fhuD	1	1	1	0	1	0	0	0	n.a.
b1102	fhuE	0	0	0	0	0	0	0	0	COG_P
b4367	fhuF	1	1	1	0	0	0	0	0	COG_R
b3361	fic	1	1	1	0	0	0	0	0	COG_D
b3915	fieF	1	1	1	0	1	0	0	0	COG_P
b4314	fimA	1	1	1	0	0	0	0	0	COG_S
b4312	fimB	1	0	1	0	0	0	0	0	COG_L
b4316	fimC	1	1	1	0	1	0	0	0	COG_S
b4317	fimD	1	1	0	0	0	0	0	0	COG_O
b4313	fimE	1	0	1	0	0	0	0	0	COG_L
b4318	fimF	0	0	0	0	0	0	0	0	COG_S
b4319	fimG	0	0	0	0	0	0	0	0	COG_S
b4320	fimH	0	0	0	0	0	0	0	0	n.a.
b4315	fimI	0	0	0	0	0	0	0	0	COG_S
b3261	fis	0	0	0	0	0	0	0	0	COG_S
b0805	fiu	1	0	1	0	0	0	0	0	COG_P
b0041	fixA	0	0	0	0	0	0	0	0	COG_C
b0042	fixB	1	0	1	0	0	0	0	0	n.a.
b0043	fixC	1	0	1	0	0	0	0	0	COG_C
b0044	fixX	0	0	0	0	0	0	0	0	COG_C
b4207	fklB	1	1	1	0	1	0	0	0	COG_O
b3347	fkpA	1	1	1	0	1	0	0	0	COG_O
b0028	fkpB	1	1	0	0	0	0	0	0	n.a.
b0624	flc	1	1	1	0	1	0	0	0	COG_D
b0684	fldA	1	1	0	0	0	0	0	0	COG_C
b2895	fldB	1	1	1	0	0	0	0	0	COG_C
b1072	flgA	1	0	1	0	0	0	0	0	COG_I
b1073	flgB	1	0	1	0	0	0	0	0	COG_N
b1074	flgC	0	0	0	0	0	0	0	0	COG_N
b1075	flgD	0	0	0	0	0	0	0	0	COG_N
b1076	flgE	1	0	1	0	0	0	0	0	COG_N
b1077	flgF	0	0	0	0	0	0	0	0	COG_N
b1078	flgG	1	0	1	0	0	0	0	0	COG_N
b1079	flgH	1	1	0	0	0	0	0	0	COG_N
b1080	flgI	1	0	1	0	0	0	0	0	COG_N
b1081	flgJ	0	0	0	0	0	0	0	0	n.a.
b1082	flgK	1	0	1	0	0	0	0	0	COG_N
b1083	flgL	1	1	1	0	0	0	0	0	COG_N
b1071	flgM	0	0	0	0	0	0	0	0	COG_V
b1070	flgN	1	1	0	0	0	0	0	0	COG_R
b1879	flhA	0	0	0	0	0	0	0	0	COG_S
b1880	flhB	1	1	1	0	1	0	0	0	COG_S
b1891	flhC	1	1	0	0	0	0	0	0	n.a.
b1892	flhD	1	1	0	0	0	0	0	0	n.a.
b1878	flhE	1	1	0	0	0	0	0	0	n.a.
b1922	fliA	1	1	1	0	0	0	0	0	COG_K
b1923	fliC	1	0	1	0	0	0	0	0	COG_N
b1924	fliD	1	0	1	0	0	0	0	0	COG_N
b1937	fliE	1	1	0	0	0	0	0	0	COG_J
b1938	fliF	1	0	1	0	0	0	0	0	COG_O
b1939	fliG	1	0	1	0	0	0	0	0	COG_N
b1940	fliH	0	0	0	0	0	0	0	0	COG_K
b1941	fliI	1	1	1	0	0	0	0	0	COG_C
b1942	fliJ	0	0	0	0	0	0	0	0	COG_S
b1943	fliK	1	0	1	0	0	0	0	0	COG_N
b1944	fliL	1	1	1	0	0	0	0	0	COG_N
b1945	fliM	1	0	1	0	0	0	0	0	COG_N
b1946	fliN	0	0	0	0	0	0	0	0	COG_S
b1947	fliO	1	0	1	0	0	0	0	0	COG_N
b1948	fliP	0	0	0	0	0	0	0	0	COG_L
b1949	fliQ	1	0	1	0	0	0	0	0	COG_S
b1950	fliR	0	0	0	0	0	0	0	0	COG_S
b1925	fliS	1	0	1	0	0	0	0	0	COG_L
b1926	fliT	1	0	1	0	0	0	0	0	n.a.
b1920	fliY	1	0	1	0	0	0	0	0	n.a.
b1921	fliZ	0	0	0	0	0	0	0	0	n.a.
b2321	flk	1	1	1	0	0	0	0	0	n.a.
b2000	flu	0	0	0	0	0	0	0	0	n.a.
b1566	flxA	1	0	1	0	0	0	0	0	n.a.
b3288	fmt	0	0	0	0	0	0	0	0	COG_J
b1334	fnr	1	1	1	0	0	0	0	0	COG_T
b4699	fnrS	0	0	0	0	0	0	0	0	n.a.
b0904	focA	1	1	1	0	0	0	0	0	COG_P
b2492	focB	1	1	1	0	0	0	0	0	COG_P
b0048	folA	1	1	1	0	0	0	0	0	COG_H
b3058	folB	0	0	0	0	0	0	0	0	COG_H
b2315	folC	1	0	1	0	0	0	0	0	COG_H
b0529	folD	0	0	0	0	0	0	0	0	COG_H
b2153	folE	1	1	0	0	0	0	0	0	COG_H
b0142	folK	1	0	1	0	0	0	0	0	COG_H
b1606	folM	0	0	0	0	0	0	0	0	n.a.
b3177	folP	0	0	0	0	0	0	0	0	COG_H
b2303	folX	0	0	0	0	0	0	0	0	COG_H
b3924	fpr	1	1	0	0	0	0	0	0	COG_C
b2374	frc	0	0	0	0	0	0	0	0	COG_C
b4154	frdA	1	1	1	0	0	0	0	0	COG_C
b4153	frdB	1	1	1	0	0	0	0	0	COG_C
b4152	frdC	1	1	1	0	1	0	0	0	COG_C
b4151	frdD	1	0	1	0	0	0	0	0	COG_C
b3844	fre	1	1	0	0	0	0	0	0	n.a.
b3370	frlA	1	1	1	0	0	0	0	0	n.a.
b3371	frlB	0	0	0	0	0	0	0	0	COG_M
b4474	frlC	0	0	0	0	0	0	0	0	COG_G
b3374	frlD	1	0	1	0	0	0	0	0	n.a.
b3375	frlR	1	1	1	0	0	0	0	0	COG_K
b0356	frmA	0	0	0	0	0	0	0	0	n.a.
b0355	frmB	1	0	1	0	0	0	0	0	COG_R
b0357	frmR	0	0	0	0	0	0	0	0	COG_S
b0172	frr	1	1	1	0	0	0	0	0	COG_J
b0239	frsA	1	1	1	0	1	0	0	0	COG_R
b2167	fruA	0	0	0	0	0	0	0	0	n.a.
b2169	fruB	0	0	0	0	0	0	0	0	n.a.
b2168	fruK	0	0	0	0	0	0	0	0	COG_G
b3900	frvA	0	0	0	0	0	0	0	0	COG_K
b3899	frvB	1	0	1	0	0	0	0	0	n.a.
b3897	frvR	1	1	1	0	0	0	0	0	n.a.
b3898	frvX	1	0	1	0	0	0	0	0	COG_G
b3947	frwA	0	0	0	0	0	0	0	0	n.a.
b3950	frwB	0	0	0	0	0	0	0	0	COG_G
b3949	frwC	1	1	1	0	0	0	0	0	COG_G
b3953	frwD	1	0	1	0	0	0	0	0	COG_G
b2383	fryA	1	1	1	0	0	0	0	0	n.a.
b2387	fryB	1	1	1	0	0	0	0	0	COG_G
b2386	fryC	1	0	1	0	0	0	0	0	COG_G
b0825	fsaA	0	0	0	0	0	0	0	0	n.a.
b3946	fsaB	0	0	0	0	0	0	0	0	n.a.
b0479	fsr	1	1	1	0	1	0	0	0	n.a.
b1905	ftnA	1	1	0	0	0	0	0	0	n.a.
b1902	ftnB	1	0	1	0	0	0	0	0	COG_P
b0094	ftsA	0	0	0	0	0	0	0	0	COG_D
b2748	ftsB	1	1	0	0	0	0	0	0	COG_D
b3463	ftsE	1	0	1	0	0	0	0	0	COG_D
b3178	ftsH	0	0	0	0	0	0	0	0	n.a.
b0084	ftsI	0	0	0	0	0	0	0	0	COG_M
b0890	ftsK	0	0	0	0	0	0	0	0	COG_D
b0083	ftsL	1	1	1	0	1	0	0	0	COG_D
b3933	ftsN	1	0	1	0	0	0	0	0	COG_D
b3017	ftsP	0	0	0	0	0	0	0	0	n.a.
b0093	ftsQ	1	1	0	0	0	0	0	0	COG_M
b0089	ftsW	1	1	1	0	0	0	0	0	COG_D
b3462	ftsX	0	0	0	0	0	0	0	0	COG_D
b3464	ftsY	0	0	0	0	0	0	0	0	n.a.
b0095	ftsZ	0	0	0	0	0	0	0	0	COG_D
b2800	fucA	0	0	0	0	0	0	0	0	n.a.
b2802	fucI	0	0	0	0	0	0	0	0	COG_G
b2803	fucK	0	0	0	0	0	0	0	0	COG_G
b2799	fucO	1	1	1	0	0	0	0	0	COG_C
b2801	fucP	1	0	1	0	0	0	0	0	COG_G
b2805	fucR	1	1	1	0	1	0	0	0	COG_P
b2804	fucU	0	0	0	0	0	0	0	0	COG_G
b1612	fumA	1	1	0	0	0	0	0	0	n.a.
b4122	fumB	1	1	0	0	0	0	0	0	n.a.
b1611	fumC	0	0	0	0	0	0	0	0	n.a.
b0683	fur	1	1	0	0	0	0	0	0	COG_P
b3340	fusA	1	1	1	0	0	0	0	0	COG_J
b4140	fxsA	1	1	1	0	1	0	0	0	COG_R
b2661	gabD	0	0	0	0	0	0	0	0	n.a.
b2663	gabP	1	1	1	0	0	0	0	0	COG_E
b2662	gabT	1	1	0	0	0	0	0	0	COG_E
b3517	gadA	0	0	0	0	0	0	0	0	COG_E
b1493	gadB	0	0	0	0	0	0	0	0	COG_E
b1492	gadC	0	0	0	0	0	0	0	0	n.a.
b3512	gadE	1	1	1	0	0	0	0	0	COG_K
b3515	gadW	1	1	1	0	1	0	0	0	n.a.
b3516	gadX	1	1	1	0	1	0	0	0	n.a.
b4452	gadY	1	1	0	0	0	0	0	0	n.a.
b0759	galE	0	0	0	0	0	0	0	0	COG_M
b0757	galK	1	1	1	0	1	0	0	0	COG_G
b0756	galM	0	0	0	0	0	0	0	0	COG_G
b2943	galP	1	0	1	0	0	0	0	0	n.a.
b2837	galR	0	0	0	0	0	0	0	0	COG_K
b2151	galS	1	1	1	0	0	0	0	0	COG_K
b0758	galT	0	0	0	0	0	0	0	0	COG_C
b1236	galU	1	0	1	0	0	0	1	0	COG_M
b1779	gapA	0	0	0	0	0	0	0	0	COG_G
b4493	gapC	0	0	0	0	0	0	0	0	n.a.
b3128	garD	0	0	0	0	0	0	0	0	COG_G
b3124	garK	1	1	1	0	0	0	0	0	COG_G
b3126	garL	0	0	0	0	0	0	0	0	COG_G
b3127	garP	1	0	1	0	0	0	0	0	n.a.
b3125	garR	0	0	0	0	0	0	0	0	COG_I
b2094	gatA	1	0	1	0	0	0	0	0	n.a.
b2093	gatB	0	0	0	0	0	0	0	0	COG_G
b2092	gatC	1	0	1	0	0	0	0	0	COG_G
b2091	gatD	1	0	1	0	0	0	0	0	COG_C
b4498	gatR	0	0	0	0	0	0	0	0	n.a.
b2096	gatY	0	0	0	0	0	0	0	0	COG_G
b2095	gatZ	1	0	1	0	0	0	0	0	COG_G
b0124	gcd	0	0	0	0	0	0	0	0	COG_G
b0507	gcl	1	1	1	0	0	0	0	0	COG_R
b2808	gcvA	1	1	0	0	0	0	0	0	COG_K
b4443	gcvB	0	0	0	0	0	0	0	0	n.a.
b2904	gcvH	1	1	1	0	0	0	0	0	COG_E
b2903	gcvP	1	0	1	0	0	0	0	0	n.a.
b2479	gcvR	1	1	1	0	0	0	0	0	COG_E
b2905	gcvT	0	0	0	0	0	0	0	0	COG_E
b1761	gdhA	1	0	1	0	0	0	0	0	COG_E
b0987	gfcA	1	0	1	0	0	0	0	0	n.a.
b0986	gfcB	1	0	1	0	0	0	0	0	n.a.
b0985	gfcC	0	0	0	0	0	0	0	0	n.a.
b0984	gfcD	0	0	0	0	0	0	0	0	n.a.
b0983	gfcE	0	0	0	0	0	0	0	0	n.a.
b3447	ggt	1	1	0	0	0	0	0	0	COG_E
b4128	ghoS	1	1	1	0	0	0	0	0	n.a.
b4559	ghoT	1	1	1	0	0	0	0	0	n.a.
b1033	ghrA	0	0	0	0	0	0	0	0	COG_R
b3553	ghrB	1	1	1	0	0	0	0	0	COG_F
b4064	ghxP	1	0	1	0	0	0	0	0	COG_R
b4464	ghxQ	1	1	1	0	0	0	0	0	COG_R
b2975	glcA	0	0	0	0	0	0	0	0	COG_C
b2976	glcB	0	0	0	0	0	0	0	0	COG_C
b2980	glcC	1	1	1	0	0	0	0	0	COG_K
b2979	glcD	1	0	1	0	0	0	0	0	COG_C
b4468	glcE	0	0	0	0	0	0	0	0	n.a.
b4467	glcF	1	1	0	0	0	0	0	0	n.a.
b2977	glcG	0	0	0	0	0	0	0	0	COG_R
b3945	gldA	1	1	0	0	0	0	0	0	COG_C
b2036	glf	0	0	0	0	0	0	1	0	COG_M
b3429	glgA	1	1	1	0	1	0	0	0	COG_G
b3432	glgB	0	0	0	0	0	0	0	0	COG_G
b3430	glgC	1	1	0	0	0	0	0	0	COG_G
b3428	glgP	1	1	0	0	0	0	0	0	n.a.
b3049	glgS	0	0	0	0	0	0	0	0	n.a.
b3431	glgX	1	0	1	0	0	0	0	0	COG_G
b2388	glk	1	1	1	0	0	0	0	0	COG_G
b3176	glmM	1	0	1	0	0	0	0	0	n.a.
b3729	glmS	1	1	0	0	0	0	0	0	COG_M
b3730	glmU	1	0	1	0	0	0	1	0	COG_M
b4441	glmY	0	0	0	0	0	0	0	0	n.a.
b4456	glmZ	0	0	0	0	0	0	0	0	n.a.
b3870	glnA	0	0	0	0	0	0	0	0	n.a.
b2553	glnB	1	1	1	0	0	0	0	0	COG_E
b0167	glnD	1	1	1	0	1	0	0	0	COG_O
b3053	glnE	1	1	1	0	1	0	0	0	COG_C
b3868	glnG	0	0	0	0	0	0	0	0	COG_T
b0811	glnH	1	1	0	0	0	0	0	0	n.a.
b0450	glnK	1	1	0	0	0	0	0	0	COG_E
b3869	glnL	1	1	1	0	0	0	0	0	COG_T
b0810	glnP	0	0	0	0	0	0	0	0	COG_E
b0809	glnQ	1	1	1	0	0	0	0	0	COG_E
b0680	glnS	0	0	0	0	0	0	0	0	COG_J
b0670	glnU	0	0	0	0	0	0	0	0	n.a.
b0665	glnV	0	0	0	0	0	0	0	0	n.a.
b0668	glnW	0	0	0	0	0	0	0	0	n.a.
b0664	glnX	0	0	0	0	0	0	0	0	n.a.
b1651	gloA	0	0	0	0	0	0	0	0	COG_E
b0212	gloB	1	1	0	0	0	0	0	0	COG_R
b2241	glpA	1	0	1	0	0	0	0	0	COG_C
b2242	glpB	1	1	1	0	0	0	0	0	COG_E
b2243	glpC	1	1	1	0	0	0	0	0	n.a.
b3426	glpD	0	0	0	0	0	0	0	0	COG_C
b3425	glpE	1	1	0	0	0	0	0	0	COG_P
b3927	glpF	1	1	1	0	1	0	0	0	COG_G
b3424	glpG	1	1	1	0	1	0	0	0	COG_R
b3926	glpK	1	0	1	0	0	0	0	0	COG_C
b2239	glpQ	1	1	1	0	1	0	0	0	COG_C
b3423	glpR	0	0	0	0	0	0	0	0	COG_P
b2240	glpT	1	0	1	0	0	0	0	0	COG_G
b3925	glpX	0	0	0	0	0	0	0	0	COG_G
b2556	glrK	1	1	0	0	0	0	0	0	n.a.
b2554	glrR	1	0	1	0	0	0	0	0	COG_T
b0485	glsA	1	0	1	0	0	0	0	0	COG_E
b1524	glsB	1	1	0	0	0	0	0	0	COG_E
b0720	gltA	0	0	0	0	0	0	0	0	COG_C
b3212	gltB	0	0	0	0	0	0	0	0	n.a.
b3213	gltD	0	0	0	0	0	0	0	0	n.a.
b3214	gltF	0	0	0	0	0	0	0	0	n.a.
b0655	gltI	1	1	1	0	0	0	0	0	n.a.
b0654	gltJ	1	0	1	0	0	0	0	0	COG_E
b0653	gltK	1	0	1	0	0	0	0	0	COG_E
b0652	gltL	1	0	1	0	0	0	0	0	COG_E
b4077	gltP	0	0	0	0	0	0	0	0	COG_C
b3653	gltS	1	0	1	0	0	0	0	0	COG_E
b3969	gltT	0	0	0	0	0	0	0	0	n.a.
b3757	gltU	0	0	0	0	0	0	0	0	n.a.
b4008	gltV	1	1	0	0	0	0	0	0	n.a.
b2590	gltW	0	0	0	0	0	0	0	0	n.a.
b2400	gltX	1	1	1	0	0	0	0	0	COG_J
b0144	gluQ	1	1	0	0	0	0	0	0	n.a.
b3683	glvC	1	1	1	0	1	0	0	0	n.a.
b4556	glvG	1	1	0	0	0	0	0	0	n.a.
b0514	glxK	1	1	1	0	0	0	0	0	COG_G
b0509	glxR	0	0	0	0	0	0	0	0	COG_I
b2551	glyA	0	0	0	0	0	0	0	0	COG_E
b3560	glyQ	0	0	0	0	0	0	0	0	COG_J
b3559	glyS	1	1	0	0	0	0	0	0	COG_J
b3978	glyT	0	0	0	0	0	0	0	0	n.a.
b2864	glyU	0	0	0	0	0	0	0	0	n.a.
b4163	glyV	0	0	0	0	0	0	0	0	n.a.
b1911	glyW	0	0	0	0	0	0	0	0	n.a.
b4164	glyX	0	0	0	0	0	0	0	0	n.a.
b4165	glyY	0	0	0	0	0	0	0	0	n.a.
b2053	gmd	0	0	0	0	0	0	0	0	COG_M
b0222	gmhA	0	0	0	0	0	0	1	0	n.a.
b0200	gmhB	1	1	1	0	0	0	1	0	COG_E
b3648	gmk	0	0	0	0	0	0	0	0	COG_F
b1285	gmr	1	1	1	0	0	0	0	0	n.a.
b2029	gnd	0	0	0	0	0	0	0	0	COG_G
b4517	gnsA	1	1	1	0	0	0	0	0	n.a.
b1550	gnsB	1	1	1	0	0	0	0	0	n.a.
b3437	gntK	1	0	1	0	0	0	0	0	COG_G
b4321	gntP	1	0	1	0	0	0	0	0	COG_C
b3438	gntR	1	0	1	0	0	0	0	0	n.a.
b3415	gntT	1	0	1	0	0	0	0	0	COG_C
b4476	gntU	1	1	1	0	0	0	0	0	COG_C
b3413	gntX	1	1	1	0	0	0	0	0	COG_R
b3500	gor	1	1	0	0	0	0	0	0	COG_C
b3385	gph	1	1	0	0	0	0	0	0	COG_R
b0755	gpmA	0	0	0	0	0	0	0	0	COG_G
b3612	gpmM	0	0	0	0	0	0	0	0	n.a.
b3779	gpp	0	0	0	0	0	0	0	0	n.a.
b3001	gpr	0	0	0	0	0	0	0	0	COG_C
b3608	gpsA	1	0	1	0	0	0	0	0	COG_C
b0238	gpt	1	0	1	0	0	0	0	0	COG_F
b2579	grcA	1	1	0	0	0	0	0	0	COG_R
b3181	greA	1	1	1	0	0	0	0	0	COG_K
b3406	greB	1	0	1	0	0	0	0	0	n.a.
b4143	groL	1	1	1	0	0	0	0	0	COG_O
b4142	groS	1	1	0	0	0	0	0	0	COG_O
b2614	grpE	1	1	1	0	1	0	0	0	COG_O
b0849	grxA	0	0	0	0	0	0	0	0	COG_O
b1064	grxB	1	1	0	0	0	0	0	0	COG_O
b3610	grxC	1	0	1	0	0	0	0	0	COG_O
b1654	grxD	0	0	0	0	0	0	0	0	COG_O
b2688	gshA	0	0	0	0	0	0	0	0	COG_H
b2947	gshB	0	0	0	0	0	0	0	0	COG_L
b0829	gsiA	1	1	1	0	1	0	0	0	n.a.
b0830	gsiB	1	0	1	0	0	0	0	0	COG_E
b0831	gsiC	1	0	1	0	0	0	0	0	COG_P
b0832	gsiD	1	1	1	0	0	0	0	0	COG_G
b0477	gsk	1	1	0	0	0	0	0	0	COG_G
b3323	gspA	0	0	0	0	0	0	0	0	n.a.
b3322	gspB	0	0	0	0	0	0	0	0	n.a.
b3324	gspC	0	0	0	0	0	0	0	0	COG_U
b3325	gspD	0	0	0	0	0	0	0	0	COG_G
b3326	gspE	1	1	1	0	0	0	0	0	n.a.
b3327	gspF	1	1	1	0	1	0	0	0	n.a.
b3328	gspG	1	0	1	0	0	0	0	0	n.a.
b3329	gspH	1	1	1	0	1	0	0	0	n.a.
b3330	gspI	1	1	1	0	1	0	0	0	COG_S
b3331	gspJ	0	0	0	0	0	0	0	0	COG_U
b3332	gspK	0	0	0	0	0	0	0	0	COG_U
b3333	gspL	1	0	1	0	0	0	0	0	COG_U
b3334	gspM	1	1	1	0	1	0	0	0	n.a.
b3335	gspO	1	1	1	0	0	0	0	0	n.a.
b2988	gss	1	1	0	0	0	0	0	0	n.a.
b1635	gstA	0	0	0	0	0	0	0	0	n.a.
b0838	gstB	0	0	0	0	0	0	0	0	COG_O
b2350	gtrA	1	1	1	0	0	0	0	0	COG_S
b2351	gtrB	1	1	1	0	0	0	0	0	COG_M
b2352	gtrS	1	0	1	0	0	0	0	0	n.a.
b2507	guaA	1	0	1	0	0	0	0	0	n.a.
b2508	guaB	1	0	1	0	0	0	0	0	n.a.
b0104	guaC	0	0	0	0	0	0	0	0	COG_F
b2883	guaD	0	0	0	0	0	0	0	0	COG_S
b2787	gudD	1	0	1	0	0	0	0	0	COG_S
b2789	gudP	1	0	1	0	0	0	0	0	n.a.
b2788	gudX	1	0	1	0	0	0	0	0	COG_S
b2231	gyrA	1	1	0	0	0	0	0	0	n.a.
b3699	gyrB	1	0	1	0	0	0	0	0	COG_L
b2541	hcaB	0	0	0	0	0	0	0	0	COG_E
b2540	hcaC	1	1	0	0	0	0	0	0	COG_H
b2542	hcaD	0	0	0	0	0	0	0	0	COG_R
b2538	hcaE	0	0	0	0	0	0	0	0	n.a.
b2539	hcaF	1	1	1	0	0	0	0	0	n.a.
b2537	hcaR	1	0	1	0	0	0	0	0	n.a.
b2536	hcaT	1	1	1	0	1	0	0	0	n.a.
b1967	hchA	0	0	0	0	0	0	0	0	n.a.
b0873	hcp	0	0	0	0	0	0	0	0	COG_C
b0872	hcr	1	1	1	0	0	0	0	0	COG_C
b2496	hda	1	1	1	0	0	0	0	0	COG_L
b3510	hdeA	0	0	0	0	0	0	0	0	n.a.
b3509	hdeB	0	0	0	0	0	0	0	0	n.a.
b3511	hdeD	1	1	1	0	1	0	0	0	COG_S
b4480	hdfR	1	1	1	0	0	0	0	0	n.a.
b1619	hdhA	0	0	0	0	0	0	0	0	COG_E
b0962	helD	1	0	1	0	0	0	0	0	COG_L
b1210	hemA	1	1	0	0	0	0	0	0	COG_H
b0369	hemB	0	0	0	0	0	0	0	0	COG_H
b3805	hemC	1	1	1	0	0	0	0	0	n.a.
b3804	hemD	0	0	0	0	0	0	0	0	COG_H
b3997	hemE	1	1	0	0	0	0	0	0	COG_H
b2436	hemF	0	0	0	0	0	0	0	0	COG_H
b3850	hemG	1	1	1	0	1	0	0	0	COG_S
b0475	hemH	1	1	1	0	1	0	0	0	COG_H
b0154	hemL	0	0	0	0	0	0	0	0	COG_H
b3867	hemN	1	1	0	0	0	0	0	0	COG_H
b3803	hemX	0	0	0	0	0	0	0	0	COG_H
b3802	hemY	0	0	0	0	0	0	0	0	COG_H
b4175	hflC	1	1	1	0	1	0	0	0	COG_O
b1132	hflD	1	1	1	0	1	0	0	0	COG_R
b4174	hflK	1	0	1	0	0	0	0	0	COG_O
b4173	hflX	1	1	0	0	0	0	0	0	COG_R
b4172	hfq	1	1	0	0	0	0	0	0	COG_R
b0460	hha	1	1	1	0	1	0	0	0	n.a.
b4532	hicA	1	1	1	0	0	0	0	0	n.a.
b1438	hicB	0	0	0	0	0	0	0	0	COG_S
b3082	higA	1	1	1	0	0	0	0	0	COG_K
b3083	higB	1	0	1	0	0	0	0	0	COG_S
b1103	hinT	0	0	0	0	0	0	0	0	COG_R
b1507	hipA	0	0	0	0	0	0	0	0	COG_R
b1508	hipB	0	0	0	0	0	0	0	0	COG_K
b2024	hisA	1	1	1	0	1	0	0	0	COG_E
b2022	hisB	0	0	0	0	0	0	0	0	n.a.
b2021	hisC	1	1	1	0	0	0	0	0	COG_E
b2020	hisD	0	0	0	0	0	0	0	0	COG_E
b2025	hisF	0	0	0	0	0	0	0	0	COG_E
b2019	hisG	1	1	1	0	0	0	0	0	COG_E
b2023	hisH	1	1	0	0	0	0	0	0	COG_E
b2026	hisI	0	0	0	0	0	0	0	0	n.a.
b2309	hisJ	1	0	1	0	0	0	0	0	n.a.
b2018	hisL	0	0	0	0	0	0	0	0	n.a.
b2307	hisM	1	0	1	0	0	0	0	0	COG_E
b2306	hisP	1	1	0	0	0	0	0	0	COG_E
b2308	hisQ	1	1	1	0	1	0	0	0	COG_E
b3797	hisR	0	0	0	0	0	0	0	0	n.a.
b2514	hisS	1	1	0	0	0	0	0	0	COG_J
b1970	hiuH	0	0	0	0	0	0	0	0	COG_R
b3619	hldD	0	0	0	0	0	0	1	0	COG_O
b3052	hldE	0	0	0	0	0	0	1	0	COG_M
b1182	hlyE	1	1	0	0	0	0	0	0	n.a.
b2552	hmp	0	0	0	0	0	0	0	0	n.a.
b1237	hns	0	0	0	0	0	0	0	0	COG_R
b0107	hofB	1	1	0	0	0	0	0	0	n.a.
b0106	hofC	1	1	0	0	0	0	0	0	COG_R
b3395	hofM	1	1	1	0	0	0	0	0	n.a.
b3394	hofN	1	1	1	0	1	0	0	0	COG_S
b3393	hofO	0	0	0	0	0	0	0	0	n.a.
b3392	hofP	1	1	0	0	0	0	0	0	n.a.
b3391	hofQ	0	0	0	0	0	0	0	0	COG_U
b4455	hokA	0	0	0	0	0	0	0	0	n.a.
b4428	hokB	0	0	0	0	0	0	0	0	n.a.
b4412	hokC	0	0	0	0	0	0	0	0	n.a.
b1562	hokD	1	0	1	0	0	0	0	0	n.a.
b4415	hokE	1	0	1	0	0	0	0	0	n.a.
b0640	holA	0	0	0	0	0	0	0	0	COG_L
b1099	holB	0	0	0	0	0	0	0	0	COG_L
b4259	holC	0	0	0	0	0	0	0	0	COG_L
b4372	holD	0	0	0	0	0	0	0	0	COG_L
b1842	holE	1	0	1	0	0	0	0	0	n.a.
b3203	hpf	0	0	0	0	0	0	0	0	COG_J
b0125	hpt	0	0	0	0	0	0	0	0	COG_F
b1413	hrpA	1	0	1	0	0	0	0	0	n.a.
b0148	hrpB	1	1	1	0	0	0	0	0	COG_L
b2526	hscA	1	1	1	0	0	0	0	0	n.a.
b2527	hscB	1	0	1	0	0	0	0	0	COG_O
b0650	hscC	0	0	0	0	0	0	0	0	n.a.
b4349	hsdM	1	1	1	0	0	0	0	0	COG_V
b4350	hsdR	1	1	0	0	0	0	0	0	COG_V
b4348	hsdS	1	1	1	0	0	0	0	0	COG_V
b1379	hslJ	1	0	1	0	0	0	0	0	n.a.
b3401	hslO	1	1	1	0	0	0	0	0	COG_O
b3400	hslR	0	0	0	0	0	0	0	0	COG_J
b3931	hslU	0	0	0	0	0	0	0	0	n.a.
b3932	hslV	1	1	1	0	0	0	0	0	COG_O
b0966	hspQ	0	0	0	0	0	0	0	0	n.a.
b3754	hsrA	1	1	1	0	0	0	0	0	n.a.
b0473	htpG	1	1	1	0	0	0	0	0	COG_O
b1829	htpX	1	1	1	0	0	0	0	0	COG_O
b0139	htrE	0	0	0	0	0	0	0	0	COG_O
b4000	hupA	0	0	0	0	0	0	0	0	COG_L
b0440	hupB	0	0	0	0	0	0	0	0	COG_L
b0972	hyaA	1	1	1	0	1	0	0	0	COG_C
b0973	hyaB	1	1	1	0	0	0	0	0	COG_C
b0974	hyaC	1	1	1	0	1	0	0	0	COG_C
b0975	hyaD	1	1	1	0	0	0	0	0	COG_C
b0976	hyaE	0	0	0	0	0	0	0	0	n.a.
b0977	hyaF	1	0	1	0	0	0	0	0	n.a.
b2996	hybA	1	0	1	0	0	0	0	0	COG_C
b2995	hybB	0	0	0	0	0	0	0	0	COG_C
b2994	hybC	1	1	0	0	0	0	0	0	COG_C
b2993	hybD	0	0	0	0	0	0	0	0	COG_C
b2992	hybE	0	0	0	0	0	0	0	0	n.a.
b2991	hybF	1	0	1	0	0	0	0	0	COG_R
b2990	hybG	1	0	1	0	0	0	0	0	COG_O
b2997	hybO	1	0	1	0	0	0	0	0	COG_C
b2725	hycA	0	0	0	0	0	0	0	0	n.a.
b2724	hycB	1	1	1	0	0	0	0	0	COG_C
b2723	hycC	0	0	0	0	0	0	0	0	COG_C
b2722	hycD	1	0	1	0	0	0	0	0	n.a.
b2721	hycE	1	1	1	0	0	0	0	0	n.a.
b2720	hycF	1	1	1	0	0	0	0	0	COG_C
b2719	hycG	1	1	1	0	1	0	0	0	COG_C
b2718	hycH	0	0	0	0	0	0	0	0	n.a.
b2717	hycI	1	0	1	0	0	0	0	0	COG_C
b2713	hydN	1	1	1	0	0	0	0	0	COG_C
b2481	hyfA	1	1	1	0	0	0	0	0	COG_C
b2482	hyfB	0	0	0	0	0	0	0	0	COG_C
b2483	hyfC	0	0	0	0	0	0	0	0	n.a.
b2484	hyfD	0	0	0	0	0	0	0	0	COG_C
b2485	hyfE	1	1	1	0	1	0	0	0	COG_C
b2486	hyfF	1	0	1	0	0	0	0	0	COG_C
b2487	hyfG	1	1	1	0	1	0	0	0	n.a.
b2488	hyfH	1	1	1	0	0	0	0	0	COG_C
b2489	hyfI	1	1	1	0	0	0	0	0	COG_C
b2490	hyfJ	1	0	1	0	0	0	0	0	n.a.
b2491	hyfR	1	1	0	0	0	0	0	0	COG_S
b0508	hyi	0	0	0	0	0	0	0	0	n.a.
b2726	hypA	0	0	0	0	0	0	0	0	COG_R
b2727	hypB	1	0	1	0	0	0	0	0	COG_C
b2728	hypC	1	0	1	0	0	0	0	0	COG_O
b2729	hypD	1	1	0	0	0	0	0	0	COG_O
b2730	hypE	0	0	0	0	0	0	0	0	COG_O
b2712	hypF	1	0	1	0	0	0	0	0	COG_O
b4327	hypT	1	1	1	0	1	0	0	0	n.a.
b2873	hyuA	0	0	0	0	0	0	0	0	COG_F
b0828	iaaA	1	0	1	0	0	0	0	0	COG_E
b4328	iadA	1	1	0	0	0	0	0	0	n.a.
b2753	iap	1	1	1	0	1	0	0	0	COG_R
b3190	ibaG	1	0	1	0	0	0	0	0	COG_K
b3687	ibpA	1	0	1	0	0	0	0	0	COG_O
b3686	ibpB	1	0	1	0	0	0	0	0	COG_O
b4667	ibsA	0	0	0	0	0	0	0	0	n.a.
b4668	ibsB	1	1	0	0	0	0	0	0	n.a.
b4665	ibsC	0	0	0	0	0	0	0	0	n.a.
b4664	ibsD	0	0	0	0	0	0	0	0	n.a.
b4666	ibsE	0	0	0	0	0	0	0	0	n.a.
b1136	icd	1	0	1	0	0	0	0	0	COG_C
b4519	icdC	1	0	1	0	0	0	0	0	n.a.
b2077	iceT	0	0	0	0	0	0	0	0	n.a.
b4018	iclR	0	0	0	0	0	0	0	0	COG_K
b2889	idi	0	0	0	0	0	0	0	0	COG_I
b4267	idnD	0	0	0	0	0	0	0	0	COG_C
b4268	idnK	0	0	0	0	0	0	0	0	COG_G
b4266	idnO	0	0	0	0	0	0	0	0	COG_E
b4264	idnR	0	0	0	0	0	0	0	0	n.a.
b4265	idnT	0	0	0	0	0	0	0	0	COG_C
b1712	ihfA	1	0	1	0	0	0	0	0	n.a.
b0912	ihfB	0	0	0	0	0	0	0	0	n.a.
b0026	ileS	0	0	0	0	0	0	0	0	COG_J
b3852	ileT	0	0	0	0	0	0	0	0	n.a.
b3277	ileU	0	0	0	0	0	0	0	0	n.a.
b0202	ileV	0	0	0	0	0	0	0	0	n.a.
b3069	ileX	0	0	0	0	0	0	0	0	n.a.
b2652	ileY	0	0	0	0	0	0	0	0	n.a.
b3772	ilvA	0	0	0	0	0	0	0	0	COG_E
b3671	ilvB	1	0	1	0	0	0	0	0	COG_F
b3774	ilvC	1	1	0	0	0	0	0	0	COG_G
b3771	ilvD	1	1	0	0	0	0	0	0	COG_E
b3770	ilvE	0	0	0	0	0	0	0	0	COG_C
b4488	ilvG	1	1	1	0	0	0	0	0	n.a.
b0078	ilvH	1	0	1	0	0	0	0	0	COG_E
b0077	ilvI	1	0	1	0	0	0	0	0	COG_F
b3766	ilvL	0	0	0	0	0	0	0	0	n.a.
b3769	ilvM	0	0	0	0	0	0	0	0	COG_S
b3670	ilvN	0	0	0	0	0	0	0	0	COG_E
b4669	ilvX	1	1	0	0	0	0	0	0	n.a.
b3773	ilvY	0	0	0	0	0	0	0	0	n.a.
b2237	inaA	1	1	1	0	1	0	0	0	n.a.
b0884	infA	1	1	0	0	0	0	0	0	COG_J
b3168	infB	0	0	0	0	0	0	0	0	COG_J
b1718	infC	1	1	1	0	1	0	0	0	COG_J
b4278	insG	1	1	0	0	0	0	0	0	n.a.
b3557	insJ	0	0	0	0	0	0	0	0	n.a.
b3558	insK	0	0	0	0	0	0	0	0	n.a.
b4561	insM	0	0	0	0	0	0	0	0	n.a.
b4587	insN	1	0	1	0	0	0	0	0	n.a.
b4623	insO	0	0	0	0	0	0	0	0	n.a.
b4578	insP	1	1	1	0	0	0	0	0	n.a.
b1432	insQ	1	1	1	0	0	0	0	0	COG_L
b4505	insX	1	1	1	0	0	0	0	0	n.a.
b4573	insZ	1	1	0	0	0	0	0	0	n.a.
b2622	intA	0	0	0	0	0	0	0	0	COG_L
b4271	intB	1	1	1	0	1	0	0	0	COG_L
b0537	intD	1	1	0	0	0	0	0	0	COG_L
b1140	intE	1	1	1	0	1	0	0	0	COG_L
b0281	intF	0	0	0	0	0	0	0	0	n.a.
b1936	intG	0	0	0	0	0	0	0	0	n.a.
b1567	intK	1	1	0	0	0	0	0	0	n.a.
b1579	intQ	1	0	1	0	0	0	0	0	n.a.
b1345	intR	0	0	0	0	0	0	0	0	n.a.
b2349	intS	0	0	0	0	0	0	0	0	n.a.
b2442	intZ	0	0	0	0	0	0	0	0	n.a.
b4326	iraD	1	1	1	0	0	0	0	0	n.a.
b1160	iraM	1	1	1	0	0	0	0	0	n.a.
b0382	iraP	1	1	0	0	0	0	0	0	n.a.
b4706	iroK	0	0	0	0	0	0	0	0	n.a.
b2528	iscA	1	1	0	0	0	0	0	0	n.a.
b2531	iscR	1	1	1	0	1	0	0	0	COG_K
b2530	iscS	1	1	0	0	0	0	0	0	n.a.
b2529	iscU	1	1	1	0	0	0	0	0	COG_C
b2524	iscX	1	1	1	0	0	0	0	0	COG_S
b0421	ispA	1	0	1	0	0	0	0	0	n.a.
b3187	ispB	1	1	1	0	1	0	0	0	COG_H
b2747	ispD	1	1	0	0	0	0	0	0	COG_I
b1208	ispE	1	0	1	0	0	0	0	0	COG_I
b2746	ispF	1	1	0	0	0	0	0	0	COG_I
b2515	ispG	1	1	1	0	0	0	0	0	n.a.
b0029	ispH	1	1	0	0	0	0	0	0	n.a.
b0174	ispU	1	1	0	0	0	0	0	0	COG_I
b4435	isrC	0	0	0	0	0	0	0	0	n.a.
b4616	istR	1	0	1	0	0	0	0	0	n.a.
b3672	ivbL	1	1	0	0	0	0	0	0	n.a.
b0220	ivy	1	1	1	0	0	0	0	0	n.a.
b1152	jayE	1	0	1	0	0	0	0	0	COG_S
b1732	katE	1	0	1	0	0	0	0	0	COG_P
b3942	katG	0	0	0	0	0	0	0	0	COG_P
b3137	kbaY	0	0	0	0	0	0	0	0	n.a.
b3132	kbaZ	1	1	1	0	0	0	0	0	n.a.
b3617	kbl	0	0	0	0	0	0	0	0	COG_H
b1250	kch	1	0	1	0	0	0	0	0	COG_P
b3526	kdgK	1	0	1	0	0	0	0	0	COG_G
b1827	kdgR	0	0	0	0	0	0	0	0	COG_K
b3909	kdgT	1	1	1	0	1	0	0	0	n.a.
b0698	kdpA	0	0	0	0	0	0	0	0	COG_P
b0697	kdpB	0	0	0	0	0	0	0	0	COG_P
b0696	kdpC	0	0	0	0	0	0	0	0	COG_P
b0695	kdpD	0	0	0	0	0	0	0	0	COG_T
b0694	kdpE	0	0	0	0	0	0	0	0	COG_M
b4513	kdpF	1	1	1	0	0	0	0	0	n.a.
b1215	kdsA	0	0	0	0	0	0	1	0	COG_M
b0918	kdsB	1	1	1	0	0	0	1	0	COG_M
b3198	kdsC	0	0	0	0	0	0	1	0	n.a.
b3197	kdsD	1	1	1	0	1	0	1	0	n.a.
b2842	kduD	1	1	0	0	0	0	0	0	COG_E
b2843	kduI	0	0	0	0	0	0	0	0	COG_G
b3350	kefB	1	1	1	0	0	0	0	0	n.a.
b0047	kefC	1	1	1	0	0	0	0	0	n.a.
b0046	kefF	1	1	0	0	0	0	0	0	COG_R
b3351	kefG	1	1	0	0	0	0	0	0	COG_R
b2587	kgtP	0	0	0	0	0	0	0	0	n.a.
b1352	kilR	0	0	0	0	0	0	0	0	n.a.
b4331	kptA	1	1	0	0	0	0	0	0	COG_J
b3747	kup	0	0	0	0	0	0	0	0	COG_P
b0342	lacA	1	1	1	0	0	0	0	0	n.a.
b0343	lacY	0	0	0	0	0	0	0	0	n.a.
b0230	lafU	1	0	1	0	0	0	0	0	n.a.
b4036	lamB	1	1	0	0	0	0	0	0	COG_G
b1192	ldcA	1	0	1	0	0	0	0	0	COG_V
b0186	ldcC	1	1	1	0	0	0	0	0	n.a.
b1380	ldhA	0	0	0	0	0	0	0	0	COG_F
b4419	ldrA	0	0	0	0	0	0	0	0	n.a.
b4421	ldrB	1	1	1	0	0	0	0	0	n.a.
b4423	ldrC	1	0	1	0	0	0	0	0	n.a.
b4453	ldrD	1	1	1	0	0	0	0	0	n.a.
b1990	ldtA	0	0	0	0	0	0	0	0	n.a.
b0819	ldtB	0	0	0	0	0	0	0	0	n.a.
b1113	ldtC	1	1	1	0	0	0	0	0	n.a.
b0925	ldtD	1	0	1	0	0	0	0	0	COG_S
b1678	ldtE	1	1	1	0	0	0	0	0	n.a.
b2569	lepA	1	0	1	0	0	0	0	0	n.a.
b2568	lepB	0	0	0	0	0	0	0	0	COG_U
b0074	leuA	1	0	1	0	0	0	0	0	COG_E
b0073	leuB	0	0	0	0	0	0	0	0	COG_M
b0072	leuC	1	1	0	0	0	0	0	0	COG_E
b0071	leuD	0	0	0	0	0	0	0	0	COG_E
b1798	leuE	1	1	1	0	0	0	0	0	COG_E
b0075	leuL	0	0	0	0	0	0	0	0	n.a.
b0076	leuO	0	0	0	0	0	0	0	0	n.a.
b4369	leuP	0	0	0	0	0	0	0	0	n.a.
b4370	leuQ	0	0	0	0	0	0	0	0	n.a.
b0642	leuS	1	0	1	0	0	0	0	0	COG_J
b3798	leuT	0	0	0	0	0	0	0	0	n.a.
b3174	leuU	0	0	0	0	0	0	0	0	n.a.
b4368	leuV	0	0	0	0	0	0	0	0	n.a.
b0672	leuW	1	1	0	0	0	0	0	0	n.a.
b4270	leuX	1	1	0	0	0	0	0	0	n.a.
b1909	leuZ	1	1	0	0	0	0	0	0	n.a.
b4043	lexA	0	0	0	0	0	0	0	0	COG_O
b0229	lfhA	0	0	0	0	0	0	0	0	n.a.
b4358	lgoD	1	0	1	0	0	0	0	0	n.a.
b4357	lgoR	1	1	1	0	0	0	0	0	COG_K
b4356	lgoT	1	1	1	0	1	0	0	0	n.a.
b2828	lgt	0	0	0	0	0	0	0	0	COG_M
b2660	lhgO	1	0	1	0	0	0	0	0	COG_R
b1653	lhr	1	0	1	0	0	0	0	0	COG_R
b2411	ligA	1	1	1	0	0	0	0	0	n.a.
b3647	ligB	1	1	1	0	1	0	0	0	COG_L
b0147	ligT	0	0	0	0	0	0	0	0	COG_J
b0628	lipA	1	0	1	0	0	0	0	0	COG_H
b0630	lipB	1	0	1	0	0	0	0	0	COG_H
b1139	lit	0	0	0	0	0	0	0	0	n.a.
b3454	livF	1	1	1	0	0	0	0	0	COG_E
b3455	livG	1	1	1	0	0	0	0	0	COG_E
b3457	livH	0	0	0	0	0	0	0	0	COG_E
b3460	livJ	1	0	1	0	0	0	0	0	COG_E
b3458	livK	0	0	0	0	0	0	0	0	COG_E
b3456	livM	1	1	1	0	0	0	0	0	COG_E
b3605	lldD	1	1	1	0	0	0	0	0	COG_C
b3603	lldP	0	0	0	0	0	0	0	0	COG_C
b3604	lldR	0	0	0	0	0	0	0	0	COG_K
b0657	lnt	0	0	0	0	0	0	0	0	COG_M
b2936	loiP	1	1	1	0	0	0	0	0	COG_O
b0891	lolA	1	0	1	0	0	0	0	0	COG_M
b1209	lolB	1	0	1	0	0	0	0	0	n.a.
b1116	lolC	0	0	0	0	0	0	0	0	COG_M
b1117	lolD	1	1	1	0	0	0	0	0	COG_V
b1118	lolE	0	0	0	0	0	0	0	0	COG_M
b4570	lomR	0	0	0	0	0	0	0	0	n.a.
b0439	lon	1	1	1	0	0	0	0	0	COG_O
b0116	lpd	1	1	0	0	0	0	0	0	COG_C
b4386	lplA	1	0	1	0	0	0	0	0	COG_H
b2835	lplT	1	1	1	0	0	0	0	1	n.a.
b3147	lpoA	1	1	1	0	0	0	0	0	COG_R
b1105	lpoB	1	0	1	0	0	0	0	0	n.a.
b1677	lpp	1	0	1	0	0	0	0	0	COG_M
b3200	lptA	0	0	0	0	0	0	1	0	COG_S
b3201	lptB	1	1	1	0	1	1	1	0	COG_R
b3199	lptC	1	1	0	0	0	0	1	0	COG_S
b0054	lptD	0	0	0	0	0	0	1	0	n.a.
b0641	lptE	1	0	1	0	0	0	1	0	n.a.
b4261	lptF	1	1	1	0	1	0	1	0	COG_R
b4262	lptG	1	1	0	0	0	0	1	0	COG_R
b0181	lpxA	1	1	1	0	1	0	1	0	COG_M
b0182	lpxB	1	1	1	0	1	0	1	0	COG_M
b0096	lpxC	0	0	0	0	0	0	1	0	COG_M
b0179	lpxD	1	1	1	0	1	0	1	0	COG_M
b0524	lpxH	1	0	1	0	0	0	1	0	COG_S
b0915	lpxK	1	1	1	0	1	0	1	0	COG_M
b1054	lpxL	1	1	1	0	1	0	1	0	n.a.
b1855	lpxM	1	1	1	0	1	0	1	0	n.a.
b2378	lpxP	1	1	1	0	1	0	1	0	n.a.
b2174	lpxT	1	1	1	1	0	0	1	0	COG_I
b2289	lrhA	0	0	0	0	0	0	0	0	n.a.
b0889	lrp	1	1	0	0	0	0	0	0	COG_K
b0027	lspA	0	0	0	0	0	0	0	0	COG_R
b1513	lsrA	1	1	1	0	0	0	0	0	n.a.
b1516	lsrB	1	0	1	0	0	0	0	0	COG_G
b1514	lsrC	1	1	1	0	0	0	0	0	n.a.
b1515	lsrD	1	1	1	0	0	0	0	0	n.a.
b1517	lsrF	1	0	1	0	0	0	0	0	COG_G
b1518	lsrG	0	0	0	0	0	0	0	0	COG_S
b1511	lsrK	1	1	0	0	0	0	0	0	COG_G
b1512	lsrR	1	1	1	0	0	0	0	0	COG_K
b0870	ltaE	1	1	1	0	1	0	0	0	COG_E
b2687	luxS	0	0	0	0	0	0	0	0	COG_T
b2838	lysA	0	0	0	0	0	0	0	0	COG_E
b4024	lysC	1	1	0	0	0	0	0	0	COG_E
b2156	lysP	0	0	0	0	0	0	0	0	n.a.
b0749	lysQ	0	0	0	0	0	0	0	0	n.a.
b2839	lysR	1	0	1	0	0	0	0	0	n.a.
b2890	lysS	1	1	1	0	0	0	0	0	COG_J
b0743	lysT	0	0	0	0	0	0	0	0	n.a.
b4129	lysU	1	1	1	0	0	0	0	0	COG_J
b2404	lysV	0	0	0	0	0	0	0	0	n.a.
b0745	lysW	0	0	0	0	0	0	0	0	n.a.
b0747	lysY	0	0	0	0	0	0	0	0	n.a.
b0748	lysZ	0	0	0	0	0	0	0	0	n.a.
b3580	lyxK	1	0	1	0	0	0	0	0	COG_G
b0459	maa	1	0	1	0	0	0	0	0	n.a.
b0878	macA	0	0	0	0	0	0	0	0	COG_M
b0879	macB	0	0	0	0	0	0	0	0	n.a.
b1479	maeA	0	0	0	0	0	0	0	0	n.a.
b2463	maeB	0	0	0	0	0	0	0	0	n.a.
b0394	mak	1	0	1	0	0	0	0	0	COG_S
b4034	malE	0	0	0	0	0	0	0	0	COG_G
b4033	malF	1	0	1	0	0	0	0	0	COG_G
b4032	malG	1	1	1	0	1	0	0	0	n.a.
b1620	malI	0	0	0	0	0	0	0	0	n.a.
b4035	malK	1	1	0	0	0	0	0	0	COG_G
b4037	malM	1	0	1	0	0	0	0	0	n.a.
b3417	malP	1	1	1	0	0	0	0	0	n.a.
b3416	malQ	1	0	1	0	0	0	0	0	COG_G
b3571	malS	1	1	1	0	0	0	0	0	COG_G
b3418	malT	1	1	0	0	0	0	0	0	COG_K
b1621	malX	0	0	0	0	0	0	0	0	n.a.
b1622	malY	0	0	0	0	0	0	0	0	n.a.
b0403	malZ	1	1	0	0	0	0	0	0	COG_G
b1613	manA	1	0	1	0	0	0	0	0	COG_G
b1817	manX	1	1	1	0	0	0	0	0	n.a.
b1818	manY	1	0	1	0	0	0	0	0	COG_G
b1819	manZ	1	0	1	0	0	0	0	0	COG_G
b0168	map	0	0	0	0	0	0	0	0	COG_J
b1531	marA	1	1	1	1	1	0	0	0	n.a.
b1532	marB	1	1	0	0	0	0	0	0	n.a.
b1529	marC	1	0	1	0	0	0	0	0	COG_U
b1530	marR	1	1	1	0	1	0	0	0	COG_K
b0956	matP	1	1	1	0	0	0	0	0	n.a.
b2783	mazE	0	0	0	0	0	0	0	0	n.a.
b2782	mazF	0	0	0	0	0	0	0	0	n.a.
b2781	mazG	1	1	0	0	0	0	0	0	COG_R
b4426	mcaS	0	0	0	0	0	0	0	0	n.a.
b0806	mcbA	0	0	0	0	0	0	0	0	n.a.
b1450	mcbR	0	0	0	0	0	0	0	0	COG_K
b1159	mcrA	1	1	1	0	0	0	0	0	COG_V
b4346	mcrB	1	1	1	0	0	0	0	0	COG_V
b4345	mcrC	1	1	1	0	0	0	0	0	COG_V
b3028	mdaB	1	1	1	0	0	0	0	0	COG_R
b0842	mdfA	1	1	0	0	0	0	0	0	n.a.
b3236	mdh	1	1	0	0	0	0	0	0	COG_C
b0448	mdlA	1	1	1	0	0	0	0	0	COG_V
b0449	mdlB	1	1	1	0	0	0	0	0	COG_V
b2074	mdtA	1	0	1	0	0	0	0	0	COG_M
b2075	mdtB	1	1	0	0	0	0	0	0	COG_V
b2076	mdtC	1	0	1	0	0	0	0	0	COG_V
b3513	mdtE	1	0	1	0	0	0	0	0	COG_M
b3514	mdtF	0	0	0	0	0	0	0	0	COG_V
b1053	mdtG	0	0	0	0	0	0	0	0	n.a.
b1065	mdtH	1	1	1	0	1	0	0	0	n.a.
b1599	mdtI	1	1	1	0	0	0	0	0	COG_P
b1600	mdtJ	1	1	1	0	0	0	0	0	COG_P
b1663	mdtK	1	1	1	0	0	0	0	0	n.a.
b3710	mdtL	1	1	1	0	0	0	0	0	n.a.
b4337	mdtM	1	1	0	0	0	0	0	0	n.a.
b4082	mdtN	0	0	0	0	0	0	0	0	COG_V
b4081	mdtO	0	0	0	0	0	0	0	0	n.a.
b4080	mdtP	0	0	0	0	0	0	0	0	COG_R
b2139	mdtQ	1	0	1	0	0	0	0	0	n.a.
b4119	melA	0	0	0	0	0	0	0	0	COG_G
b4120	melB	1	1	1	0	0	0	0	0	COG_G
b4118	melR	0	0	0	0	0	0	0	0	n.a.
b3930	menA	1	1	1	0	1	0	0	0	COG_H
b2262	menB	0	0	0	0	0	0	0	0	COG_H
b2261	menC	0	0	0	0	0	0	0	0	COG_H
b2264	menD	1	1	1	0	0	0	0	0	COG_H
b2260	menE	1	1	0	0	0	0	0	0	COG_S
b2265	menF	0	0	0	0	0	0	0	0	COG_E
b2263	menH	0	0	0	0	0	0	0	0	n.a.
b1686	menI	1	0	1	0	0	0	0	0	COG_Q
b2328	mepA	1	1	0	0	0	0	0	0	COG_M
b1655	mepH	1	1	0	0	0	0	0	0	COG_M
b1856	mepM	1	0	1	0	0	0	0	0	n.a.
b2175	mepS	0	0	0	0	0	0	0	0	COG_M
b4013	metA	1	1	1	0	0	0	0	0	COG_E
b3939	metB	0	0	0	0	0	0	0	0	COG_E
b3008	metC	1	0	1	0	0	0	0	0	COG_E
b3829	metE	1	1	0	0	0	0	0	0	COG_E
b3941	metF	1	1	0	0	0	0	0	0	COG_E
b2114	metG	1	1	1	0	0	0	0	0	n.a.
b4019	metH	1	1	1	0	1	0	0	0	n.a.
b0198	metI	1	1	1	0	1	0	0	0	COG_P
b3938	metJ	0	0	0	0	0	0	0	0	COG_S
b2942	metK	1	1	0	0	0	0	0	0	COG_H
b3940	metL	0	0	0	0	0	0	0	0	n.a.
b0199	metN	1	1	1	0	0	0	0	0	n.a.
b0197	metQ	1	1	1	0	1	0	0	0	COG_P
b3828	metR	0	0	0	0	0	0	0	0	n.a.
b0673	metT	0	0	0	0	0	0	0	0	n.a.
b0666	metU	0	0	0	0	0	0	0	0	n.a.
b2816	metV	0	0	0	0	0	0	0	0	n.a.
b2815	metW	0	0	0	0	0	0	0	0	n.a.
b3171	metY	0	0	0	0	0	0	0	0	n.a.
b2814	metZ	0	0	0	0	0	0	0	0	n.a.
b1114	mfd	1	1	1	0	0	0	0	0	COG_D
b2149	mglA	1	1	1	0	0	0	0	0	n.a.
b2150	mglB	1	1	1	0	0	0	0	0	n.a.
b2148	mglC	1	0	1	0	0	0	0	0	COG_G
b1826	mgrB	1	1	1	0	0	0	0	0	n.a.
b4698	mgrR	0	0	0	0	0	0	0	0	n.a.
b0963	mgsA	1	1	0	0	0	0	0	0	COG_G
b4242	mgtA	0	0	0	0	0	0	0	0	COG_P
b4702	mgtL	0	0	0	0	0	0	0	0	n.a.
b0347	mhpA	1	1	1	0	0	0	0	0	COG_U
b0348	mhpB	0	0	0	0	0	0	0	0	n.a.
b0349	mhpC	0	0	0	0	0	0	0	0	n.a.
b0350	mhpD	1	1	0	0	0	0	0	0	COG_Q
b0352	mhpE	1	0	1	0	0	0	0	0	COG_E
b0351	mhpF	1	1	1	0	0	0	0	0	COG_Q
b0346	mhpR	1	1	1	0	0	0	0	0	COG_K
b0353	mhpT	1	0	1	0	0	0	0	0	n.a.
b4171	miaA	1	1	0	0	0	0	0	0	COG_J
b0661	miaB	1	1	0	0	0	0	0	0	COG_J
b4442	micA	0	0	0	0	0	0	0	0	n.a.
b4427	micC	1	1	1	0	1	0	0	0	n.a.
b4439	micF	1	1	0	0	0	0	0	0	n.a.
b1176	minC	0	0	0	0	0	0	0	0	COG_D
b1175	minD	0	0	0	0	0	0	0	0	COG_D
b1174	minE	0	0	0	0	0	0	0	0	COG_D
b3742	mioC	1	1	0	0	0	0	0	0	COG_C
b1782	mipA	1	1	1	0	1	0	0	0	COG_M
b2346	mlaA	1	0	1	0	0	0	0	0	n.a.
b3191	mlaB	0	0	0	0	0	0	0	1	COG_R
b3192	mlaC	1	1	1	0	0	0	0	1	COG_Q
b3193	mlaD	1	1	1	0	1	1	0	1	COG_Q
b3194	mlaE	1	1	1	0	1	1	0	1	COG_Q
b3195	mlaF	1	1	0	0	0	0	0	1	COG_Q
b1594	mlc	1	1	0	0	0	0	0	0	COG_S
b1639	mliC	1	1	0	0	0	0	0	0	COG_R
b2127	mlrA	0	0	0	0	0	0	0	0	COG_K
b2813	mltA	1	0	1	0	0	0	0	0	COG_M
b2701	mltB	0	0	0	0	0	0	0	0	COG_M
b2963	mltC	1	1	1	0	0	0	0	0	COG_M
b0211	mltD	1	0	1	0	0	0	0	0	n.a.
b2558	mltF	1	0	1	0	0	0	0	0	COG_M
b0261	mmuM	0	0	0	0	0	0	0	0	n.a.
b0260	mmuP	0	0	0	0	0	0	0	0	n.a.
b1448	mnaT	1	0	1	0	0	0	0	0	COG_M
b0731	mngA	0	0	0	0	0	0	0	0	n.a.
b0732	mngB	1	0	1	0	0	0	0	0	COG_G
b0730	mngR	0	0	0	0	0	0	0	0	n.a.
b1133	mnmA	1	1	1	0	0	0	0	0	n.a.
b2324	mnmC	1	1	1	0	0	0	0	0	n.a.
b3706	mnmE	1	0	1	0	0	0	0	0	n.a.
b3741	mnmG	1	1	1	0	0	0	0	0	n.a.
b0503	mnmH	0	0	0	0	0	0	0	0	COG_R
b2392	mntH	0	0	0	0	0	0	0	0	n.a.
b1821	mntP	1	1	1	0	0	0	0	0	COG_S
b0817	mntR	1	1	1	0	1	0	0	0	COG_K
b4705	mntS	0	0	0	0	0	0	0	0	n.a.
b0781	moaA	1	1	1	0	0	0	0	0	COG_H
b0782	moaB	0	0	0	0	0	0	0	0	COG_H
b0783	moaC	1	1	1	0	0	0	0	0	COG_H
b0784	moaD	1	0	1	0	0	0	0	0	COG_H
b0785	moaE	1	1	1	0	1	0	0	0	COG_H
b3857	mobA	1	1	1	0	0	0	0	0	COG_H
b3856	mobB	1	1	0	0	0	0	0	0	COG_H
b2877	mocA	0	0	0	0	0	0	0	0	COG_R
b0763	modA	1	0	1	0	0	0	0	0	COG_P
b0764	modB	1	0	1	0	0	0	0	0	COG_P
b0765	modC	1	1	0	0	0	0	0	0	COG_P
b0761	modE	1	1	1	0	0	0	0	0	COG_R
b0760	modF	0	0	0	0	0	0	0	0	n.a.
b0827	moeA	0	0	0	0	0	0	0	0	n.a.
b0826	moeB	0	0	0	0	0	0	0	0	n.a.
b0009	mog	0	0	0	0	0	0	0	0	COG_H
b4647	mokA	0	0	0	0	0	0	0	0	n.a.
b1420	mokB	1	1	0	0	0	0	0	0	n.a.
b0018	mokC	0	0	0	0	0	0	0	0	n.a.
b1890	motA	1	1	1	0	0	0	0	0	COG_N
b1889	motB	0	0	0	0	0	0	0	0	COG_N
b1326	mpaA	1	1	1	0	0	0	0	0	COG_E
b4233	mpl	1	1	1	0	0	0	0	0	COG_M
b1329	mppA	1	1	1	0	0	0	0	0	n.a.
b2684	mprA	1	1	0	0	0	0	0	0	n.a.
b2210	mqo	1	0	1	0	0	0	0	0	COG_R
b3021	mqsA	1	1	1	0	1	0	0	0	COG_K
b3022	mqsR	0	0	0	0	0	0	0	0	n.a.
b0087	mraY	0	0	0	0	0	0	0	0	n.a.
b0081	mraZ	0	0	0	0	0	0	0	0	COG_S
b3396	mrcA	0	0	0	0	0	0	0	0	COG_M
b0149	mrcB	0	0	0	0	0	0	0	0	n.a.
b0635	mrdA	0	0	0	0	0	0	0	0	COG_M
b0634	mrdB	0	0	0	0	0	0	0	0	COG_D
b3251	mreB	0	0	0	0	0	0	0	0	COG_D
b3250	mreC	0	0	0	0	0	0	0	0	COG_M
b3249	mreD	1	1	1	0	1	0	0	0	COG_M
b2113	mrp	0	0	0	0	0	0	0	0	COG_D
b4351	mrr	0	0	0	0	0	0	0	0	COG_V
b0914	msbA	1	0	1	0	0	0	0	0	COG_V
b0465	mscK	0	0	0	0	0	0	0	0	n.a.
b3291	mscL	1	1	0	0	0	0	0	0	COG_M
b4159	mscM	1	1	1	0	1	0	0	0	COG_M
b2924	mscS	1	1	1	0	1	0	0	0	COG_M
b4219	msrA	1	0	1	0	0	0	0	0	COG_O
b1778	msrB	1	0	1	0	0	0	0	0	COG_O
b1832	msrC	0	0	0	0	0	0	0	0	COG_T
b1051	msyB	1	0	1	0	0	0	0	0	n.a.
b1976	mtfA	1	1	0	0	0	0	0	0	COG_S
b3208	mtgA	0	0	0	0	0	0	0	0	n.a.
b3599	mtlA	0	0	0	0	0	0	0	0	n.a.
b3600	mtlD	1	0	1	0	0	0	0	0	COG_G
b3601	mtlR	1	1	0	0	0	0	0	0	COG_K
b0159	mtn	0	0	0	0	0	0	0	0	n.a.
b3161	mtr	1	0	1	0	0	0	0	0	COG_E
b3068	mug	1	1	1	0	1	0	0	0	COG_L
b0924	mukB	0	0	0	0	0	0	0	0	COG_D
b0923	mukE	1	0	1	0	0	0	0	0	COG_D
b0922	mukF	1	0	1	0	0	0	0	0	COG_D
b3189	murA	1	1	1	0	1	0	0	0	COG_M
b3972	murB	1	1	0	0	0	0	0	0	COG_M
b0091	murC	1	1	0	0	0	0	0	0	COG_M
b0088	murD	1	1	1	0	0	0	0	0	COG_M
b0085	murE	1	0	1	0	0	0	0	0	COG_M
b0086	murF	1	0	1	0	0	0	0	0	COG_M
b0090	murG	1	1	1	0	1	0	0	0	COG_M
b3967	murI	1	1	0	0	0	0	0	0	COG_M
b1069	murJ	0	0	0	0	0	0	0	0	n.a.
b2429	murP	0	0	0	0	0	0	0	0	n.a.
b2428	murQ	0	0	0	0	0	0	0	0	COG_R
b2427	murR	1	1	0	0	0	0	0	0	COG_K
b2831	mutH	0	0	0	0	0	0	0	0	COG_L
b4170	mutL	1	1	0	0	0	0	0	0	COG_L
b3635	mutM	1	0	1	0	0	0	0	0	COG_L
b2733	mutS	1	1	0	0	0	0	0	0	COG_L
b0099	mutT	1	1	1	0	0	0	0	0	COG_O
b2961	mutY	1	1	0	0	0	0	0	0	COG_L
b3096	mzrA	1	1	1	0	1	1	0	0	n.a.
b1988	nac	1	0	1	0	0	0	0	0	n.a.
b0750	nadA	1	1	0	0	0	0	0	0	COG_H
b2574	nadB	1	0	1	0	0	0	0	0	COG_H
b0109	nadC	0	0	0	0	0	0	0	0	COG_H
b0639	nadD	1	0	1	0	0	0	0	0	COG_H
b1740	nadE	0	0	0	0	0	0	0	0	COG_H
b2615	nadK	1	1	0	0	0	0	0	0	n.a.
b4390	nadR	1	1	1	0	1	0	0	0	n.a.
b0677	nagA	0	0	0	0	0	0	0	0	COG_G
b0678	nagB	0	0	0	0	0	0	0	0	COG_G
b0676	nagC	0	0	0	0	0	0	0	0	COG_S
b0679	nagE	0	0	0	0	0	0	0	0	n.a.
b1119	nagK	1	0	1	0	0	0	0	0	COG_S
b1107	nagZ	1	1	0	0	0	0	0	0	COG_G
b3225	nanA	0	0	0	0	0	0	0	0	COG_L
b4311	nanC	1	0	1	0	0	0	0	0	n.a.
b3223	nanE	0	0	0	0	0	0	0	0	COG_G
b3222	nanK	1	1	1	0	0	0	0	0	COG_S
b4310	nanM	1	0	1	0	0	0	0	0	COG_S
b3226	nanR	0	0	0	0	0	0	0	0	COG_K
b4309	nanS	0	0	0	0	0	0	0	0	n.a.
b3224	nanT	1	0	1	0	0	0	0	0	n.a.
b2206	napA	1	0	1	0	0	0	0	0	COG_C
b2203	napB	1	1	1	0	0	0	0	0	n.a.
b2202	napC	0	0	0	0	0	0	0	0	COG_C
b2207	napD	1	0	1	0	0	0	0	0	COG_P
b2208	napF	1	1	1	0	1	0	0	0	COG_C
b2205	napG	1	0	1	0	0	0	0	0	COG_C
b2204	napH	1	1	1	0	0	0	0	0	COG_C
b1224	narG	1	1	1	0	0	0	0	0	COG_C
b1225	narH	1	1	1	0	1	0	0	0	COG_C
b1227	narI	1	1	1	0	0	0	0	0	COG_C
b1226	narJ	1	1	1	0	0	0	0	0	COG_C
b1223	narK	1	0	1	0	0	0	0	0	COG_P
b1221	narL	1	1	1	0	1	0	0	0	COG_E
b2193	narP	1	1	1	0	0	0	0	0	COG_E
b2469	narQ	0	0	0	0	0	0	0	0	COG_T
b1469	narU	1	0	1	0	0	0	0	0	COG_P
b1465	narV	1	0	1	0	0	0	0	0	COG_C
b1466	narW	1	0	1	0	0	0	0	0	COG_C
b1222	narX	1	1	0	0	0	0	0	0	COG_T
b1467	narY	1	1	1	0	1	0	0	0	COG_C
b1468	narZ	1	0	1	0	0	0	0	0	COG_C
b1109	ndh	1	0	1	0	0	0	0	0	COG_C
b2518	ndk	0	0	0	0	0	0	0	0	COG_F
b0714	nei	1	1	1	0	0	0	0	0	COG_L
b1650	nemA	1	1	0	0	0	0	0	0	COG_C
b1649	nemR	0	0	0	0	0	0	0	0	n.a.
b3662	nepI	1	1	1	0	0	0	0	0	n.a.
b3998	nfi	1	1	0	0	0	0	0	0	n.a.
b2159	nfo	1	1	1	0	0	0	0	0	COG_L
b0568	nfrA	0	0	0	0	0	0	0	0	n.a.
b0569	nfrB	0	0	0	0	0	0	0	0	n.a.
b0851	nfsA	0	0	0	0	0	0	0	0	n.a.
b0578	nfsB	0	0	0	0	0	0	0	0	n.a.
b3414	nfuA	1	0	1	0	0	0	0	0	n.a.
b0019	nhaA	1	0	1	0	0	0	0	0	COG_P
b1186	nhaB	1	0	1	0	0	0	0	0	COG_P
b0020	nhaR	1	0	1	0	0	0	0	0	n.a.
b1463	nhoA	1	0	1	0	0	0	0	0	COG_Q
b3476	nikA	0	0	0	0	0	0	0	0	COG_E
b3477	nikB	1	1	1	0	0	0	0	0	COG_P
b3478	nikC	1	0	1	0	0	0	0	0	COG_G
b3479	nikD	0	0	0	0	0	0	0	0	COG_O
b3480	nikE	1	1	0	0	0	0	0	0	COG_R
b3481	nikR	0	0	0	0	0	0	0	0	COG_K
b0548	ninE	1	0	1	0	0	0	0	0	n.a.
b3365	nirB	1	1	0	0	0	0	0	0	COG_C
b3367	nirC	1	0	1	0	0	0	0	0	n.a.
b3366	nirD	1	1	1	0	1	0	0	0	COG_H
b3661	nlpA	1	0	1	0	0	0	0	0	COG_P
b1708	nlpC	1	0	1	0	0	0	0	0	COG_M
b2742	nlpD	0	0	0	0	0	0	0	0	n.a.
b0192	nlpE	1	1	1	1	1	0	0	0	n.a.
b3163	nlpI	1	1	1	0	1	0	0	0	COG_R
b0553	nmpC	0	0	0	0	0	0	0	0	COG_M
b4167	nnr	1	0	1	0	0	0	0	0	n.a.
b0560	nohD	1	1	1	0	1	0	0	0	COG_L
b1548	nohQ	1	1	1	0	1	0	0	0	COG_L
b2709	norR	1	1	1	0	0	0	0	0	COG_S
b2710	norV	1	1	1	0	1	0	0	0	n.a.
b2711	norW	1	1	0	0	0	0	0	0	n.a.
b3206	npr	1	1	1	0	0	0	0	0	n.a.
b2234	nrdA	1	1	0	0	0	0	0	0	COG_F
b2235	nrdB	1	1	0	0	0	0	0	0	COG_F
b4238	nrdD	1	1	1	0	0	0	0	0	COG_F
b2675	nrdE	0	0	0	0	0	0	0	0	COG_F
b2676	nrdF	1	0	1	0	0	0	0	0	COG_F
b4237	nrdG	1	0	1	0	0	0	0	0	COG_O
b2673	nrdH	1	1	0	0	0	0	0	0	COG_O
b2674	nrdI	0	0	0	0	0	0	0	0	COG_F
b0413	nrdR	1	1	1	0	0	0	0	0	COG_K
b4070	nrfA	1	0	1	0	0	0	0	0	COG_P
b4071	nrfB	1	0	1	0	0	0	0	0	n.a.
b4072	nrfC	1	0	1	0	0	0	0	0	COG_C
b4073	nrfD	1	0	1	0	0	0	0	0	COG_P
b4074	nrfE	1	1	0	0	0	0	0	0	COG_O
b4075	nrfF	1	1	1	0	1	0	0	0	COG_O
b4076	nrfG	1	0	1	0	0	0	0	0	COG_O
b4178	nsrR	1	1	0	0	0	0	0	0	COG_K
b1633	nth	1	1	0	0	0	0	0	0	COG_L
b1865	nudB	1	0	1	0	0	0	0	0	n.a.
b3996	nudC	1	0	1	0	0	0	0	0	COG_L
b3397	nudE	1	1	0	0	0	0	0	0	n.a.
b3034	nudF	1	0	1	0	0	0	0	0	n.a.
b1759	nudG	1	1	1	0	1	0	0	0	n.a.
b2251	nudI	0	0	0	0	0	0	0	0	COG_O
b1134	nudJ	0	0	0	0	0	0	0	0	n.a.
b2467	nudK	1	0	1	0	0	0	0	0	n.a.
b1813	nudL	1	1	1	0	1	0	0	0	COG_O
b2288	nuoA	0	0	0	0	0	0	0	0	COG_C
b2287	nuoB	1	1	1	0	0	0	0	0	n.a.
b2286	nuoC	1	1	1	0	0	0	0	0	n.a.
b2285	nuoE	1	0	1	0	0	0	0	0	COG_C
b2284	nuoF	1	1	1	0	0	0	0	0	COG_C
b2283	nuoG	1	0	1	0	0	0	0	0	COG_C
b2282	nuoH	1	1	0	0	0	0	0	0	COG_C
b2281	nuoI	1	1	1	0	0	0	0	0	COG_C
b2280	nuoJ	1	0	1	0	0	0	0	0	n.a.
b2279	nuoK	1	1	0	0	0	0	0	0	COG_C
b2278	nuoL	0	0	0	0	0	0	0	0	COG_C
b2277	nuoM	0	0	0	0	0	0	0	0	n.a.
b2276	nuoN	0	0	0	0	0	0	0	0	COG_C
b2393	nupC	1	1	0	0	0	0	0	0	COG_F
b2964	nupG	1	1	1	0	0	0	0	0	n.a.
b2161	nupX	0	0	0	0	0	0	0	0	COG_F
b3169	nusA	1	1	1	0	1	0	0	0	COG_K
b0416	nusB	1	1	1	0	0	0	0	0	COG_K
b3982	nusG	1	1	1	0	0	0	0	0	COG_K
b3183	obgE	1	1	1	0	0	0	0	0	n.a.
b2082	ogrK	1	0	1	0	0	0	0	0	n.a.
b1335	ogt	0	0	0	0	0	0	0	0	COG_L
b4608	ohsC	1	1	1	0	0	0	0	0	n.a.
b0957	ompA	1	1	1	0	0	0	0	0	COG_M
b2215	ompC	1	1	1	0	1	0	0	0	COG_M
b0929	ompF	0	0	0	0	0	0	0	0	COG_M
b1319	ompG	0	0	0	0	0	0	0	0	n.a.
b3875	ompL	0	0	0	0	0	0	0	0	n.a.
b1377	ompN	1	1	1	0	1	0	0	0	COG_M
b3405	ompR	1	1	1	0	1	0	0	0	COG_M
b0565	ompT	1	1	1	1	1	1	0	0	COG_M
b1256	ompW	1	0	1	0	0	0	0	0	COG_M
b0814	ompX	1	1	1	0	1	0	0	0	COG_M
b4444	omrA	1	1	0	0	0	0	0	0	n.a.
b4445	omrB	0	0	0	0	0	0	0	0	n.a.
b4359	opgB	1	1	1	0	1	0	0	0	COG_M
b1047	opgC	1	1	1	0	0	0	0	0	n.a.
b1424	opgD	1	1	0	0	0	0	0	0	n.a.
b0815	opgE	1	1	0	0	0	0	1	0	COG_R
b1048	opgG	1	1	1	0	0	0	0	0	COG_P
b1049	opgH	0	0	0	0	0	0	0	0	COG_M
b1243	oppA	1	0	1	0	0	0	0	0	COG_E
b1244	oppB	1	0	1	0	0	0	0	0	COG_P
b1245	oppC	1	1	1	0	1	0	0	0	COG_G
b1246	oppD	1	0	1	0	0	0	0	0	COG_O
b1247	oppF	1	0	1	0	0	0	0	0	n.a.
b4162	orn	1	1	0	0	0	0	0	0	COG_A
b1283	osmB	1	0	1	0	0	0	0	0	n.a.
b1482	osmC	0	0	0	0	0	0	0	0	COG_O
b1739	osmE	1	1	1	0	0	0	0	0	n.a.
b2131	osmF	0	0	0	0	0	0	0	0	n.a.
b4376	osmY	0	0	0	0	0	0	0	0	COG_R
b1896	otsA	1	0	1	0	0	0	0	0	COG_G
b1897	otsB	1	1	0	0	0	0	0	0	COG_G
b4692	oweE	1	0	1	0	0	0	0	0	n.a.
b2358	oweS	0	0	0	0	0	0	0	0	n.a.
b2373	oxc	1	1	1	0	0	0	0	0	COG_F
b3961	oxyR	0	0	0	0	0	0	0	0	n.a.
b4458	oxyS	0	0	0	0	0	0	0	0	n.a.
b1388	paaA	0	0	0	0	0	0	0	0	n.a.
b1389	paaB	1	1	1	0	0	0	0	0	COG_Q
b1390	paaC	1	0	1	0	0	0	0	0	COG_S
b1391	paaD	1	1	1	0	0	0	0	0	COG_R
b1392	paaE	1	0	1	0	0	0	0	0	n.a.
b1393	paaF	1	0	1	0	0	0	0	0	n.a.
b1394	paaG	0	0	0	0	0	0	0	0	COG_I
b1395	paaH	1	1	1	0	0	0	0	0	n.a.
b1396	paaI	1	1	0	0	0	0	0	0	COG_Q
b1397	paaJ	1	0	1	0	0	0	0	0	COG_I
b1398	paaK	1	1	1	0	0	0	0	0	n.a.
b1399	paaX	1	0	1	0	0	0	0	0	COG_K
b1400	paaY	0	0	0	0	0	0	0	0	COG_R
b1387	paaZ	0	0	0	0	0	0	0	0	n.a.
b3360	pabA	1	0	1	0	0	0	0	0	n.a.
b1812	pabB	1	0	1	0	0	0	0	0	COG_J
b1096	pabC	1	0	1	0	0	0	0	0	COG_C
b0622	pagP	1	1	1	0	1	0	1	0	n.a.
b0741	pal	1	0	1	0	0	0	0	0	COG_M
b0134	panB	0	0	0	0	0	0	0	0	COG_H
b0133	panC	0	0	0	0	0	0	0	0	COG_H
b0131	panD	1	1	0	0	0	0	0	0	COG_H
b0425	panE	1	0	1	0	0	0	0	0	n.a.
b3258	panF	1	0	1	0	0	0	0	0	COG_H
b3459	panM	1	1	1	0	0	0	0	0	n.a.
b0286	paoA	1	0	1	0	0	0	0	0	COG_C
b0285	paoB	1	0	1	0	0	0	0	0	COG_C
b0284	paoC	1	0	1	0	0	0	0	0	COG_C
b0283	paoD	1	1	0	0	0	0	0	0	COG_O
b3019	parC	1	1	1	0	0	0	0	0	n.a.
b3030	parE	1	1	0	0	0	0	0	0	COG_L
b3073	patA	1	1	1	0	0	0	0	0	COG_E
b1444	patD	0	0	0	0	0	0	0	0	n.a.
b4635	pauD	0	0	0	0	0	0	0	0	n.a.
b4643	pawZ	0	0	0	0	0	0	0	0	n.a.
b2854	pbl	1	0	1	0	0	0	0	0	n.a.
b2519	pbpC	1	1	1	0	0	0	0	0	COG_M
b2134	pbpG	0	0	0	0	0	0	0	0	COG_M
b3403	pck	0	0	0	0	0	0	0	0	n.a.
b2743	pcm	1	1	1	0	1	0	0	0	COG_O
b0143	pcnB	1	1	1	0	0	0	0	0	COG_J
b0113	pdhR	0	0	0	0	0	0	0	0	COG_K
b0052	pdxA	0	0	0	0	0	0	0	0	COG_H
b2320	pdxB	0	0	0	0	0	0	0	0	COG_R
b1638	pdxH	0	0	0	0	0	0	0	0	COG_H
b2564	pdxJ	0	0	0	0	0	0	0	0	COG_H
b2418	pdxK	0	0	0	0	0	0	0	0	COG_H
b1636	pdxY	1	0	1	0	0	0	0	0	COG_H
b4508	peaD	1	1	0	0	0	0	0	0	n.a.
b4260	pepA	0	0	0	0	0	0	0	0	COG_E
b2523	pepB	0	0	0	0	0	0	0	0	COG_E
b0237	pepD	0	0	0	0	0	0	0	0	n.a.
b4021	pepE	1	1	0	0	0	0	0	0	COG_E
b0932	pepN	1	0	1	0	0	0	0	0	COG_E
b2908	pepP	0	0	0	0	0	0	0	0	COG_E
b3847	pepQ	1	0	1	0	0	0	0	0	COG_E
b1127	pepT	0	0	0	0	0	0	0	0	n.a.
b0254	perR	0	0	0	0	0	0	0	0	n.a.
b3916	pfkA	1	1	1	0	0	0	0	0	COG_G
b1723	pfkB	1	0	1	0	0	0	0	0	COG_G
b0902	pflA	1	1	0	0	0	0	0	0	COG_O
b0903	pflB	1	0	1	0	0	0	0	0	COG_C
b3952	pflC	1	1	1	0	0	0	0	0	COG_O
b3951	pflD	0	0	0	0	0	0	0	0	COG_C
b1378	pfo	1	1	1	0	0	0	0	0	n.a.
b1024	pgaA	0	0	0	0	0	0	0	0	n.a.
b1023	pgaB	1	0	1	0	0	0	0	0	COG_G
b1022	pgaC	1	1	1	0	1	0	0	0	COG_M
b1021	pgaD	1	1	1	0	1	0	0	0	n.a.
b4025	pgi	0	0	0	0	0	0	0	0	COG_G
b2926	pgk	1	1	0	0	0	0	0	0	COG_G
b0767	pgl	1	0	1	0	0	0	0	0	COG_G
b0688	pgm	1	0	1	0	0	0	0	0	COG_G
b0418	pgpA	1	1	1	0	0	0	0	0	COG_I
b1278	pgpB	1	0	1	0	0	0	0	0	COG_I
b2560	pgpC	1	1	1	0	1	0	0	0	COG_E
b1328	pgrR	1	1	1	0	0	0	0	0	n.a.
b1912	pgsA	0	0	0	0	0	0	0	0	COG_I
b2599	pheA	1	0	1	0	0	0	0	0	n.a.
b2598	pheL	1	1	0	0	0	0	0	0	n.a.
b1715	pheM	0	0	0	0	0	0	0	0	n.a.
b0576	pheP	1	1	1	0	0	0	0	0	COG_E
b1714	pheS	1	0	1	0	0	0	0	0	COG_J
b1713	pheT	0	0	0	0	0	0	0	0	n.a.
b4134	pheU	1	0	1	0	0	0	0	0	n.a.
b2967	pheV	0	0	0	0	0	0	0	0	n.a.
[truncated: 2,442 more rows]
