# Supplementary material for: Chemical-genetic profiling reveals limited cross-resistance between antimicrobial peptides with different modes of action
Source: Nat Commun. 2019 Dec 16;10:5731. doi: 10.1038/s41467-019-13618-z (PMC6915728; doi:10.1038/s41467-019-13618-z)
Supplement: Supplementary file 11 — Supplementary Data 8 [file 41467_2019_13618_MOESM11_ESM.xlsx]

## Sheet: Description
Supplementary Data 8 - Raw dataset of red (FL3-H) and green (FL1-H) fluorescence from membrane potential measurement.
FL1-FL3	This sheet contains red (FL3-H) and green (FL1-H) fluorescence values for the following strains:
	WT	Wild-type E. coli BW25113 strain
	ΔmlaD	mlaD knockout strain
	WT+ CCCP	Wild-type E. coli treated with CCCP (see Methods "membrane potential measurement)
	WT+empty vector	Wild-type E. coli carrying ASKA empty vector
	(WT+empty vector)+CCCP	Wild-type E. coli (carrying ASKA empty vector) treted with CCCP
	WT+mlaD	mlaD overexpression strain
	WT+empty vector	Wild-type E. coli carrying ASKA empty vector
	(WT+empty vector)+CCCP	Wild-type E. coli (carrying ASKA empty vector) treted with CCCP
	WT+murA	murA overexpression strain
	WT+rpoH	rpoH overexpression strain
	WT+ytjB	ytjB overexpression strain
We had 5 replicates for each strain

## Sheet: FL1-FL3
WT_1			WT_2			WT_3			WT_4			WT_5			ΔmlaD_1			ΔmlaD_2			ΔmlaD_3			ΔmlaD_4			ΔmlaD_5			WT+CCCP_1			WT+CCCP_2			WT+CCCP_3			WT+CCCP_4			WT+CCCP_5			WT+empty vector_1			WT+empty vector_2
FL1-H	FL3-H		FL1-H	FL3-H		FL1-H	FL3-H		FL1-H	FL3-H		FL1-H	FL3-H		FL1-H	FL3-H		FL1-H	FL3-H		FL1-H	FL3-H		FL1-H	FL3-H		FL1-H	FL3-H		FL1-H	FL3-H		FL1-H	FL3-H		FL1-H	FL3-H		FL1-H	FL3-H		FL1-H	FL3-H		FL1-H	FL3-H		FL1-H	FL3-H
283.874	528.027		228.782	770.486		105.549	939.013		425.522	296.942		100.004	1263.51		45.3206	1252.28		117.574	1154.78		2.94273	2890.26		1.09454	2415.36		142.028	1567.99		210.977	187.695		101.844	127.524		291.71	307.885		1	171.544		103.663	181.056		1.00039	24.592		168.485	1526.14
166.989	164.012		174.688	324.934		3.21991	327.835		44.9132	118.645		1.00014	1.00014		105.564	691.704		120.837	1420.73		1.00004	1229.87		2.26829	2504.19		65.5619	5050.92		230.84	154.004		392.571	743.468		199.949	297.026		1.00004	305.064		296.942	385.436		1.00099	567.983		13.9491	54.739
218.728	330.821		56.7602	109.446		8.98257	418.186		191.203	882.181		18.9431	956.26		77.0649	756.91		101.865	898.131		1.00011	2148.21		1.00067	2596.29		138.33	1964.54		176.254	129.816		207.303	87.4189		224.79	343.061		3.30809	491.419		30.7852	161.099		1.00102	1.00102		129.816	1036.74
372.118	1176.74		218.79	717.22		8.98289	414.456		173.222	291.854		10.9454	730.213		15.8266	835.687		134.638	2149.27		1.00014	1104.16		1.00071	1208.75		112.495	1612.07		339.869	385.477		106.623	25.5126		291.833	310.798		1.00014	115.494		13.5801	56.7542		1.00109	814.013		14.9919	1.00018
426.152	1135.92		196.433	389.125		1.00092	173.253		120.918	457.737		10.9469	482.863		77.7804	866.453		26.1966	1811.71		1.00018	1911.29		1.00074	1395.9		129.912	1541.23		307.863	192.856		179.656	294.636		224.853	159.758		1.00021	199.928		3.13474	6.61332		1.00113	20.9316		39.2516	5.6248
589.143	589.143		305.29	1009.82		4.41639	599.625		252.878	785.413		1.00095	65.5873		134.647	1085.04		101.905	1861.72		4.95912	4959.12		1.00106	1828.85		132.298	1983.05		239.331	305.117		116.67	170.224		57.8435	1.01941		1.00025	230.881		1.00032	3.43		1.00138	115.637		181.107	1230.17
85.1997	89.924		132.293	644.226		9.40339	750.979		79.9726	233.23		8.90622	368.877		135.878	1486.66		52.8549	939.908		1.00025	248.107		1.00131	1125.51		142.194	1965.64		209.132	198.145		129.971	85.1637		194.852	144.81		1.00028	1.00028		66.7402	184.414		8.67187	1846.03		201.756	1877.48
174.966	92.3867		129.949	552.94		37.9113	771.546		110.556	343.375		4.74539	505.377		19.4729	1334.65		37.5572	1409		1.00028	1382.76		1.00141	1231.56		116.707	1474.54		235.097	95.6361		114.602	119.873		146.129	134.766		1.00035	125.259		46.1579	191.176		1.00176	1188.46		42.9578	89.012
346.612	359.309		187.947	379.073		1.71828	331.323		286.853	1156.45		30.0016	799.698		64.4135	813.84		63.8615	1748.8		1.00035	874.097		1.0018	487.844		29.4813	47.0621		212.973	139.55		155.603	262.169		225.044	225.044		1.23052	203.629		120.845	403.337		1.00194	434.071		109.473	2110.88
151.53	505.751		175.015	814.787		1.38471	389.564		194.887	462.149		34.3424	1198.94		113.532	1287.67		98.3628	1474.39		1.00049	2309.38		1.00219	4004.16		161.48	1571.81		192.917	365.355		118.829	6.50436		215.162	165.762		1.67083	252.708		21.8806	37.5347		1.00198	1254.62		39.2668	1187.12
264.668	400.303		250.825	731.502		1.4101	692.876		308.363	259.922		1.00184	87.5392		128.776	2310.69		155.653	2020.4		1.00056	259.602		4.66719	2172.82		91.6304	1126.9		218.813	372		181.369	165.768		264.762	418.865		1.00067	93.9609		31.0754	105.601		1.00208	45.8205		18.2834	1.98249
141.025	553.407		289.669	807.634		1.00215	241.962		359.322	1106.03		1.00187	1.17794		103.784	1879.07		89.9271	1501.57		4.53478	2036.57		1.00275	1615.2		134.908	1766.96		264.323	252.699		209.449	57.8741		289.689	272.013		4.33567	368.76		97.3927	241.578		1.00226	1398.01		93.9841	112.507
262.345	434.132		257.713	553.563		13.6103	758.512		322.616	415.012		22.5163	558.506		79.2705	2920.91		48.3476	836.866		1.00085	843.624		1.00289	1437.16		75.8672	2022.25		372.052	132.247		144.866	131.22		121.071	155.746		1.1767	114.537		2.03636	50.5109		24.004	1233.73		96.5819	101.937
213.356	362.722		58.962	155.757		45.8398	860.361		69.9284	202.111		10.0226	656.729		40.0177	992.62		61.6395	1703.2		1.00088	1155.8		1.003	1137.6		113.732	1107.04		56.7843	5.7815		302.908	844.546		184.791	189.845		1.00095	167.136		1.00064	34.3109		1.00378	1049.95		144.836	899.176
46.2654	50.6196		434.346	1449.69		2.53199	538.997		239.787	639.155		1.00229	55.3583		24.4019	2230.29		43.7962	1232.13		1.00092	2331.23		1.10743	2135.36		124.444	1572.31		284.094	214.965		134.832	65.659		250.949	359.613		1.00141	152.829		1.00067	1.84466		1.02239	995.173		63.3343	262.317
390.031	933.265		274.576	779.45		2.53207	317.054		343.641	837.19		1.00258	71.8764		25.9895	1657.62		51.5149	1831.11		1.08543	2074.2		1.00314	1349.8		138.637	1158.12		252.797	271.658		141.079	39.6901		279.561	314.237		1.00145	68.0235		30.5268	331.007		1.0042	590.679		179.815	369.254
305.957	446.399		282.096	524.721		1.00279	574.145		331.509	454.166		1.25551	379.567		43.0351	1398.11		80.0515	1643.88		1.00109	2574.13		1.76795	1601.41		69.3632	1437.26		352.655	334.128		124.392	108.692		282.106	193.353		1.00166	61.6286		61.0208	110.482		1.00434	2.23634		77.9121	415.114
178.412	732.326		153.034	1039.49		1.00325	323.013		161.463	699.505		1.00282	548.916		67.4905	1336.96		40.0515	984.564		1.00127	2189.75		1.00325	2533.68		116.875	1386.57		215.079	252.878		359.6	837.544		237.815	244.32		1.00184	105.739		1.00078	4.65914		1.00462	1099.17		160	1529.64
323.116	628.667		282.116	404.276		41.5596	600.936		359.588	807.918		8.68532	738.709		81.5361	2898.22		44.2184	2648.17		1.00141	122.053		1.00332	2747.5		262.64	1951.89		1.00141	56.3135		161.514	227.325		38.3091	117.919		1.00198	82.2091		239.483	547.834		1.00487	383.832		98.5188	111.739
186.677	197.029		158.651	289.842		1.1697	554.441		139.85	122.2		1.00335	72.582		2.0416	390.141		221.304	5108.24		1.00155	187.98		1.00339	300.629		83.8193	1545.14		134.761	50.5573		71.889	25.0976		253.404	297.938		1.00208	89.1502		50.0728	177.985		1.00491	498.239		22.1538	91.7562
244.509	331.976		186.54	633.9		38.0075	951.276		237.782	400.628		1.9523	269.881		1.00328	1503.85		19.689	1127.29		1.00162	1001.62		1.00346	1412.33		111.779	1969.94		322.479	331.299		71.2478	73.1965		308.884	366.45		1.21046	241.953		41.8319	205.548		1.00508	49.8327		130.32	353.674
480.058	909.154		34.699	173.595		3.69995	606.792		244.311	584.587		27.2329	1245.23		73.8969	1412.13		47.1201	1437.41		1.00173	1384.76		1.00349	917.175		137.473	2747.89		103.846	171.847		34.0792	1.72034		141.243	143.807		1.00215	82.2236		1.18754	89.8574		1.0054	32.9582		6.46179	126.859
311.763	801.643		350.138	681.242		14.0106	986.54		353.314	993.984		9.50841	900.887		15.1776	1451.01		26.7417	2174.43		1.00176	1657.74		1.00356	1752.8		132.629	1138.24		193.257	141.064		353.301	712.579		225.488	397.39		1.00229	209.56		10.6619	111.523		1.00586	99.6852		83.136	1050.39
260.453	401.079		510.878	466.933		30.9189	816.768		191.669	229.444		1.00364	143.822		1.33823	1559.32		62.8512	2422.43		1.0018	915.627		1.00371	1245.54		95.96	1059.4		239.829	158.567		71.2604	70.6223		52.0609	48.4464		1.00233	235.561		123.126	349.522		1.00593	84.7908		117.015	197.153
344.222	838.606		178.374	54.4135		2.17734	455.237		191.675	227.397		1.00371	215.594		18.1714	1068.86		24.2396	1451.68		1.00194	2397.44		1.00381	893.04		180.119	1302.97		183.124	43.0366		134.961	154.455		287.621	270.07		1.00236	55.8624		40.005	178.054		1.00596	526.42		54.9708	682.153
180.138	780.41		306.011	1039.89		25.147	951.944		121.187	438.579		6.40235	1279.74		65.1811	1190.8		22.1701	1339.73		1.00201	1020.2		1.00388	2651.9		178.512	2798.85		411.469	548.703		36.6283	1.00304		186.809	176.994		1.0024	11.5755		34.0289	142.214		1.00621	641.766		137.589	995.313
412.092	1268.46		93.3692	173.674		69.5146	658.625		231.598	554.168		10.313	794.52		1.00409	1588.52		1.00469	943.387		1.00208	814.816		1.00406	2235.71		136.309	2423.96		204.017	276.999		101.213	172.071		221.733	459.447		1.00247	196.807		30.8276	68.643		1.00646	11.9403		52.0956	106.022
133.884	197.105		197.008	143.802		7.88513	602.035		246.77	794.52		1.00395	20.9906		7.60061	1632.6		16.6299	1678.02		1.00215	1300.81		1.00431	1139.08		160.27	1413.08		144.958	72.5207		91.6853	16.9015		193.822	154.792		1.00251	97.5816		223.013	599.815		1.00688	10.0688		77.4564	1389.84
213.732	383.509		163.105	233.732		5.96707	652.865		338.145	459.109		1.00409	120.199		1.60355	1647.41		30.6571	2383.17		1.00229	2441.82		1.00434	1603.27		153.228	2774.28		146.273	144.963		74.5724	1.12789		338.573	360.575		1.00254	205.874		9.57542	30.8298		1.00724	21.4415		107.107	249.464
300.83	1201.94		99.4753	901.045		1.00544	96.9905		114.913	98.6193		1.00416	408.489		30.6452	1089.29		4.2384	1070.4		1.00236	1029.78		1.00438	1603.32		208.049	2652.37		105.821	37.2774		153.142	15.177		277.828	234.184		2.31419	267.238		66.8226	349.682		1.0078	6.6036		65.9088	232.176
262.871	564.644		202.453	780.301		18.7032	591.447		285.046	488.978		8.61875	544.786		34.1392	2177.41		11.6102	1466.9		10.5839	1882.12		1.00466	1519.52		91.7724	1223.8		23.1492	54.8954		164.573	91.7175		178.807	24.9411		1.84824	221.25		17.1828	189.698		1.00784	10.5419		142.88	1403.33
65.7954	110.856		102.225	178.543		76.7925	1161.47		530.263	1327.18		7.87821	1413.62		15.3325	1280.82		5.16763	1305.07		1.00311	175.2		1.00473	1170.73		233.871	1785.62		179.992	184.915		274.818	117.993		258.566	130.526		1.00279	3.46954		1.00173	34.3484		1.00826	64.3072		12.8266	78.9178
338.181	623.41		110.934	170.83		12.26	498.729		238.167	166.2		1.00452	290.332		6.88704	1339.97		65.8926	1820.72		1.00321	506.428		1.00476	2751.47		74.6275	1375.7		56.4108	13.743		188.371	28.748		459.819	516.854		1.00286	188.225		16.1366	54.8356		1.00018	198.131		17.7337	1.00625
86.1815	4.42947		232.014	507.408		12.5957	540.799		77.3885	190.24		1.00455	720.181		1.00494	847.075		68.3136	4436.16		1.00325	184.941		1.00484	870.151		122.393	1532.55		317.232	207.866		223.484	113.836		188.748	190.454		5.95241	198.669		125.445	284.395		1.00042	509.583		111.093	481.29
69.4511	153.26		303.911	878.383		22.6059	370.736		332.28	480.463		8.93825	809.625		1.00505	17.0866		1.82097	2472.39		1.00335	141.218		1.00494	416.225		89.3417	960.073		372.997	383.199		80.8857	1.22337		260.93	128.212		1.003	176.764		82.9431	262.289		1.00049	284.014		275.582	1294.57
320.448	780.685		247.126	832.265		2.7064	5361.26		20.0859	37.6989		1.00473	119.198		3.73692	1281.36		1.29416	1305.85		1.00346	1425.09		1.11016	2932.64		191.911	3119.16		160.158	109.771		166.107	74.5986		245.016	157.684		1.00304	139.91		25.5315	167.295		1.00056	79.1922		45.2033	31.2618
290.271	960.14		357.372	1161.02		18.719	775.299		177.119	580.617		14.7922	713.883		1.00512	1466.49		26.1049	2141.82		1.05936	1302.83		1.00568	2279.97		295.54	511.561		188.311	193.462		175.391	191.898		110.041	41.2831		1.4635	173.625		79.3012	69.9185		1.00081	4.91766		25.4286	345.251
303.634	2196.47		129.343	178.801		51.7271	490.095		175.601	485.213		1.00494	419.986		1.00519	9.43851		42.439	2142.35		1.00395	1003.95		1.00575	1005.75		106.961	1327.32		332.011	163.14		124.619	36.6721		111.039	19.3938		1.00311	287.328		55.3446	271.945		1.00085	1135.16		146.922	526.956
175.434	380.235		108.052	150.718		12.6072	456.261		180.423	295.893		1.00508	60.1929		29.582	3509.51		1.00642	1481.66		1.00402	290.189		1.00589	2881.27		154.672	1351.51		25.5792	5.95764		221.686	516.328		318.069	230.089		1.00314	2.97864		125.48	349.854		1.00095	2765.79		143.091	722.331
99.5488	190.233		338.68	708.112		1.00724	99.8216		260.911	227.981		1.00526	720.687		9.78565	707.888		8.56049	2731.52		1.00416	1753.85		1.00593	1679.67		88.5604	1560.75		329.062	277.369		46.355	47.6228		288.117	304.092		13.6214	386.674		36.9332	154.351		1.00102	1028.4		125.07	929.498
128.068	141.387		295.966	817.801		72.2331	1025.84		398.34	1033.51		1.00544	35.1013		1.00536	1377.34		1.00664	2201.49		1.00424	977.5		1.006	1341.52		166.223	951.71		231.712	137.526		199.033	122.458		354.594	541.16		1.00328	22.1398		1.00236	1.00236		1.00127	48.322		1.94346	4.7775
221.686	746.589		32.6757	1.00579		180.796	1319.69		312.552	541.008		1.00572	575.822		8.47462	1576.35		1.03449	1091.86		11.7027	943.056		1.18284	903.105		191.959	2447.24		363.335	272.463		580.617	1304.52		76.868	20.6744		1.00339	237.941		53.8902	97.5713		1.00134	1896.38		91.2991	1153.53
366.888	601.697		323.843	1172		1.00815	313.122		309.764	541.027		28.0466	1226.04		8.03193	1480.62		1.00702	1307.14		1.00441	439.073		1.00607	2473.17		86.9907	4352.03		16.4677	35.692		139.013	177.225		278.286	177.492		1.00342	135.018		103.916	181.497		1.00138	548.124		6.25886	1.00815
298.346	839.343		223.98	503.235		40.2828	709.926		312.585	436.013		1.00604	13.0585		1.00582	43.969		7.48425	3778.1		1.00445	74.6484		1.00614	1141.16		119.181	1269.26		484.634	285.066		59.6874	51.2244		234.578	333.144		1.00349	262.714		1.00247	1.32485		1.00244	29.7655		103.594	368.229
272.712	688.728		240.707	153.524		42.1372	1133.32		243.12	856.439		1.00621	714.911		1.00586	55.5552		3.71087	1856.5		1.00448	1738.7		1.00621	919.659		188.556	2318.91		240.319	255.936		76.1129	60.7858		254.402	180.752		1.00364	191.79		422.753	479.484		1.00254	26.2465		69.7855	191.102
177.1	265.461		256.377	384.29		1.40643	336.531		189.04	571.507		14.4257	936.779		1.00596	1024.22		1.00738	1697.28		1.75447	1119.01		1.00625	1838.33		122.449	1235.56		197.202	53.5186		118.317	123.76		185.722	33.9298		1.00367	76.6309		29.2379	143.665		1.00311	366.308		20.9117	1.10419
227.829	540.268		230.251	665.486		38.866	358.438		189.06	576.732		6.13845	979.905		148.104	1294.12		5.66628	2476.98		18.5182	1339.59		2.98797	1838.39		94.3387	1519.57		233.97	161.81		460.174	789.399		421.298	587.653		1.00399	95.9837		16.7407	67.4905		1.00388	1.67625		98.238	609.885
75.3652	111.956		2.7564	58.1514		30.7626	286.268		214.438	395.3		1.00678	293.614		1.00621	44.3834		5.87406	1284.64		1.25789	1351.74		1.00632	2142.2		41.9897	1170.73		363.578	128.077		139.135	28.5717		159.489	47.3572		1.00402	137.551		18.4824	139.85		1.00406	13.7555		109.442	1027.64
244.861	565.199		195.869	384.533		35.5278	1714.6		190.942	355.166		1.00685	249.744		1.41626	1549.55		1.0078	469.184		1.00462	909.986		1.00635	721.471		200.838	1754.9		210.165	153.406		288.602	371.256		348.822	444.706		1.00431	175.41		22.3257	37.9554		1.00416	191.891		6.32986	1.00141
153.395	695.121		261.204	833.463		10.6529	355.553		194.414	230.647		1.00688	175.86		1.00635	236.507		1.21736	1497.15		1.00466	910.018		1.00642	1111.09		142.7	1770.82		247.108	25.1594		131.992	114.3		299.384	364.893		1.00445	83.1564		1.00268	32.8691		1.00455	357.071		48.7707	103.821
265.563	781.48		288.42	648.019		77.1084	661.752		149.793	339.595		5.08334	879.894		1.00649	9.8855		1.00791	912.959		1.00469	1129.31		1.00692	3044.13		44.7263	995.908		44.3523	60.2183		162.333	112.266		179.303	313.166		1.00462	167.749		37.962	158.651		1.00469	53.0506		38.2605	36.9085
272.855	408.991		66.0082	39.8885		22.4909	588.81		261.653	486.695		1.00716	6.77993		3.21168	945.111		72.2635	8573.1		1.00473	282.662		1.00738	3302.3		141.442	1352.22		282.891	238.451		159.45	566.767		179.309	313.177		1.00466	20.2631		90.8483	308.721		1.00536	270.403		47.9113	382.632
217.917	208.334		92.0756	81.915		125.365	1028.58		218.675	417.877		3.18516	709.23		1.00656	1.04344		1.33226	2836.06		4.35294	2257.5		1.00741	1496.52		140.195	1633.58		306.765	420.266		216.497	71.6114		336.566	482.303		1.00473	290.393		1.00304	5.2963		1.00558	244.982		75.1297	389.633
277.867	455.701		364.599	1112.22		237.464	1359.6		410.586	1144.77		1.00738	171.262		1.00664	2104.67		11.0307	2244.9		1.0048	459.447		1.00766	1418.24		118.18	1520.27		315.177	169.443		342.543	374.781		6.60776	1.00844		1.00484	108.956		35.9803	46.285		1.00568	69.5512		100.236	1029.78
113.047	71.456		121.694	371.23		27.4287	418.599		433.46	965.172		1.00741	330.242		14.9563	911.968		2.86208	1035.8		1.00487	126.962		1.00801	1698.35		287.985	1480.16		160.547	128.217		88.0912	92.1433		261.662	342.711		1.83601	161.878		101.235	251.108		1.00589	39.8298		7.38449	126.676
249.507	387.695		216.428	318.627		1.00176	42.2441		269.14	441.39		3.0754	783.703		18.3975	928.717		1.00851	999.475		1.00491	1316.17		1.00808	1262.27		137.773	1071		312.377	431.821		179.34	192.721		138.189	162.475		1.00505	172.41		121.199	262.686		1.00607	1100.76		111.798	45.8899
285.567	586.419		166.749	208.795		90.7556	605.469		237.305	572.953		1.00836	57.2168		1.0072	551.311		7.49579	1381.79		1.00501	1269.79		1.00829	1842.07		130.544	3095.69		304.092	320.954		243.504	140.678		205.338	245.807		1.00508	136.463		7.25871	41.1875		1.00611	1390.81		272.434	1375.26
494.315	953.148		448.52	998.706		94.9336	867.676		9.22956	1.00078		1.00847	374.952		7.41906	1608		9.21917	2090.07		1.00515	832.148		1.00836	1566.84		101.516	1130.86		236.416	201.078		304.914	598.613		281.391	230.873		1.00512	41.257		78.0081	337.955		1.00618	695.854		251.258	1108.29
224.019	364.101		72.9011	24.1138		73.1553	340.576		29.7193	63.8367		1.00854	537.349		1.94258	1430.76		1.00025	964.9		1.00519	48.9494		1.0084	1511.52		160.614	2180.7		481.189	540.875		232.82	182.621		187.761	53.782		1.00515	62.9661		76.6335	308.95		1.00625	3419.44		121.268	646.111
521.78	1428.85		216.474	716.039		2.31468	102.099		235.296	533.437		1.00004	850.556		1.00748	2203.34		1.00032	930.868		1.00522	1023.47		1.00847	1498.09		124.878	2260.98		130.594	119.361		365.046	509.189		134.657	73.7071		1.00522	244.896		7.0049	158.807		1.00635	796.504		118.043	260.49
182.168	721.319		252.248	517.997		110.716	681.194		207.464	426.032		1.00014	115.494		1.00766	330.323		1.00035	1241.38		1.00544	409.005		1.00854	947		136.635	970.79		254.117	139.096		158.199	76.3479		269.207	264.407		1.00526	380.542		1.00392	2.58139		1.00642	1151.79		137.584	1919.11
142.9	338.87		70.9702	18.4136		176.789	1077.98		470.422	1066.49		1.56827	552.452		3.61436	499.639		1.00039	1670.42		1.00561	1033.12		1.00875	842.674		156.377	1522.13		105.253	97.9458		134.557	65.5249		259.886	305.559		1.00536	175.595		195.347	393.998		1.00692	18.5617		136.4	688.558
270.64	526.568		36.1512	16.0902		141.238	876.841		385.981	610.639		1.00032	64.9588		6.96952	1551.88		1.00074	632.562		1.006	503.288		1.00889	1309.56		110.114	1621.11		157.778	37.7532		179.46	196.35		257.568	194.894		1.00547	122.548		50.6962	154.65		1.00713	34.8456		101.377	590.969
315.365	997.272		245.566	834.486		164.579	1290.94		343.399	519.382		11.762	1104.43		15.2464	1332.22		1.08516	1166.12		29.8723	1837.94		1.00893	1778.09		174.212	1081.55		120.469	160.648		105.564	93.9146		300.143	322.536		1.00586	218.009		197.174	366.759		1.00784	1112.65		82.435	195.484
364.191	1183.17		226.495	660.545		151.802	675.641		255.252	563.274		2.76453	1446.67		1.00826	67.2652		1.00145	923.574		1.00607	953.215		1	1963.22		175.792	1665.56		232.299	226.114		220.806	174.762		198.466	159.932		1.00607	409.264		81.671	186.828		1.00791	13.201		317.757	1139.68
5.26753	9.79802		425.134	735.881		127.96	601.105		286.924	297.435		1.00078	340.085		17.9309	827.303		1.00184	907.46		1.00611	507.889		1.00028	982.449		74.1334	1549.98		298.839	224.097		115.556	21.4943		191.473	53.8674		1.00611	249.56		329.27	397.725		1.00798	1.32019		113.992	570.286
86.3905	121.592		226.566	742.712		111.818	317.422		207.566	262.252		5.83456	1310.9		5.93128	964.021		1.00191	3028.97		1.00614	4019.96		1.00064	43.7422		160.682	3844.79		54.1084	123.777		131.072	81.3726		109.647	68.0715		1.00621	194.02		40.8632	193.693		1.00858	46.5341		80.2685	507.372
226.225	307.152		234.899	465.325		81.6796	317.656		200.238	101.082		1.00095	42.2098		8.50169	999.58		1.00215	2844.85		13.6635	2611.04		19.6481	771.03		110.133	608.285		124.9	42.0635		147.356	48.7414		229.266	186.421		1.00642	109.128		75.3308	98.6644		1.00861	763.186		140.254	935.695
220.272	100.72		148.483	324.729		39.7767	195.45		239.711	349.744		1.00106	198.305		1.74676	604.36		1.00219	1967.51		1.00639	3419.92		1.00106	2395.33		194.101	683.759		428.285	290.914		124.216	12.993		157.214	202.24		1.00656	89.5489		164.758	221.694		1.00868	97.3037		90.3422	261.113
230.429	702.929		66.6863	58.7962		39.4219	195.457		98.3974	161.372		1.00116	410.948		1.00018	567.522		1.0024	3345.63		23.6673	1392.13		1.00169	1199.11		61.937	1564.2		157.817	160.682		131.132	170.212		173.656	113.788		1.00671	180.638		26.0664	66.4249		1.00882	710.348		37.7572	249.639
354.868	776.087		130.952	184.31		86.9999	282.642		253.092	281.937		7.17777	1037.88		1.00035	469.925		1.00247	5198.95		1.00741	804.546		1.00173	1687.77		128.343	903.707		171.13	201.205		138.418	19.3074		237.949	200.57		1.00688	206.766		1.00473	1.11924		10.7476	1526.35		32.9941	122.673
16.5215	56.1437		203.535	268.988		596.309	1213.57		239.804	686.889		1.00134	316.652		8.43297	1027.82		1.00254	1600.4		1.00745	1122.27		1.0018	1360.17		89.5646	1482.13		367.623	420.723		155.625	77.1601		167.572	96.81		1.00692	252.018		640.866	995.803		1.00025	77.7557		63.0524	137.894
364.625	989.555		43.3307	49.5894		270.279	1181.51		276.999	668.791		1.00155	453.862		24.8168	615.569		1.00265	1067.8		1.00748	48.1864		1.00187	1474.96		148.218	1366.93		263.564	288.369		346.661	533.832		236.051	363.501		1.00699	384.641		130.43	298.367		1.00049	685.728		36.4459	47.3075
21.0659	4.77583		302.428	441.25		115.034	740.32		39.3402	43.4316		1.00162	650.436		1.00053	2459.55		1.00268	1325.13		7.15839	1565.52		1.00191	2312.64		69.0058	212.406		148.218	160.716		92.4258	66.8603		292.945	360.271		1.00702	63.6533		1.00498	25.3805		1.00205	1880.73		100.72	285.917
293.871	266.188		168.575	149.972		172.452	560.256		231.525	363.003		1.00173	573.539		1.00081	1219.8		1.00289	1373.96		1.00769	1483.53		1.00194	1188.67		112.16	566.192		177.436	109.17		404.091	645.066		98.6955	41.2469		1.00713	179.096		65.8533	90.2186		1.0024	422.709		88.8467	517.924
307.4	354.98		410.789	1473.35		1.00533	91.8853		369.631	515.584		1.00215	738.111		15.9814	1264.89		1.00296	1267.21		1.00787	271.077		1.00198	1086.46		148.239	1379.47		194.149	39.1582		87.6009	128.967		238.317	99.5978		1.0072	275.814		1.00512	3.4776		1.00247	18.3143		127.385	1008.22
266.207	460.787		239.567	1335.12		238.41	380.582		253.359	314.403		1.00219	122.148		8.36424	1409.25		1.00314	719.169		1.00808	250.05		3.14137	492.529		120.558	1272.43		266.011	171.196		255.495	645.248		206.418	219.832		1.00727	224.286		90.2313	303.879		1.00261	2532.07		18.5917	51.3718
84.9485	12.1732		218.968	264.491		142.86	472.544		303.314	340.936		1.00236	488.119		3.43399	1749.17		1.00364	2651.25		1.00847	1026.78		1.00244	1266.54		117.356	2782.96		254.322	381.21		200.429	126.69		280.367	188.735		1.00731	66.0036		1.00519	4.80767		1.00265	11.8951		25.0173	117.521
245.532	238.995		289.496	757.898		157.734	782.057		363.194	694.047		1.00244	134.885		39.3015	1125.74		1.00367	1326.43		11.338	763.239		1.00247	4625.24		79.0036	775.951		23.8811	2.20241		217.359	239.964		236.374	306.818		1.00755	100.755		1.00522	1.00522		1.00275	29.7749		95.6024	557.306
315.863	609.052		53.37	26.7003		101.552	789.427		217.519	534.716		1.00247	633.655		7.11651	1461.39		1.00392	1088.56		1.00886	637.693		1.00254	1449.63		74.1854	1034.78		113.201	75.5214		110.719	4.84004		201.071	93.609		1.00759	30.1888		7.67521	69.5219		2.74625	1200.51		30.2631	1.00102
342.507	477.75		179.745	322.525		74.8006	436.044		4.23274	1.00374		1.00251	162.939		1.00219	1475.43		1.00434	2297.5		15.6777	881.621		1.00261	1516.42		50.3924	1712.44		238.828	245.36		430.669	1437.41		208.51	171.076		1.00762	278.423		1.00533	2.77789		1.00293	860.724		84.4041	890.842
66.0452	5.77095		302.865	814.587		226.241	361.157		249.026	809.028		1.00279	305.903		1.00244	237.715		1.00441	2929.24		1.009	842.881		1.00279	397.069		152.363	1227.8		137.986	273.344		175.336	204.304		149.505	157.795		1.00766	168.256		40.8977	169.389		1.00307	3533.51		97.4889	422.351
283.586	368.1		334.375	1199.28		187.308	741.672		338.181	366.695		1.00328	908.771		1.76683	147.595		1.00445	1280.55		11.9721	1018.26		1.00311	1179.39		141.795	834.048		146.958	204.986		275.011	1059.96		298.881	354.582		1.00769	160.862		60.7559	206.461		3.37824	657.284		118.859	365.857
537.085	566.866		36.5896	7.9304		206.795	912.159		317.556	292.863		1.00332	311.62		1.00265	15.44		1.00469	1465.87		1.00014	120.807		1.00314	1158.41		84.9336	1163.59		333.19	333.19		64.6338	209.98		214.34	212.421		1.0078	176.02		25.6215	190.414		1.00335	3.86715		124.4	488.171
250.059	136.875		16.8842	9.32543		194.224	508.477		370.177	646.542		1.00335	180.036		1.00275	1107.04		1.00476	2158.22		1.00053	8.58665		1.00325	2873.68		126.231	2165.42		301.814	104.424		150.56	66.4109		214.348	212.428		8.04912	482.05		153.454	459.77		1.00353	442.651		175.151	1615.31
361.6	827.188		239.82	600.238		315.763	625.513		193.72	893.794		1.00349	1003.49		1.00296	1049.1		1.00487	2063.53		1.86113	882.181		1.00328	1987.46		172.942	2966.72		195.999	197.77		54.4901	6.18023		34.8444	59.7733		1.00798	103.555		1.00558	18.8735		1.0054	44.3476		86.0724	933.298
273.641	742.634		343.726	1086.96		275.93	896.431		106.052	65.8394		1.00353	471.417		1.00304	1530.77		3.94399	3178.24		28.151	1844.59		1.00332	1290.66		180.917	1842		424.822	111.218		78.8015	18.3536		381.424	421.092		1.00805	214.588		1.00572	30.405		1.00568	31.5177		164.486	2649.48
216.626	938.487		188.172	289.771		127.323	395.452		263.176	344.694		1.22316	1128.05		1.00311	1148		1.00526	3207.63		1.00067	828.438		1.00409	1646.71		144.49	1308.79		270.963	367.894		131.59	163.294		60.4022	42.9156		1.00812	245.601		111.047	140.303		1.00667	122.694		116.871	900.38
25.7015	37.1634		173.613	292.513		192.593	527.399		182.021	727.249		1.00381	46.3143		1.00321	1290.53		2.82871	3478.82		2.01862	1460.26		1.00431	2605.72		179.309	2146.48		249.901	76.9219		154.721	23.1916		176.18	20.7143		1.00826	55.1891		88.688	114.088		1.00671	102.498		6.57284	14.6356
214.768	527.953		146.345	908.547		125.075	477.75		74.0632	120.376		1.00388	515.965		1.00325	1040		1.00568	2585.93		7.30703	2310.69		1.00438	1505.49		139.423	1610.03		168.238	95.4619		7.7432	4.93865		201.784	159.707		1.00851	30.7647		74.0892	54.5686		10.8204	734.979		99.4194	200.52
294.242	449.054		178.38	264.985		222.434	561.751		335.706	754.261		1.00424	497.907		2.27461	1437.77		1.00589	1591.37		3.31147	1028.51		1.00459	309.221		126.293	756.352		312.958	222.356		105.135	8.24668		403.351	542.737		1.00865	176.168		26.3361	21.2227		1.00702	48.1645		136.209	663.292
128.64	661.169		308.776	779.807		304.978	673.006		89.4893	312.421		1.00427	471.765		1.00364	1169.45		4.4775	3297.79		1.0012	632.852		1.00462	1937.13		91.3854	1472		381.451	351.789		238.368	247.1		220.837	138.34		1.02757	375.241		95.3148	141.591		1.00893	16.1059		93.3594	120.097
105.552	31.0612		292.616	488.6		214.776	355.415		326.964	789.427		1.00434	559.725		1.00371	1477.66		1.00604	1664.8		2.35304	1396.59		1.00466	1802.71		156.771	2053.31		152.432	252.248		212.071	73.3743		209.25	170.146		1.00035	46.9925		277.984	613.436		1.00004	54.739		112.781	356.644
336.837	1055.64		193.502	773.123		186.067	495.964		72.8117	182.238		1.00438	270.137		1.00378	1784.99		1.00611	1226.26		23.3206	1612.81		1.00491	1013.99		176.223	1843.29		125.088	91.3055		161.935	52.1377		302.577	308.07		7.77667	261.901		236.441	326.849		4.53254	813.295		52.5091	2136.04
199.984	514.224		155.949	376.526		97.3996	103.729		232.348	364.293		1.00445	443.056		1.00395	122.363		1.00614	1403.43		1.00131	231.126		1.00508	1376.96		189.378	1963.15		149.746	128.514		225.948	53.1009		158.361	313.706		1.00049	154.069		159.17	280.515		2.57205	1568.32		71.2955	675.499
336.956	770.812		114.876	67.5713		162.675	266.787		361.119	728.347		1.00448	397.739		1.00402	1212.76		1.00646	1650.59		58.3744	2396.09		1.00522	2159.2		130.975	2763.16		324.627	271.181		221.927	75.4155		269.254	269.254		1.74756	209.198		58.127	59.7168		1.00053	20.1798		175.299	759.447
224.814	68.5801		186.756	386.974		291.916	362.249		183.949	1091.78		8.62087	1692.47		2.00704	1646.71		1.00656	1564.04		62.1701	1687.23		1.00526	1991.37		116.53	2371.54		259.301	141.934		26.5694	3.35694		224.933	241.714		1.0006	87.4313		204.771	263.416		1.00141	255.189		48.8772	3.59993
355.678	874.343		188.45	569.725		276.599	621.46		26.8414	103.453		1.00455	350.705		1.69193	1375.75		1.0066	1379.04		11.9886	400.134		1.0054	1415.06		126.36	1175.87		224.585	243.521		63.0236	1.00607		264.491	55.2998		1.24173	322.172		188.854	162.077		1.00176	26.2261		123.443	1012.81
461.791	866.728		166.212	467.606		233.214	523.982		342.411	880.45		1.00476	635.105		1.00445	1139.24		1.00678	2807.02		15.7053	1448.41		1.00551	1974.03		130.993	212.905		266.505	365.11		128.289	37.0788		248.387	196.592		1.00067	2.74026		117.249	290.832		2.37631	611.026		124.567	917.465
222.887	692.266		180.245	326.344		158.422	638.682		456.725	1841.3		1.00498	416.24		1.00459	839.195		1.00692	1295.3		1.00176	73.7825		1.00554	1649.09		106.517	518.705		239.246	147.2		226.114	68.3592		235.371	241.808		1.00074	111.48		1.00628	1.00628		1.00229	2720.13		76.0034	498.012
262.123	514.605		76.7063	51.174		205.686	563.254		259.237	697.245		1.00501	670.486		3.26425	1754.9		1.00695	2475.34		4.41919	923.965		1.00561	1454.07		44.9196	170.044		201.677	100.896		77.5543	14.9542		61.0703	12.4286		1.00078	243.812		162.094	270.659		80.1304	1290.71		94.3454	1181.35
244.002	219.037		64.6588	83.9284		144.836	104.773		194.435	542.109		1.00508	502.829		1.00484	341.464		1.00699	2497.79		30.5634	2152.08		1.00586	1664.51		162.583	2054.18		201.684	74.3154		243.061	168.097		213.348	331.509		24.383	414.529		150.856	224.097		1.00413	29.8158		32.3513	78.8154
198.424	297.424		502.741	902.091		267.013	792.844		261.644	336.578		1.00515	106.089		4.85043	2008.94		1.00706	1131.97		12.8894	940.836		28.8137	7019.68		114.489	1084.74		71.6917	50.4807		185.585	31.2684		253.288	274.644		1.00088	115.58		62.4834	168.055		9.3448	926.113		67.051	447.326
89.1219	40.3863		223.791	489.425		281.878	422.515		125.154	129.738		1.00519	767.467		1.00512	28.5326		1.00734	1469.73		77.8956	2670.97		1.00614	439.829		164.087	1124.63		336.849	375.241		131.872	39.8676		331.836	595.429		1.00092	56.2857		115.187	153.605		1.00424	23.1802		213.98	258.466
227.133	292.183		54.5226	98.7163		35.9474	35.9474		226.749	866.117		1.00522	93.5433		1.00515	180.359		2.32543	5367.66		38.9742	404.02		1.00618	1726.03		133.451	1208.8		212.928	212.928		121.621	44.8143		215.519	320.155		1.00099	178.004		27.812	86.3814		1.00427	2.51355		125.891	394.538
203.902	829.46		247.082	521.267		148.902	281.997		276.472	433.475		1.00526	727.198		1.00519	23.4118		1.00766	1163.63		18.3091	1336.44		1.00635	708.609		184.544	1656.63		330.937	245.946		210.548	155.074		14.3827	17.6883		1.00102	207.42		232.339	301.581		1.00431	2.53635		159.07	944.116
289.587	267.069		145.341	256.143		366.231	1313.54		289.302	203.708		1.00529	104.212		1.85305	1070.55		1.00769	2069.32		85.2417	2870.75		1.00653	1711.18		131.141	1930.67		212.995	101.873		270.868	61.963		284.996	612.167		1.00113	1.00113		32.9987	4.60287		1.00438	6.76116		51.2172	87.8599
510.374	1146.7		202.738	357.296		331.871	1169.08		346.331	1383.74		1.0054	47.6563		2.85376	886.351		1.00773	1713.22		13.3663	1312.8		1.00664	1839.04		133.531	1335.31		330.996	284.064		201.311	20.6817		290.21	242.43		1.00116	100.116		55.6019	14.169		18.0347	309.373		123.664	695.414
211.446	579.027		88.6351	117.138		373.076	675.475		198.312	67.9996		1.00544	472.312		1.00533	1042.16		1.00776	4288.1		3.82969	718.789		1.00685	1417.1		116.682	1288.17		261.984	305.268		98.9209	4.40276		208.1	265.302		1.0012	132.317		162.162	194.122		1.00512	114		163.438	455.685
148.897	131.28		326.631	870.64		209.803	706.571		297.34	470.405		1.41546	1182.42		1.00536	832.324		1.0078	1132.81		20.406	1087.23		1.00695	1404.56		237.497	1862.9		230.995	73.7071		333.19	684.215		265.33	210.002		1.00124	16.8694		141.7	195.882		3.94566	503.023		63.564	19.9207
221.195	1039.08		193.87	613.07		341.008	515.766		200.168	385.967		1.00586	251.753		1.0054	1466.9		1.00784	2411.55		8.00825	1436.96		1.00699	1482.49		98.3801	5011.16		241.629	237.322		9.21175	8.49544		188.536	233.962		1.00127	14.2199		106.264	263.583		47.7031	1081.47		67.0981	128.221
248.685	1255.38		132.904	351.087		265.097	845.885		334.245	711.526		1.00593	996.922		1.00544	969.905		1.00787	783.483		66.905	1629.96		1.00706	2684.33		154.264	1880.2		316.496	144.718		72.919	126.218		326.448	370.255		1.00131	68.6285		99.7831	121.617		4.94558	1131.34		78.1892	312.399
146.299	515.366		84.0109	140.279		290.067	681.698		311.061	650.367		1.00596	597.063		33.5588	902.598		1.00791	716.114		1.00311	1.38667		1.00716	2262.89		227.117	2230.68		250.507	224.877		29.9415	32.7594		181.957	256.098		7.99698	300.016		60.3007	7.08981		12.0503	561.004		71.4785	401.953
87.6379	107.779		83.2616	157.684		341.056	1223.24		57.3478	100.162		1.00614	586.521		1.00551	380.636		1.00794	1122.82		13.0223	1256.22		1.00724	2202.8		128.908	993.109		156.932	203.701		226.717	120.794		147.969	167.825		1.00138	264.528		78.2742	49.9237		9.12096	566.251		1.00628	40.935
297.875	1476.88		187.078	855.419		221.491	300.725		231.207	396.621		1.00649	76.1583		1.00554	1317		1.00798	981.141		45.0591	1137.96		1.00745	1579.55		157.197	1629.56		179.625	123.113		155.428	67.336		183.652	92.7089		4.18525	311.039		179.071	307.185		1.00702	5.97691		89.5301	695.976
99.4264	191.716		122.587	265.694		335.023	240.184		264.687	589.371		1.00656	472.843		1.00558	214.062		1.00801	2568.71		73.2506	1097.98		1.00748	1184.54		126.716	2673.32		235.296	123.13		184.414	137.053		202.759	93.5499		1.00148	14.7439		44.8221	157.895		1.00727	105.36		145.596	1367.12
217.519	446.682		280.466	832.791		329.096	739.41		241.962	3057.1		1.00667	494.645		6.47178	2046.56		1.00805	2224.49		26.5162	1098.25		1.00787	981.038		151.738	1424.79		271.725	51.4605		111.445	27.1505		268.038	380.662		1.00152	108.596		137.976	204.965		169.764	937.633		118.429	1651.92
323.206	688.026		129.407	665.113		335.094	951.242		119.983	33.1533		1.00674	413.237		4.24078	2239.25		1.00808	1497.51		70.0589	1631.74		1.00791	2545.44		154.498	1616.05		164.208	23.9584		150.004	27.4045		236.358	116.138		1.00155	16.1326		165.175	293.727		1.00773	1.00773		107.28	762.224
262.853	153.228		72.137	76.137		186.756	353.687		337.717	553.856		2.03065	1194.45		13.1719	2450.08		1.00812	2165.42		1.00399	113.872		1.00798	827.014		147.714	1290.71		24.8378	138.423		117.678	159.775		208.407	157.695		1.00159	187.987		109.216	85.6679		41.0068	527.51		157.961	776.169
246.822	590.596		238.652	370.827		506.855	1400.52		295.114	611.499		1.00688	702.633		1.00572	81.7772		1.00815	1164.2		38.711	317.612		1.00847	2524.07		196.987	1784.3		252.913	118.808		178.023	26.4454		180.524	146.788		1.00162	286.903		1.00727	22.8357		1.0084	1.0084		163.776	571.768
193.611	574.893		50.3588	118.35		221.577	244.621		292.482	772.634		1.00716	625.272		4.24122	1576.9		1.00822	678.706		115.996	1851.69		1.00854	1357.06		132.643	1573.63		311.083	262.215		155.565	193.046		348.102	290.791		1.00166	32.2502		1.00731	15.936		1.00896	77.7311		123.955	609.074
233.929	968.883		268.32	811.189		463.289	1069.38		308.787	343.98		1.00759	432.609		1.00579	1756.69		1.00826	691.05		1.00452	236.076		1.00875	1595.89		79.4464	1012.85		229.137	292.122		186.238	87.4868		298.797	424.346		2.50711	300.122		174.37	192.505		1.00007	1.40756		149.757	1444.64
277.535	467.606		278.159	1172.99		317.545	739.592		149.028	124.492		1.00769	804.771		1.00582	338.739		1.00829	3395.71		108.925	1292.25		1.00879	2266.53		164.671	2118.33		167.277	205.722		80.6866	1.687		199.368	315.409		1.00173	122.092		179.146	230.453		1.00106	72.416		138.131	182.551
112.912	123.538		175.927	508.477		502.405	719.953		539.376	1601.58		1.00798	371.413		1.00586	416.605		1.0084	1909.75		72.0206	1818.87		1.00893	1357.58		92.608	1801.82		257.604	219.099		120.952	24.1766		329.941	503.535		1.00176	130.031		6.19847	22.8397		1.00166	16.2801		118.549	259.265
258.303	231.875		413.541	1272.92		249.105	335.188		373.049	994.369		1.00819	256.916		1.00589	1378.07		1.00847	2761.61		126.93	1589.36		1	2641.65		146.52	1936.38		194.942	191.466		25.064	89.8954		50.3553	47.7098		1.0018	162.824		58.7303	71.5813		1.00191	7.24773		12.0722	153.906
320.56	525.719		266.16	631.165		338.24	329.235		317.377	706.695		1.00829	666.653		1.00593	1741.2		1.00851	1511.68		47.1964	901.901		1.00049	1499.67		86.9876	3263.44		1.00212	43.026		58.9101	7.31038		124.908	127.176		1.00187	97.5198		110.242	46.0722		1.00194	7.18308		133.296	1610.09
303.751	629.396		187.419	254.464		439.058	1292.03		376.539	617.524		1.00833	261.616		1.75706	1172.21		1.00854	2185.9		87.8075	1181.51		1.00085	1275.96		204.447	2559.99		529.201	393.292		79.2733	14.6134		187.235	162.139		1.00191	191.459		1.34369	41.3599		101.117	786.05		115.434	1026.96
423.706	885.884		348.627	1239.2		320.493	995.418		246.805	260.49		1.00847	609.415		1.00604	555.649		1.00861	1980.13		108.979	3604.74		1.00088	851.276		234.028	2082.02		297.613	372.656		196.661	297.445		139.154	32.7032		1.00208	255.36		41.3613	22.0372		1.00254	95.8453		79.1199	436.992
242.601	183.569		345.517	1551.72		275.108	120.262		249.061	380.101		1.00858	63.7514		1.00607	1120.74		1.00868	1093.73		188.669	3446.82		1.00099	948.4		204.534	2063.82		219.207	322.718		109.604	15.5658		131.848	102.494		1.00233	143.635		102.609	96.3481		21.3476	430.563		136.98	798.515
102.307	96.9326		299.216	742.192		186.894	246.996		282.493	240.268		1.00868	22.8677		1.00611	586.501		1.00004	2458.33		104.219	1466.85		1.00102	1242.21		212.041	2584.39		331.579	272.051		59.4612	61.0875		251.991	321.258		1.11665	22.9306		79.7677	135.611		1.00311	282.206		135.758	798.543
251.532	1.00498		256.862	981.141		287.813	472.014		244.638	244.638		1.00875	685.198		1.00614	521.798		1.00014	1981.24		44.3476	810.194		1.00138	2056.35		204.562	1955.67		328.622	269.624		150.184	66.8438		448.221	494.836		1.00244	404.134		72.2762	101.726		24.4389	967.692		151.263	1218.94
178.719	99.6013		197.909	888.809		200.852	408.761		217.749	236.109		1.00896	349.091		1.00618	1141.2		1.00028	1310.12		66.4879	1182.34		1.00152	2151.24		137.749	670.792		383.091	411.672		71.8334	7.58165		60.3155	121.651		1.00247	359.55		256.988	402.926		111.767	1137.96		116.579	421.905
236.2	240.488		130.865	38.8579		314.934	387.314		236.25	670.651		1.00004	588.229		1.00621	5265.5		1.00042	2351.14		32.6723	401.812		1.00155	1076.28		76.7818	987.718		117.981	36.9748		183.085	94.1001		81.1673	1.00724		18.151	553.7		92.1756	122.918		1.00339	8.30688		115.543	403.38
298.441	652.682		239.104	643.094		312.147	746.904		301.264	476.613		1.00007	395.992		1.00625	1204.56		1.00056	784.831		78.8929	1282.26		1.00159	1461.34		190.46	1788.38		320.234	120.139		184.791	343.726		252.106	243.197		16.4422	479.518		127.439	145.846		61.7763	49.7819		77.7969	567.863
164.839	256.134		165.372	358.425		223.838	468.001		182.059	78.8735		1.18662	763.668		1.00628	124.873		1.00088	764.18		110.049	1329.28		1.00162	1642.66		216.057	1837.62		186.697	109.817		127.803	147.584		182.411	31.2914		1.00261	100.261		268.875	198.033		108.887	202.539		147.366	578.293
312.212	476.479		185.891	518.287		320.774	1080.3		240.623	232.119		1.00042	406.967		1.00632	1710.82		1.00092	2373.55		5.60571	2540.27		1.00173	1047.81		232.209	2779.74		262.779	204.275		150.306	114.759		296.578	243.334		1.00265	56.8924		144.556	64.3387		51.2046	154.802		152.824	1010.42
91.8853	83.9814		291.505	972.935		74.0476	37.045		212.168	142.825		1.86093	632.383		1.00635	1015.45		1.00106	2893.32		50.3235	613.35		1.00191	4379.78		120.456	2343.65		284.986	284.986		193.359	195.106		313.056	288.713		1.00279	269.71		98.1931	81.2924		3.12245	35.4147		91.5369	196.62
157.64	384.048		234.973	294.221		272.913	754.102		169.461	727.581		1.00056	336.968		6.36131	1635.7		1.00113	1780.29		148.099	3608.03		1.00205	2271.73		195.786	1710.76		186.743	127.992		231.574	131.4		160.969	149.793		1.00293	20.5954		149.867	214.761		146.706	629.883		86.7309	115.658
301.348	774.864		330.762	991.011		268.094	624.418		245.042	602.373		1.00064	410.731		1.00642	1508.56		1.00138	1371.88		90.3073	754.393		1.00219	1048.29		144.227	970.892		219.601	279.964		49.7977	29.0291		212.801	83.507		1.00304	217.397		16.8468	51.3916		1.00554	96.1321		43.787	1.00166
97.0381	254.045		156.804	222.691		326.769	647.315		277.964	863.329		1.00071	2.03657		1.00646	1015.55		1.00145	205.65		65.9226	1071.45		1.00226	2647.62		113.134	979.698		298.22	219.647		467.606	760.008		179.435	250.287		1.00307	88.439		2.12875	2.78813		153.47	1305.3		119.911	907.332
106.182	57.6004		342.94	1395.06		301.401	630.17		258.82	424.465		1.00155	356.004		1.00649	3098.08		1.00159	1598.87		131.774	1591.7		1.00233	1116.57		162.168	1295.11		258.339	350.754		150.57	170.776		278.931	281.451		2.62659	184.947		108.455	211.014		109.044	1100.29		1.00173	24.8474
216.155	71.4986		220.712	685.511		323.934	1329.65		280.722	448.127		1.00162	492.165		1.00656	114.164		1.00187	1199.32		99.7167	1905.54		1.00236	573.903		304.402	3811.57		312.07	335.353		23.6217	12.814		289.2	382.201		1.00364	269.938		161.122	105.575		1.00575	16.7937		89.9303	294.802
326.975	796.587		266.646	947.798		555.747	1317.88		218.292	460.529		1.00187	600.006		1.0066	782.496		1.00191	4706.54		6.65299	72.1395		1.00261	958.521		182.315	1404.56		280.22	401.559		190.367	167.843		403.522	547.873		1.00367	132.643		17.1598	49.5964		17.887	9.61625		15.2894	8.99335
182.308	204.922		177.897	457.43		405.713	928.098		354.806	880.079		1.00191	458.124		1.00664	2909.44		1.00194	1570.92		136.64	747.927		1.00272	1255.55		86.4238	1941.76		144.06	96.1085		242.788	206.498		182.892	133.498		1.00374	105.94		207.31	187.781		38.0983	3577.35		102.006	1.00187
268.424	199.487		198.187	167.053		92.8163	97.963		228.453	315.807		1.00194	55.3388		1.1418	1429.7		1.00198	2507.81		104.347	460.27		1.00282	2578.58		79.0174	1469.79		256.188	119.269		40.912	131.724		103.784	125.361		1.9355	320.29		38.9152	23.0971		7.02658	391.595		81.4701	496.769
336.154	722.053		91.453	73.6967		228.197	354.582		199.641	399.053		1.00208	2.89628		1.00674	1366.88		1.00205	1967.24		169.609	1976.31		1.00342	861.148		224.357	2590.83		200.986	199.186		88.6786	61.8827		200.196	167.236		1.00381	64.0235		109.485	43.7438		1.00858	15.8133		38.9674	33.7444
330.184	741.854		343.133	948.132		232.38	464.494		197.86	409.982		1.00226	195.003		9.11936	1651.11		6.93095	1688.54		118.363	1318.53		1.00353	2926.67		113.281	841.878		187.045	145.402		96.1625	70.8261		183.008	110.591		1.00385	72.6177		250.516	276.57		137.024	305.107		87.5546	67.4525
339.274	327.285		201.862	771.057		69.0034	59.2194		179.259	381.598		7.18561	941.134		1.00681	1.00681		1.00251	2192.45		270.82	2409.35		1.00371	1918.03		144.439	2107.4		277.876	285.477		494.541	432.124		411.238	426.302		1.00395	360.081		78.5136	73.7227		182.827	542.871		91.5853	1057.61
307.357	722.331		286.711	730.626		104.369	251.991		310.297	742.478		1.0024	1002.4		1.00692	23.034		1.00254	1915.81		152.315	1681.55		1.00381	861.482		273.564	2887.33		360.714	354.284		84.8384	94.5077		186.382	183.059		1.00402	53.0152		77.8517	66.2149		76.4826	157.059		83.7132	154.319
216.428	241.096		49.1853	117.691		203.072	119.449		236.922	577.196		1.00244	300.344		1.00695	871.985		1.00275	1002.75		109.212	218.3		1.00392	1223.59		120.672	1943.73		288.086	49.8659		42.8345	89.5583		194.962	159.961		1.00406	78.7572		262.252	356.067		39.3222	2.84455		117.856	328.599
333.447	797.872		257.404	573.155		330.068	440.153		342.615	921.498		1.00247	466.703		1.00702	1536.86		1.54455	3695.79		108.246	1622.53		1.00395	925.885		118.529	566.906		306.818	225.979		517.525	864.147		121.059	47.0803		1.00409	116.999		125.458	106.705		207.698	1136.88		38.2929	1.00251
239.062	797.9		85.918	112.531		428.45	848.741		162.412	742.634		1.00254	170.44		2.58947	2366.73		1.00307	1799.86		59.2589	582.024		1.00399	1212.72		128.527	1653.37		245.094	153.535		33.3225	92.9075		211.446	195.003		1.00413	300.851		81.4816	130.072		77.2308	594.989		75.225	2649.95
207.034	399.207		152.792	343.29		245.343	630.855		461.077	999.335		8.37515	967.147		1.00709	2124.66		1.00314	651.421		60.918	963.751		1.00409	861.724		135.682	2205.27		230.202	43.5967		460.755	728.934		205.824	101.135		6.94462	287.631		211.416	215.253		24.8763	1.20055		158.774	1049.76
66.066	59.3066		219.022	359.195		278.315	625.316		207.179	704.037		1.00289	1168.59		1.00716	1092.09		1.00321	347.1		141.919	798.068		1.00413	1738.08		192.7	2225.27		254.152	232.291		74.2192	108.288		84.5111	3.72774		1.0042	10.3167		106.728	213.333		16.7472	2.60224		166.101	458.963
245.652	703.643		287.025	1057.61		456.517	896.243		392.488	1433.27		1.003	622.687		1.0072	888.031		1.00342	1450.91		252.433	1344.96		18.511	1257.36		173.015	2435.12		190.594	202.98		147.035	108.295		131.335	246.501		1.00427	48.4668		225.21	235.57		196.925	994.089		50.2264	26.5209
358.463	1036.05		183.079	198.515		160.834	301.867		176.279	528.158		1.00325	110.758		1.00727	1469.63		1.00353	1350.32		327.858	770.513		1.0042	1532.55		110.354	1567.22		332.957	240.859		59.29	48.2101		205.954	107.776		1.00434	96.0174		126.663	223.225		193.441	1424.74		30.6269	1.22367
174.566	109.354		168.914	662.849		278.403	715.864		182.775	514.206		26.0398	1660.83		1.00738	216.383		1.00364	1451.22		151.322	514.224		1.00427	2800.03		109.369	1229.35		234.455	230.275		239.113	120.706		269.757	248.781		1.00438	91.7982		77.9368	45.8431		61.7263	2233.9		1.00409	29.2832
254.758	604.127		136.151	86.0603		571.728	1261.65		396.216	610.144		1.00378	1069.01		1.00745	499.499		1.00367	1362.71		100.056	866.453		1.00434	3063.77		174.633	1196.92		3.24161	71.5337		53.733	61.4943		300.513	215.443		1.00455	1.00455		264.892	379.594		400.853	1169.04		67.5998	1351.22
58.284	62.6324		141.149	343.871		286.098	598.173		418.26	750.503		1.00381	169.128		1.00752	1469.99		1.00371	1400.03		91.4595	1310.63		1.00473	275.137		126.337	3023		374.348	464.543		158.133	216.641		328.83	442.464		37.3509	596.246		219.323	161.537		146.443	10.5936		133.95	1050.69
134.543	69.7757		217.374	1179.19		276.026	1133		311.072	974.889		1.00385	397.488		1.00759	1092.54		1.00385	1314.79		19.8298	44.956		1.00484	2139.04		171.586	1018.4		214.355	111.168		133.301	1.00865		186.592	106.833		1.00462	5.80393		207.808	107.772		217.565	290.128		69.4902	1869.01
176.223	245.807		289.883	529.593		30.7497	83.4515		146.139	279.265		1.00402	427.219		1.00762	1608.51		1.00395	1706.8		274.142	2189.37		1.00491	2983.88		86.6301	588.437		388.13	494.818		185.949	168.432		172.137	284.855		1.00466	1.00466		136.17	3.53301		100.462	225.718		24.278	24.7187
316.261	333.798		287.308	506.339		38.8524	12.1762		349.768	758.085		1.00406	480.227		6.31253	1775.92		1.00402	1375.51		78.5662	356.029		1.00501	2237.83		106.551	1446.67		165.163	112.188		185.969	327.743		300.682	213.634		1.00473	94.342		209.7	157.253		74.6721	48.9288		108.06	961.355
283.924	1309.98		359.79	823.047		364.829	872.963		325.496	724.773		1.00413	493.396		4.60787	1273.23		1.00406	2118.25		94.067	1177.86		1.00515	2703.46		109.477	1114.64		199.536	106.312		142.033	60.436		282.354	290.077		2.5376	301.052		134.961	60.6109		131.608	51.183		36.3948	1.00565
161.184	487.294		131.409	404.489		278.627	946.834		178.255	656.821		8.09227	1257.41		1.08295	1228.28		1.00413	2297.02		186.356	1167.4		1.00522	2362.42		228.919	3462.33		184.039	67.8136		165.523	252.61		275.011	606.877		1.00484	416.181		287.328	356.556		244.853	740.242		140.289	1441.26
246.007	1383.4		45.8802	101.245		39.9291	61.4878		227.285	534.152		1.00424	739.644		1.0078	666.326		1.0042	1439.03		144.902	1449.02		1.00533	1619.35		110.509	1322.89		216.391	135.554		82.0759	139.535		79.4967	140.102		1.00487	44.3242		119.013	90.0539		44.742	14.667		109.059	204.692
418.319	743.888		337.931	732.429		196.219	392.213		295.052	622.468		1.00431	1560.53		1.00784	1296.48		1.00424	1202.15		30.0418	136.137		1.0054	1100.02		110.544	1253.78		236.781	130.778		173.332	79.9726		206.287	116.004		1.00491	11.3976		181.637	134.989		56.5318	45.5557		48.5435	104.271
228.991	170.182		229.557	274.799		281.194	834.953		215.382	369.475		2.15739	1413.62		1.00787	2305.58		1.00438	1738.51		207.822	1503.37		1.00554	2932.54		164.22	1347.37		189.126	97.205		198.375	325.335		280.161	317.757		1.00505	18.3614		183.285	267.417		83.2762	545.666		164.996	818.059
557.896	778.188		71.313	185.025		252.442	703.84		231.565	786.908		1.00441	18.3498		1.00791	5822.89		1.00448	2929.45		195.155	916.756		1.00572	545.571		95.7374	1047.48		263.823	218.414		161.355	186.33		197.368	229.976		1.00519	10.8018		248.86	129.062		224.137	1249.13		90.3327	1248.73
284.184	667.873		145.137	423.274		291.556	598.718		225.416	554.129		1.00462	1213.49		8.80727	2433.59		1.00455	1413.87		100.311	515.566		1.00579	1605.58		155.642	2038.51		110.265	12.1732		209.478	176.572		242.737	175.595		1.00533	95.2513		154.552	227.533		130.663	194.101		55.5922	321.168
229.016	470.289		211.81	431.063		261.763	352.22		369.748	634.28		1.00469	511.758		1.00798	857.31		1.00473	1224.58		123.386	942.062		1.00582	62.444		233.329	1528.88		499.691	504.206		292.286	117.836		87.8538	12.0359		1.0054	22.9993		66.3596	86.9143		240.91	848.652		29.0934	94.5177
355.866	680.044		317.556	640.483		414.135	697.757		475.76	1291.16		83.1973	1139.8		1.00801	165.314		1.0048	3092.86		72.5871	2848.45		1.00593	1172.12		150.205	1116.29		254.58	444.644		112.666	69.9456		282.881	312.3		1.00547	167.89		71.313	31.1741		116.314	137.991		74.8111	665.556
382.43	890.717		164.695	467.524		226.717	186.014		113.872	292.801		1.00512	521.267		1.00805	143.161		1.00494	2560.89		188.338	1234.08		1.00604	2586.84		146.211	1571.2		406.424	355.129		389.825	470.87		164.984	109.082		1.00568	164.932		130.288	106.897		89.6149	81.9063		44.0076	636.332
76.4449	1.12543		215.723	759.928		299.678	336.849		195.347	502.299		1.00561	451.621		1.00808	1035.65		1.00501	1292.84		126.792	314.502		1.00607	1957.45		198.522	1410.49		232.714	134.444		93.3167	69.351		335.789	391.266		1.00589	57.5923		246.753	123.447		33.9274	3.58087		74.8189	64.2104
292.019	343.339		83.9018	37.6804		198.145	433.337		158.858	200.711		1.00572	258.602		1.03569	842.144		1.00508	1440.3		169.092	497.592		1.00611	341.896		127.794	2442.08		168.35	122.884		7.12554	1.00289		88.7284	10.2462		1.006	101.509		18.3446	17.5379		48.6201	39.1801		152.272	1379.28
478.927	711.45		191.952	713.682		13.7038	105.575		132.708	197.139		8.32762	1130.66		1.00815	1228.75		1.00522	1352.6		166.095	1245.54		1.00614	961.895		157.192	292.389		278.598	307.572		501.982	1338.04		216.209	146.86		1.00614	280.525		290.312	416.02		172.833	413.556		14.9563	2.63583
343.363	1047.44		287.793	1013.81		283.974	655.48		42.7339	140.087		1.006	721.218		1.00819	999.161		1.00526	1340.53		229.637	2317.12		1.00625	2240.58		196.842	1644.34		697.318	660.683		442.604	725.871		330.068	190.688		1.00618	460.077		121.349	118.118		310.166	998.636		293.686	5662.91
91.5272	10.7612		161.855	480.598		294.387	1018.55		88.551	73.3099		1.00614	840.492		1.00822	1729.54		1.00536	1820.27		87.7952	918.336		1.00635	1592.1		186.533	553.875		299.405	286.238		90.8963	5.49283		199.501	169.681		37.4191	490.095		34.1464	116.037		59.8383	1.00819		111.183	299.038
462.068	915.336		323.57	795.414		101.88	171.653		208.129	290.312		2.88208	953.315		1.00826	1123.17		1.00547	1648.97		135.26	1070.55		3.18292	4479.85		114.788	793.85		210.829	88.9058		258.058	102.182		268.715	147.087		1.00646	68.364		132.806	147.943		174.732	250.393		62.5732	10.831
305.516	821.715		186.94	555.084		162.732	305.43		170.818	350.779		1.00625	689.671		1.00829	339.571		1.00558	1236.68		177.175	1042.16		1.00716	1163.06		137.439	1490.28		208.956	110.334		71.9523	62.8711		261.635	278.637		1.00649	288.299		6.888	19.2046		207.325	931.098		55.1775	1.9613
300.08	487.724		251.567	387.395		187.934	271.744		231.94	554.986		1.00642	683.616		1.00833	1332.59		1.00568	1329.09		9.10817	85.5239		1.00745	888.249		95.9229	1900.19		250.146	182.589		21.3664	59.0388		153.96	136.971		1.00653	159.237		256.188	229.976		120.867	615.656		234.85	2089.34
418.599	757.898		160.456	217.856		255.216	599.794		335.412	862.451		1.00671	630.634		1.00836	1356.82		1.00589	1090.71		27.7857	183.71		1.00755	1840.71		181.676	1302.46		166.889	81.2696		108.841	55.4402		140.727	163.977		1.87229	290.924		298.535	320.808		181.177	33.3986		124.016	440.816
215.155	644.634		49.8379	123.621		264.584	514.786		277.691	472.097		1.00695	79.6978		1.0084	1484.57		1.00607	3357.89		282.92	1853.83		1.00759	1891.13		139.983	1517.86		203.414	237.021		94.2592	18.3394		250.278	330.762		1.00664	210.467		232.079	200.972		131.109	61.038		27.3679	4.02912
235.412	449.862		175.57	1005.22		313.905	764.746		344.61	862.511		1.00713	190.734		1.00844	324.684		1.00611	1248.51		1.00579	1.00579		1.00773	1132.73		124.545	869.112		185.995	140.737		157.397	50.6766		342.94	392.474		1.00667	240.876		210.231	182.053		262.077	743.966		101.762	897.216
269.425	644.68		326.597	664.669		264.603	223.037		357.271	405.215		1.00724	490.491		1.00847	1251.45		1.00614	2540.99		157.701	1259.44		1.0078	1623.33		244.535	60.6557		278.822	243.632		75.966	77.345		209.124	222.714		1.00671	23.8728		217.955	120.38		34.9497	9.3159		148.478	763.132
42.2441	82.9344		190.4	357.359		311.127	621.898		144.05	240.53		1.00755	527.251		1.00851	1653.95		1.00632	3450.57		77.5054	96.1794		1.00787	1497.2		149.122	909.282		179.46	116.538		502.335	1180.56		250.366	165.534		1.00678	84.8622		177.231	170.968		56.2976	23.955		52.3061	1944.76
225.131	524.352		83.2353	55.0326		281.848	202.062		208.363	354.234		1.00759	654.309		1.00854	913.534		1.00639	1006.39		202.916	1773.05		1.00791	1470.56		88.5355	1339.08		248.089	207.244		89.3448	20.0739		179.599	39.9909		1.00688	245.3		387.613	427.924		276.648	957.171		33.0647	82.7564
259.986	573.721		258.53	472.312		223.092	403.92		312.41	1100.52		2.96547	735.572		1.00858	491.144		1.0066	2344.47		121.528	1939.99		1.00801	1083.22		181.816	2981.79		283.944	368.565		132.736	146.541		213.108	297.256		1.01601	364.408		201.057	111.047		40.0134	53.8409		122.944	820.211
343.617	548.529		169.407	317.958		267.088	305.666		380.836	1259.71		1.0078	783.428		1.00861	685.102		1.00664	1152.04		106.193	1521.76		1.00812	1760.75		114.929	1170.15		385.532	218.759		90.1711	78.7904		343.315	143.478		1.08216	163.673		100.589	28.8127		16.7389	1.00247		74.9684	990.769
316.909	680.715		384.102	1140.52		229.25	314.071		9.1136	9.79355		1.00794	1239.59		1.00865	1998.09		1.00667	6028.8		131.788	1131.02		1.00815	1251.05		133.922	1159.71		250.375	148.603		84.7015	47.6312		359.132	302.716		1.00706	85.6529		81.7944	111.055		165.902	114.735		38.1918	133.333
244.156	418.835		265.647	1270.55		193.264	152.964		285.637	374.112		1.00826	14.3191		1.00868	2225.89		1.00671	1455.66		201.162	416.824		1.00819	2412.39		60.1464	1919.18		179.504	42.5672		13.402	29.842		313.817	264.519		1.00709	50.3835		242.882	265.74		57.4044	20.2218		100.893	1309.61
61.1112	12.5493		52.6328	41.2846		209.589	198.578		348.151	570.967		1.00844	881.159		1.00872	582.758		1.00674	1249.3		130.636	1141.48		1.00822	1609.47		130.365	1388.37		399.711	276.433		32.9478	52.5959		237.464	89.0874		1.00713	166.661		91.1232	70.2017		147.61	32.5737		55.2277	212.86
422.649	793.263		285.547	768.006		262.455	328.634		236.557	683.711		1.00854	53.2537		1.00875	1055.15		1.00678	2143.18		137.889	2961.84		1.00829	1471.13		106.007	1118.85		284.014	245.946		100.519	22.3822		248.413	182.962		1.00716	228.333		171.034	92.7805		233.543	706.049		95.599	2890.16
434.224	1011.35		238.594	405.628		178.28	633.7		208.59	561.023		1.00858	352.109		1.00879	2186.44		1.00688	1034.42		165.14	2182.46		1.00844	2523.98		186.828	968.917		93.9477	63.2428		153.416	80.2826		147.449	122.071		5.22366	234.595		99.7062	44.7781		1.00279	7.38579		82.0556	588.271
418.894	907.908		23.0186	104.311		246.466	322.809		261.204	436.151		1.00861	631.828		1.18612	812.952		1.00692	1482.39		642.329	811.559		1.00847	2434.87		213.822	2216.55		297.099	220.798		98.7371	74.7114		58.9163	2.21032		1.00734	46.897		19.2262	1.00611		161.679	2175.5		107.476	1263.64
160.062	117.89		256.449	460.157		211.535	209.641		464.559	1152.32		1.00868	1064.61		1.00886	667.026		1.00695	962.671		169.699	1759.15		1.00854	1458.31		72.0155	1603.55		237.28	281.501		258.502	408.962		158.484	63.3209		1.00752	3.58124		318.17	190.547		33.2081	60.1253		109.438	1310.07
100.279	501.681		240.817	696.024		69.9727	116.838		432.336	989.001		3.92323	1154.5		1.00889	1113.82		1.00699	3360.95		245.42	1593.71		1.00886	1113.78		208.159	2177.34		120.867	59.39		367.198	476.63		244.096	217.16		1.00762	1.44394		105.275	129.471		138.789	2901.79		3.49226	55.2491
253.288	651.284		195.862	796.755		419.233	1148.04		321.337	887.906		1.43377	898.162		1.00893	1567.71		1.00702	3846.54		230.485	1132.53		1.00896	1321.49		160.378	1786.56		192.958	137.096		81.7657	82.5045		186.375	207.617		1.00776	34.8676		214.258	203.001		202.503	700.638		87.4343	291.823
46.6949	90.038		126.063	238.744		103.993	164.521		503.853	1343.03		1.00064	87.4343		1.009	632.071		1.00706	3044.55		138.044	1007.62		1.00014	1554.06		163.346	714.058		231.003	161.201		135.317	41.2788		356.167	191.48		1.0078	5.1334		354.57	251.921		43.1094	31.4668		119.789	1094.85
164.504	606.152		280.741	833.609		279.718	1117.59		218.33	464.771		3.85695	777.914		1	2414.42		1.00709	2937.07		247.707	1775.85		1.00021	98.238		146.67	2584.84		259.675	308.07		144.121	100.572		223.131	267.107		1.00794	34.8737		106.242	201.205		140.057	2025.17		69.2119	73.7097
251.117	400.868		144.298	405.955		564.247	1969.87		444.363	1092.35		5.05288	284.144		1.00004	327.824		1.0072	3242.86		9.04626	1.00773		1.00025	2308.81		45.5589	695.292		216.946	215.003		348.053	481.139		340.54	250.817		3.42663	259.283		206.78	266.001		41.9691	12.0215		22.0946	64.4362
104.951	269.862		417.204	1163.22		158.746	158.746		275.968	603.535		1.00106	156.954		1.00007	1893.98		1.00727	1102.07		228.485	3849.65		1.00035	1322.05		149.358	1236.51		241.723	279.137		154.927	57.0867		337.515	475.04		42.9126	361.714		204.943	256.619		7.95163	14.0136		2.86903	41.8599
169.086	277.301		194.258	241.062		314.502	1059.17		406.396	1470.76		1.00109	505.359		1.00011	1124.16		1.00734	1044.24		112.278	703.347		1.00039	392.571		141.546	961.456		200.132	248.352		121.532	31.817		656.752	600.259		1.00882	149.861		336.118	388.143		26.3028	54.5015		98.3836	1265.6
99.4928	161.707		197.812	428.735		311.697	942.327		313.265	703.84		1.0012	235.296		1.00014	3249.23		1.00759	1456.93		121.775	1511.15		1.00049	1670.59		166.428	1591.09		343.351	289.414		123.742	240.758		248.658	76.5392		1.00889	70.4037		140.481	185.657		1.41516	1.85351		36.2543	136.012
26.049	13.5094		301.898	654.332		308.928	1212.29		59.9287	34.9349		1.00131	375.652		1.00018	843.059		1.0078	1393.15		166.848	2224.96		1.00074	6616.59		150.755	1377.88		124.282	88.3021		91.9659	14.29		165.896	164.411		1.00896	184.329		15.0967	69.6537		125.971	635.908		133.602	139.747
70.1205	231.94		263.814	406.254		62.8799	31.1763		216.908	224.853		1.00134	674.073		1.00021	537.726		1.00784	972.22		122.905	1123.33		1.00099	1460.47		178.863	1248.16		414.836	510.176		131.802	36.093		277.126	213.499		1.00011	125.228		358.062	109.228		157.74	727.785		93.2378	940.802
59.6435	1.00491		194.319	797.621		193.557	539.661		372.104	685.946		1.00138	771.465		1.00025	327.893		1.00798	1841.49		190.982	1073.97		1.0012	843.922		110.06	747.586		359.385	248.544		118.321	15.0845		322.968	244.38		1.00025	237.196		134.336	15.7944		214.49	321.506		80.7492	1106.26
219.809	467.919		245.541	532.183		323.218	726.203		38.2444	57.8435		1.00141	466.21		1.00028	491.506		1.00805	1393.5		122.918	938.487		1.00124	1311.37		132.946	2472.91		181.426	77.8956		188.894	126.019		137.444	200.535		2.78891	271.467		114.26	17.4377		157.994	448.504		67.4952	11.5784
223.815	138.95		316.018	1262.62		235.984	149.164		108.569	207.471		1.00145	453.814		1.00035	1046.37		1.00815	1524.8		196.294	609.671		1.19865	2483.69		141.591	1441.61		186.402	179.815		129.471	24.7412		373.102	356.694		5.93732	266.646		327.296	155.139		288.652	513.305		38.999	1.00279
502.9	1140.12		162.452	203.414		240.285	258.212		302.716	1371.78		1.00162	505.626		1.00039	2054.32		1.00861	1196.58		254.803	1084.2		1.00134	1371.83		127.109	1141.04		136.07	106.732		71.5136	4.47985		353.587	497.662		1.00053	103.718		273.488	259.12		237.146	620.846		141.149	553.895
42.3944	1.00533		31.3363	133.338		292.935	713.657		225.004	514.713		1.00191	138.501		1.00042	1186.87		1.00865	2186.13		235.006	1980.89		1.00138	931.853		76.8222	1940.13		87.5762	25.0852		108.174	135.45		298.105	317.478		3.52468	368.682		205.18	324.604		299.836	843.535		6.69121	155.845
68.9066	80.2911		186.008	474.003		295.623	423.631		100.152	85.9513		1.00201	407.613		1.49962	939.411		1.00868	1714.84		239.288	2350.22		1.00145	2417.91		128.284	512.549		231.354	74.4884		172.706	42.839		154.618	197.119		1.00064	165.587		236.955	125.119		164.162	583.518		188.251	1450.3
335.6	580.903		57.7742	93.0605		363.603	376.923		225.028	108.6		1.09674	466.67		1.00049	410.673		1.00889	1810.3		179.454	1124.16		1.00155	1931.21		122.656	1494.95		274.49	193.278		162.179	163.644		204.347	279.954		1.00067	159.741		189.245	166.854		1.0012	15.2797		146.345	669.168
249.42	451.589		156.816	199.921		215.837	401.474		119.899	279.255		1.00244	340.648		1.00053	226.829		1.009	2186.9		42.5582	67.3289		1.0018	940.67		157.795	1495.05		114.731	1.22187		144.287	150.925		242.447	157.441		19.8243	445.409		5.72228	134.482		56.3115	179.682		105.869	95.8959
55.5474	42.031		57.267	226.757		397.893	664.389		407.455	372.406		1.00247	148.918		1.00056	1640.93		1	1027.35		49.1506	179.485		1.00184	2075.88		121.579	1650.71		151.637	100.258		118.458	32.4388		206.215	231.794		1.00078	233.09		218.583	159.55		133.55	457.93		120.08	779.779
214.152	472.577		203.578	385.545		212.064	102.343		325.416	940.537		1.00251	10.8703		1.0006	1056.08		1.00007	1382.47		69.1802	1459.49		1.00191	4459.28		245.231	2085.75		175.114	202.218		64.2622	83.4135		166.206	153.282		1.00081	27.654		174.572	361.727		84.4874	209.567		125.608	510.967
206.592	476.864		207.296	365.329		51.6745	130.503		281.808	414.88		1.00279	308.667		1.00064	230.971		1.00014	1625.54		187.775	1252.72		1.00198	1221.22		85.6169	2635.37		170.458	108.719		163.771	241.104		280.043	198.97		1.3227	218.883		268.856	192.748		1.00261	108.715		142.474	584.814
245.119	576.065		199.977	461.596		65.9065	107.119		400.233	558.27		1.00289	282.146		1.00067	1134.95		1.00018	973.549		230.971	1701.16		1.00212	2292.42		121.6	602.901		308.667	404.276		144.399	112.251		260.618	347.54		1.00088	57.8232		115.442	237.063		204.649	629.927		21.5496	1.00325
182.212	157.789		192.938	399.782		283.01	747.612		215.178	133.587		1.14779	579.414		1.00071	757.204		1.00021	691.729		53.82	2.29008		1.00233	1221.65		91.2032	702.633		314.292	244.32		123.929	46.9135		180.264	211.944		1.00092	143.433		149.851	187.636		210.261	810.393		39.3735	96.7896
245.197	261.131		168.593	449.386		103.355	180.518		510.284	1277.17		2.17382	1087.53		1.00074	1241.86		1.00028	1310.12		107.582	1686.76		1.00236	2355.7		87.9864	531.698		267.351	272.204		127.327	38.4938		130.42	163.306		59.4088	632.696		321.9	203.471		44.7703	132.937		143.787	497.487
370.944	734.825		250.481	533.212		11.0079	256.386		77.1818	110.603		1.00304	124.47		1.00078	1166.12		1.00046	1383.01		88.271	851.516		1.00265	2377.65		78.9925	1379.66		102.124	28.7308		153.804	224.404		215.837	335.376		5.00781	372.17		76.3506	78.4389		240.749	695.829		50.6535	1.00342
210.489	210.489		29.7204	4.53574		222.075	402.08		352.928	223.084		47.5609	471.35		1.00081	2330.99		2.64323	6615.66		235.329	1001.34		1.00282	1751.51		152.32	1496.05		240.108	369.748		34.5578	5.61673		323.604	323.604		2.91947	201.905		257.141	191.102		61.9304	1.00656		15.3147	12.6788
208.612	210.497		215.018	334.104		329.918	775.353		186.369	188.053		3.50347	520.444		1.00085	890.403		1.00064	906.373		58.9018	90.7045		1.00286	2294.11		95.4252	1681.73		157.363	119.072		392.007	614.62		197.327	153.395		2.16984	414.646		166.995	154.009		9.20433	5.7659		7.32506	24.6692
155.058	377.757		257.404	414.617		263.49	268.273		462.296	984.113		1.00378	386.878		1.00088	2018.69		1.00078	3998.52		135.988	2113.04		1.00311	876.502		157.955	1430.76		197.077	102.207		158.26	132.205		118.193	71.4234		1.00138	73.7539		97.3549	35.5515		117.348	330.138		130.274	968.168
34.8529	82.6493		142.189	8.28876		195.889	481.544		235.495	143.595		1.00381	732.712		1.00092	965.547		1.00085	1346.71		58.9412	1385.2		1.00318	1476.88		180.777	1759.64		145.224	290.281		162.686	15.9786		43.1654	2.65582		5.19382	154.221		104.637	241.527		226.297	715.613		149.101	1504.48
230.477	460.69		305.43	764.449		94.5442	61.3953		205.78	118.884		3.50483	1031.38		1.00099	215.011		1.00102	2130.93		100.208	1312.47		1.00325	1866.12		205.094	1343.88		419.823	516.31		167.171	115.613		275.34	247.169		1.00152	35.5992		297.057	319.22		184.013	928.912		141.323	595.953
212.57	286.028		269.321	445.676		224.231	254.322		365.947	450.052		1.00413	80.1924		1.00106	1145.65		1.00113	2893.53		114.715	115.751		1.00349	2489.12		102.624	1698.23		249.184	236.092		340.229	538.257		256.296	387.64		1.00184	193.176		233.041	346.185		1.00798	3.95549		53.0301	170.74
51.3305	101.683		181.305	264.528		324.263	468.872		191.507	325.576		90.9858	2007.81		1.00109	743.993		1.0012	1434.73		158.59	438.209		1.4774	2723.48		192.64	1308.51		394.247	412.382		155.581	262.132		332.794	202.923		1.00198	30.0206		1.0006	1.32237		216.595	518.269		149.196	360.221
228.493	571.888		107.612	137.193		58.2044	87.2444		209.538	86.7859		1.69282	580.454		1.00113	161.258		1.00145	1335.45		272.07	1898.59		1.00356	2234.61		145.77	1594.89		175.49	118.135		182.93	20.378		150.813	146.798		1.00244	55.3661		213.01	222.809		1.00879	27.1324		136.386	1351.65
141.859	684.622		147.439	297.372		220.38	293.882		372.642	1020.45		1.00491	317.779		1.00116	111.527		1.00152	1448.15		188.198	933.101		1.0036	1935.16		121.809	972.799		195.505	90.2028		203.801	441.717		312.552	254.143		18.9926	372.866		152.727	134.657		124.103	552.355		43.5218	255.999
189.199	283.596		297.655	984.564		268.612	541.767		123.269	470.853		1.00494	68.2609		3.85885	2169.99		1.00166	957.61		31.9963	20.4074		1.00364	5347.35		55.2142	1123.68		163.346	107.999		161.309	119.882		324.036	481.358		6.0064	127.861		322.229	233.099		42.9396	2414.67		114.973	498.099
224.49	522.86		229.331	492.599		228.525	105.438		376.049	883.768		1.00501	4.31503		1.00127	1288.03		1.00176	656.405		225.345	892.287		1.00371	1049.88		191.069	2328.77		173.973	6.70533		196.634	179.72		56.1004	13.7908		36.9566	584.67		93.136	21.8883		18.2724	216.777		80.2375	383.765
104.516	87.3085		227.317	924.713		129.707	172.967		430.381	1189.21		1.27011	344.694		1.00131	1276.54		1.00194	1688.13		22.954	217.481		1.00378	1169.62		130.961	2246.55		485.077	373.705		1.00162	47.4773		234.463	273.2		24.6562	397.152		42.5897	37.8899		61.5591	39.2627		20.8188	38.7246
230.671	436.854		269.729	845.32		191.062	421.623		382.902	1058.02		1.00558	149.379		1.00134	1265.16		1.00198	1914.73		50.2017	191.756		1.00385	2581.21		79.8627	1433.01		267.953	140.22		231.215	31.3927		187.268	175.841		1.00304	122.251		246.067	73.0651		31.4347	35.0175		126.948	516.419
385.221	930.084		225.345	211.594		72.3471	97.348		217.275	305.806		1.54879	363.986		1.00138	594.34		1.00201	3659.09		175.268	845.855		1.00388	1953.19		124.133	1186.74		60.7517	123.638		194.914	41.4924		265.964	185.598		24.6579	142.454		105.657	1.00106		32.5932	44.6525		90.1996	357.158
371.621	857.79		184.915	462.817		336.897	1186.78		372.734	908.068		1.00582	148.078		1.00141	1702.48		1.00205	1628.64		123.43	347.247		1.00395	2317.37		142.073	1894.58		185.344	102.369		227.141	174.99		273.258	107.232		1.00314	16.4515		252.833	126.489		183.33	484.293		67.6425	878.013
296.807	582.697		219.4	600.809		50.9673	142.103		311.379	418.983		1.00586	326.78		6.74144	923.574		1.00208	1289.08		130.278	1412.63		1.00399	1314.97		177.903	478.488		265.61	295.883		55.3485	66.8555		330.08	258.911		5.20297	269.833		159.831	194.804		217.527	202.425		166.375	535.675
237.063	433.094		323.081	651.628		41.8216	21.6892		188.172	272.089		32.979	919.498		1.00152	219.029		1.00212	2896.38		119.085	1438.42		5.44652	5446.52		97.3858	1700.92		228.077	197.507		475.157	899.873		187.301	97.1369		1.00328	37.9794		170.224	91.5143		42.7068	12.4549		51.2262	11.9311
302.3	791.42		77.3205	42.7053		349.374	813.726		250.94	337.658		14.2915	1522.03		1.00162	1397.13		1.00215	1038.86		282.404	2380.41		1.00409	1574.3		131.067	1056.19		183.801	210.349		58.469	137.41		345.287	204.936		90.8803	497.452		222.989	118.808		86.9173	161.673		119.315	683.136
252.539	327.801		33.207	106.916		106.619	162.715		165.92	633.767		2.68245	432.079		1.00191	3725.11		1.00219	1136.68		124.571	861.512		1.00413	2628.81		80.6752	1913.11		27.8042	8.03615		113.788	13.8686		318.471	273.315		1.00335	240.082		200.189	154.226		13.7522	1.00381		119.323	285.517
230.824	316.228		202.496	290.179		168.7	259.785		289.802	334.658		14.686	1091.44		1.00205	1157.15		1.00222	837.22		147.792	838.606		1.00416	926.08		248.361	1948.11		214.212	128.289		423.17	359.917		192.458	226.281		20.9796	244.457		389.523	426.182		1.00413	86.954		31.8069	17.0998
322.013	528.102		188.45	442.884		250.631	294.678		282.096	350.064		2.26162	354.594		1.00212	4582.21		1.00226	807.662		50.6838	28.7591		1.0042	1149.25		106.645	1166.82		342.088	321.213		126.792	219.469		216.337	136.745		1.00346	63.428		365.793	337.349		166.177	1022.43		35.756	58.1147
355.515	743.311		255.891	353.737		325.381	656.266		295.083	340.756		1.00678	166.603		1.00222	584.238		1.00229	1673.6		23.5993	48.0278		1.00424	1532.6		161.304	1056.94		232.372	283.218		235.893	108.837		283.357	226.297		1.00371	221.491		264.631	259.913		125.745	780.657		167.985	95.3182
148.587	81.3324		295.509	569.805		328.333	992.62		274.605	442.324		6.42171	1162.69		1.71955	2133.86		1.0024	1688.9		198.935	1280.28		1.00431	2137.92		50.1046	829.139		199.431	195.876		272.434	279.885		144.338	118.425		1.53201	115.922		274.374	132.415		275.127	1129.31		162.111	728.041
162.583	316.328		272.559	787.766		274.422	356.205		438.379	466.867		1.00692	13.9193		1.00244	45.4262		1.00244	1255.2		191.932	733.125		1.00434	2468.92		207.552	1487.97		288.379	370.97		173.766	54.4575		118.429	88.8093		1.00402	376.671		164.324	184.707		124.742	131.659		113.134	1151.87
297.068	632.383		419.75	1108.83		356.243	594.843		227.365	430.594		22.6297	864.389		1.00275	520.041		1.00251	1766.77		188.523	1647.29		14.9211	2903.12		155.653	505.68		263.583	417		31.7467	82.3684		312.859	261.351		41.9617	530.17		553.427	466.489		202.752	878.383		108.166	696.122
207.31	777.749		126.904	166.212		198.55	622.249		390.044	868.501		2.01339	413.454		1.00286	852.957		1.00258	3286.57		181.899	1022.9		1.00473	2903.93		100.184	1057.39		157.872	157.872		90.9442	46.7426		388.293	619.847		9.42824	95.9938		393.236	389.715		37.3797	161.94		127.229	848.8
79.195	76.3964		38.7137	83.1564		204.024	488.188		175.182	308.732		8.04461	374.519		1.00318	284.775		1.00261	1674.13		73.3485	854.668		1.00491	1401.7		50.1222	932.313		234.537	230.356		90.1362	66.9874		79.0257	6.25469		1.00416	49.7872		231.313	239.787		193.89	767.737		149.715	527.399
237.372	679.924		223.697	451.177		150.29	359.613		39.0113	68.1362		59.7901	980.557		1.00321	1003.21		1.00268	1048.8		83.1973	380.422		1.00505	1547.7		115.706	1076.73		288.45	171.202		105.083	96.0444		201.388	146.999		1.0042	109.871		276.921	393.278		68.9453	122.604		114.312	490.8
191.331	349.546		249.219	498.152		123.334	57.9373		104.928	393.652		1.69734	531.941		1.00328	738.943		1.00272	1600.68		124.755	2427.29		1.00522	1693.66		237.614	3659.09		299.027	261.287		143.984	57.0126		245.48	301.898		1.50528	244.655		157.137	142.334		163.507	840.375		141.894	620.281
128.821	84.41		219.747	455.333		497.277	353.314		209.744	90.0539		68.4455	1368.13		1.00332	745.645		1.00275	3438.35		76.0729	225.884		1.00544	3355.77		141.035	899.525		148.27	80.432		213.942	188.629		75.5637	47.7633		9.86436	394.122		470.837	382.848		37.4152	91.9756		68.5054	473.771
583.785	2353.54		298.409	545.169		260.27	356.569		123.378	55.409		16.6761	477.667		1.00335	892.632		1.00279	2399.47		236.291	689.115		1.00572	1788.45		105.765	1571.14		234.603	256.682		186.96	172.422		34.8663	31.8672		15.4683	287.722		346.795	184.772		183.859	127.153		96.4358	93.8684
41.1078	102.887		251.629	894.422		269.919	386.797		202.346	657.376		1.0078	74.8976		1.00346	976.744		1.00286	800.91		144.085	1270.37		1.00575	2280.13		138.53	1734.6		26.3795	61.4405		401.798	670.91		165.285	149.715		1.00452	49.3587		82.9869	1.0024		1.80632	1.00667		63.7648	184.297
264.78	924.388		260.856	540.515		314.524	651.719		446.556	925.299		224.412	1925.93		1.00367	142.539		1.00289	2022.75		201.021	1161.34		1.00611	2084.73		138.535	1011.21		145.78	71.6315		374.125	526.568		158.038	201.48		1.00459	83.9195		164.411	61.1284		46.4478	112.144		135.744	710.348
25.5432	38.2875		95.2713	476.63		45.4806	82.3452		331.906	994.439		10.9285	239.004		1.00378	1531.9		1.00293	2443.37		102.397	810.45		1.00628	456.005		331.509	227.213		192.687	230.663		42.4346	87.9278		56.6886	2.34792		1.00462	8.69968		158.64	59.5157		45.2144	165.111		143.357	655.503
188.344	569.405		201.035	2121.83		290.128	719.649		91.7143	94.2227		1.00791	70.9702		1.00381	1970.7		1.00304	2465.71		210.29	613.286		1.00635	1741.93		157.142	6508.48		90.5323	45.2921		230.275	335.977		304.786	361.588		1.29271	138.915		157.225	47.9619		76.9569	5.87571		37.196	1.00042
423.215	942.36		163.507	178.895		233.814	959.735		363.169	801.417		19.9676	1054.34		1.00395	1691.51		1.00307	1690.03		134.143	927.708		1.00639	1888.87		117.844	1585.67		385.288	358.538		1.00674	6.9001		216.557	210.792		1.00498	109.956		184.876	227.365		1.00007	87.385		40.3337	1.10451
353.575	830.951		240.741	714.836		282.464	366.643		328.981	816.021		47.7934	990.318		1.00399	1691.57		18.1618	1077.95		76.1236	326.837		1.00667	856.199		102.052	1348.7		286.348	129.761		194.162	16.8138		134.449	149.772		1.00515	110.969		179.96	221.32		1.00014	100.918		106.551	858.634
198.844	590.43		367.481	1391.11		272.597	596.162		326.046	434.79		1.00886	4.91281		1.00413	467.475		1.00318	2400.4		238.619	1215.45		1.00674	848.592		161.457	2292.98		189.331	207.15		126.094	51.7579		310.351	425.179		1.00536	258.511		269.757	320.031		1.00028	61.5439		82.0962	86.6484
178.543	404.774		204.864	689.937		335.282	575.155		221.476	323.138		1.00011	8.66056		1.00416	1315.2		1.00325	1768.08		130.622	1110.97		1.00685	2124.14		80.7776	353.115		149.856	149.856		232.453	110.184		187.551	118.549		1.0054	35.4172		253.306	311.522		19.8166	66.1402		44.9402	1.00067
215.769	357.058		43.2366	93.7108		223.689	439.15		303.442	446.729		65.5341	1357.92		1.00462	2119.44		1.00328	772.933		71.5011	1341.99		1.00692	1495.78		111.669	605.768		333.692	395.881		67.1993	18.402		192.694	205.216		1.00544	140.244		60.6131	71.9093		2.1492	66.7519		148.661	125.308
135.174	156.097		123.864	165.175		338.406	788.181		167.602	242.345		1.00028	43.3353		1.0048	151.973		1.00353	853.528		270.725	2142.73		1.00695	1941.62		176.671	1815.03		349.054	509.278		118.437	69.6659		176.125	174.548		1.00547	260.875		209.744	248.833		35.2493	68.5825		220.853	1513.7
290.383	435.264		321.427	1072.8		350.84	1139.8		446.839	1363.09		257.214	1811.13		1.00519	1340.44		1.00381	1559.76		133.049	3016.34		3.1563	2782.86		173.527	1436.6		33.9857	38.2012		55.1408	28.8551		176.131	145.816		1.00554	103.304		191.77	198.795		51.9254	146.083		45.764	3.43182
326.425	1479.22		245.489	819.35		156.157	516.527		258.158	303.527		13.8291	736.811		1.00526	1506.81		1.00402	1413.13		140.436	1790.39		1.00727	2163.6		242.055	1848.11		187.735	67.3337		177.629	65.4515		216.633	92.1788		1.00572	210.275		83.0834	74.5829		142.239	403.778		73.7175	1.00088
350.791	1079.77		252.23	614.491		344.61	1139.88		115.951	29.2832		28.6641	572.953		1.00544	1258.96		1.00406	1478.18		140.486	1007.16		3.77995	100.755		191.588	908.131		23.7221	132.205		62.0173	63.7135		216.641	46.1174		1.12038	190.474		251.196	323.138		5.53213	2.55243		1.00099	3.08113
1.60428	3.20673		180.929	972.696		260.783	646.86		251.338	511.507		1.00074	124.186		1.00554	1853.64		1.00413	3801.15		105.364	391.746		1.00759	1250.35		227.301	2040.45		291.751	325.003		105.438	93.8027		226.614	207.121		1.00589	193.958		85.3738	191.817		239.694	644.68		38.9303	93.1525
161.912	476.462		70.4037	218.667		188.656	335.482		525.626	1246.46		9.06501	425.837		1.00558	1225.61		1.0042	2424.56		192.525	1456.78		3.01909	2346.93		87.6101	1178.86		216.885	159.741		63.7447	33.659		191.022	88.9307		1.00593	93.609		298.063	269.985		284.395	3284.14		54.7969	85.9149
149.353	701.599		88.1652	50.4789		204.57	455.509		142.68	290.373		18.1222	346.307		1.00561	240.623		1.00427	1676.9		98.9798	742.244		5.51601	2499.63		88.4048	458.479		216.976	205.577		129.797	63.7782		228.685	161.025		1.00596	301.401		62.3322	41.5845		77.1954	5.78884		4.78826	1.00113
335.612	1100.18		254.857	478.336		618.588	1887.02		258.348	676.354		9.83316	426.002		1.00575	26.0948		1.00434	3506.31		134.406	1035.47		1.00776	3303.57		143.691	1020.92		224.933	269.264		207.223	38.8933		159.628	349.103		45.1827	280.505		103.152	3.2038		219.207	223.186		316.596	2269.73
232.185	424.182		278.872	897.877		35.1062	23.0033		177.106	390.827		1.0012	58.8914		1.00579	398.256		1.00438	1632.43		203.35	735.932		1.58011	1035.36		103.018	1361.46		128.79	95.7137		210.991	85.8301		264.211	192.856		1.00611	146.793		300.841	140.057		33.7646	13.0136		13.9654	75.7578
230.114	451.764		269.036	679.444		288.046	676.948		338.525	1080.18		26.6909	588.997		1.00582	1214.93		1.00441	1213.23		1.85884	16.3891		1.00787	1368.41		139.875	1735.76		215.064	220.946		349.164	50.9439		271.534	179.53		175.736	624.659		306.323	285.056		12.2243	43.0624		89.0842	898.891
174.126	695.707		100.936	103.696		447.734	1248.34		160.501	373.823		1.7811	568.323		1.00586	2385.27		1.00448	1031.96		87.3238	620.433		1.00791	1808.53		110.712	1450.04		82.8964	61.6069		14.7257	20.7259		297.141	346.233		2.80545	345.021		128.023	217.649		12.3386	41.5538		73.096	343.375
280.485	1390.67		327.939	514.169		315.321	727.837		217.94	424.033		65.0505	483.442		1.00589	1341.38		1.00452	2177.18		125.154	1892.91		1.00794	1457.44		262.548	5588.99		396.51	396.51		207.281	203.586		316.473	143.413		43.5937	364.165		175.397	188.483		253.528	595.827		43.7962	154.281
283.04	226.043		248.15	305.182		112.097	413.048		270.517	1090.59		1.0018	71.8207		1.00593	1282.44		1.00455	977.809		125.211	1778.22		1.00801	2107.55		131.354	1168.59		186.27	41.4763		128.708	125.281		328.148	331.112		32.9906	270.678		249.113	80.2065		52.1103	6.23804		91.5724	852.147
214.19	323.956		41.0673	1.62612		218.108	754.632		280.485	526.439		1.00184	17.3411		1.00596	13.4148		1.00466	2100.54		414.266	316.295		2.01501	1406.14		158.668	2193.38		220.993	18.4609		116.587	38.2187		276.618	385.845		6.8984	192.336		186.815	183.485		163.317	2801.61		151.578	1057.76
238.61	394.857		216.869	333.963		97.9698	31.2607		270.602	903.168		1.96696	382.7		1.00604	1563.22		1.00469	1089.41		144.647	478.455		1.00819	625.908		195.141	1516.96		174.923	52.4093		261.957	750.344		139.644	231.085		1.00653	49.9044		246.9	128.046		149.28	39.4344		108.726	539.073
247.36	424.331		103.755	151.381		234.488	871.832		232.405	597.587		82.212	1076.77		1.00607	953.215		1.00473	2063.24		186.119	1844.53		12.2897	2836.75		80.826	2399.98		189.692	124.295		194.756	200.083		218.975	211.237		1.0066	91.1776		335.247	332.245		44.7279	1.00494		117.902	1244.4
290.842	370.788		271.668	483.101		194.176	361.183		304.402	395.12		9.58015	229.234		1.00611	357.623		1.00476	1937.41		214.965	1795.74		1.0084	798.124		193.407	2487.98		474.789	792.788		102.866	40.005		215.079	79.2509		6.65556	179.008		123.538	48.9167		53.56	23.8384		109.72	10.4895
306.991	384.398		246.102	744.019		256.709	432.518		238.811	220.241		90.778	852.387		1.00618	1248.6		1.00484	1292.62		116.624	47.8708		1.84246	1309.06		145.04	1503.53		181.363	188.006		112.594	89.1156		196.654	215.162		1.00667	261.186		210.032	129.225		169.419	1467.11		90.0285	1398.9
298.828	887.315		110.536	237.43		288.561	541.596		261.387	631.099		80.0402	1703.86		1.00625	1391.01		1.00498	3011.05		186.185	1037.62		1.00854	1074.08		165.996	2315.41		188.02	171.847		194.914	445.881		46.6391	21.9091		1.00671	68.9986		173.906	22.7773		216.004	360.676		95.0272	408
140.382	245.188		328.298	633.03		327.342	603.43		409.881	1228.06		21.7259	337.586		1.00628	2407.83		1.00512	1181.76		231.085	2131.16		5.47121	2071.14		86.1027	506.464		300.164	186.349		194.942	62.2029		151.557	111.625		1.00674	2.16246		219.763	280.171		45.5797	1.00582		87.6471	257.922
273.143	818.375		250.666	2353.71		196.157	620.303		184.168	348.785		34.0708	645.248		1.00632	293.48		1.00568	272.932		308.309	1384.62		1.00865	1154.34		104.051	1040.51		294.865	356.167		141.114	147.605		134.866	74.4884		1.22707	216.254		27.0279	74.0138		90.2946	1365.68		43.0745	89.2538
318.281	517.307		313.883	656.266		80.5194	46.1013		299.405	399.263		18.4856	663.012		1.00635	1043.22		1.00575	2102.83		139.742	1096.12		1	1345.57		138.803	2535.82		167.354	225.187		200.429	153.029		109.682	179.878		1.00685	11.1156		138.925	132.816		156.3	647.36		163.128	2006.19
187.222	653.622		196.654	638.885		91.331	122.892		385.234	1026.85		1.16855	426.723		1.00653	833.288		1.00579	3672.88		35.9335	101.092		5.04824	1357.78		91.7885	1388.28		255.423	255.423		184.882	134.951		274.557	308.613		1.00692	210.526		135.231	45.9544		50.7835	1.71028		103.123	893.009
210.453	416.897		221.055	662.312		456.949	897.091		155.324	417.76		1.00289	31.4303		1.00656	2067.01		1.00586	1649.61		178.186	1703.5		1.00007	1810.69		175.428	1452.34		168.884	269.596		148.996	366.27		40.4418	34.7076		1.00695	55.6156		301.137	46.3729		78.2989	1.66679		60.6664	249.017
96.2333	402.179		259.941	680.523		395.715	1262.67		291.546	609.564		22.5409	308.808		1.21587	2519.38		1.006	1854.48		239.77	1146.78		3.85464	1860.28		170.77	3263.33		8.6027	1.13692		122.277	91.6949		163.048	207.866		1.00699	12.8379		183.633	88.6226		9.80729	145.688		86.1906	1280.37
265.918	472.876		211.393	356.167		222.652	181.043		100.911	144.606		39.3707	369.683		1.00664	1006.64		1.00604	1090.86		202.119	400.388		1.00014	1395.06		202.645	1819.12		65.6914	66.2849		229.532	438.626		213.679	136.285		1.00702	115.248		50.7426	57.0366		29.6526	65.4355		137.657	1506.12
436.12	715.237		334.469	1146.87		310.623	542.527		271.428	441.156		45.0591	675.404		1.00667	1564.2		1.00632	1993.47		189.799	1529.48		22.0806	3280.09		221.756	1561.46		183.162	289.771		158.757	21.5549		176.914	217.573		47.7366	212.466		335.506	363.795		18.9132	5.27325		105.117	870.243
224.16	270.763		279.413	67.462		399.598	583.024		222.714	140.776		67.5475	611.844		1.00671	1081.81		1.00635	1071.75		29.7623	126.641		10.188	2572.95		169.324	1678.08		207.764	181.541		163.105	85.3528		197.105	397.544		2.78286	486.048		290.577	338.585		54.6949	207.048		153.411	1080.22
179.033	413.251		331.708	933.199		228.943	274.064		196.377	667.331		91.7175	493.084		1.00678	247.49		1.00639	2343.98		186.448	1077.15		2.74064	743.783		163.369	1938.15		63.956	1.00275		185.006	211.729		338.288	380.248		1.00716	153.707		309.515	234.2		155.357	64.9268		144.055	978.496
247.499	728.322		233.584	205.947		248.256	271.62		226.805	201.777		7.73151	181.701		1.00688	665.719		1.00671	2323.72		125.515	932.805		1.14545	1779.85		109.991	1740.1		282.146	289.863		149.122	19.7077		49.8134	89.3825		1.0072	92.8879		134.096	256.251		79.8515	18.5982		119.269	613.006
210.512	377.731		229.427	553.934		313.684	523.779		269.102	763.91		50.214	687.93		1.00734	937.403		1.00678	1636.33		223.225	2601.05		21.5003	2716.49		87.064	2405.72		233.625	86.0845		211.788	190.119		153.341	204.483		1.00724	228.349		103.319	89.4704		166.971	1876.82		116.11	335.588
301.697	741.646		322.979	606.195		72.416	100.106		192.978	573.014		1.00381	450.813		1.00755	348.602		1.00695	2345.29		262.548	1865.4		8.74714	1828.85		47.2312	1225.44		173.711	167.572		341.152	163.168		247.022	240.445		52.2384	238.861		242.848	41.659		15.1247	964.662		105.231	1081.09
330.103	561.201		262.659	314.425		235.271	257.413		189.558	135.897		80.9084	694.365		1.00759	625.535		1.00713	1907.34		213.604	3201.77		4.5367	2946.05		69.5439	1534.65		172.161	167.578		415.83	350.508		217.802	91.8465		6.54126	156.519		157.718	121.506		64.9794	547.718		56.0689	89.505
172.755	82.6261		117.964	340.948		328.24	1311.46		85.1666	322.4		71.3406	623.366		1.00776	1594.33		1.00727	1122.07		154.574	2117.66		6.92388	4496.24		102.387	1939.04		265.125	193.523		446.87	831.214		247.039	344.585		19.2498	245.412		38.7735	29.076		162.658	392.724		74.7901	451.954
208.678	203.122		340.96	942.128		362.517	638.885		328.286	379.099		117.019	1041.06		1.00784	566.747		1.00731	1238.81		158.807	1531.95		1.74867	2528.51		148.068	1052.02		446.886	454.998		373.325	823.829		195.56	200.908		1.00738	110.218		124.86	14.9468		161.235	80.6639		96.257	683.903
413.44	880.11		173.68	404.518		264.659	186.356		362.53	644.68		181.835	934.579		1.00791	1652.96		1.00776	989.798		173.796	623.344		6.27207	1323.21		167.949	1870.91		175.385	135.117		202.553	188.49		363.807	405.272		49.5026	307.324		24.7369	127.14		139.683	276.706		19.2532	1.00752
214.423	619.739		323.15	669.591		271.945	844.636		65.0573	198.459		157.485	1191.64		1.00812	165.331		1.0078	2223.95		195.367	1478.29		21.5071	3137.94		119.34	2754.66		114.949	137.604		480.379	861.966		188.702	88.6444		7.28858	293.84		4.60206	43.2124		144.948	16.0023		66.0221	1728.45
171.256	192.498		292.78	675.808		386.416	1020.77		248.536	188.059		27.7564	80.9483		1.00819	888.902		1.00784	1470.46		15.4634	442.931		1.17732	2093.6		165.053	1403.82		219.67	275.06		180.226	96.8917		275.379	154.857		25.9083	336.295		275.64	183.891		27.9511	7.25207		84.9336	74.214
230.469	486.218		353.687	1338.89		154.433	71.2529		372.59	712.002		79.5219	530.524		1.00836	26.1625		1.00787	2710.77		52.081	585.41		1.00138	2019.69		293.542	768.491		111.901	54.492		132.755	76.0088		122.57	16.792		1.00769	2.41121		321.225	339.036		58.9745	85.2747		169.794	716.014
268.584	247.698		181.81	471.715		331.976	1078.51		470.803	1146.99		105.102	443.211		2.688	3616.89		1.00794	1667.96		114.989	190.287		1.03817	3723.54		329.964	4021.65		360.309	416.079		275.137	208.188		116.134	37.0567		39.5452	247.724		81.8633	32.415		178.336	651.238		388.443	4526.19
234.702	315.807		133.912	303.591		329.027	901.014		314.126	600.28		90.2028	525.829		1.00847	857.73		1.00826	2245.06		45.5397	565.12		9.07268	1487.92		97.1028	1923.56		140.131	102.286		89.3888	5.45054		216.027	335.671		1.00776	70.9603		374.335	168.114		40.7972	269.738		40.2687	6.03599
128.478	58.2207		341.272	1069.53		274.924	590.534		217.259	328.599		1.00487	11.7089		1.00858	2147.01		1.00836	1356.82		251.532	1032.46		1.00173	1188.42		86.4026	979.973		354.022	312.136		190.327	44.3289		195.683	304.06		1.0078	46.4983		136.707	19.9459		77.2688	148.991		206.99	1858.13
179.221	280.997		253.689	596.204		229.678	511.417		305.839	616.851		147.943	918.465		1.00861	43.3048		1.00844	1320.8		141.452	1340.2		2.21086	814.644		128.365	1994.59		160.451	38.3926		1.00526	1.34053		202.859	208.407		1.00787	79.7705		236.64	190.694		34.71	334.834		179.315	551.949
152.448	368.074		146.582	549.92		320.391	634.681		400.6	830.074		83.1973	298.399		1.00886	1998.51		1.00851	1699.19		30.1126	272.76		1.00208	1734.54		81.1445	1456.01		118.18	33.5482		223.846	242.72		131.737	27.297		1.00791	243.351		243.129	245.326		255.702	2337.07		160.975	1133.48
41.3831	32.7537		197.361	689.018		197.188	229.767		305.882	837.633		62.3936	208.246		1.00896	182.679		1.00854	1406.78		192.066	824.639		7.8605	1830.79		222.223	2884.5		138.993	112.007		61.8544	1.92114		167.961	344.912		6.25776	302.004		413.353	208.663		1.00441	1.00441		184.239	660.799
302.173	440.878		14.8005	83.2295		195.429	229.775		257.84	510.77		1.28131	83.2061		1.009	504.789		1.00872	1369.56		11.8176	4.51399		1.37309	1585.62		87.9956	945.608		323.763	463.957		298.545	199.172		258.666	193.972		1.00808	276.055		136.731	40.5998		1.54683	125.776		64.3387	637.626
313.287	417.774		247.152	472.296		156.108	238.242		143.731	242.166		149.306	701.377		1	2128.75		1.00882	1596		41.6327	1.36477		3.49953	941.233		119.516	945.939		394.635	318.013		206.505	161.98		146.932	112.184		1.00819	149.767		201.303	121.647		112.081	185.474		85.812	667.073
222.628	252.504		208.334	682.944		285.266	575.358		188.278	363.041		157.59	1604.51		1.00004	1981.03		1.00896	1333.43		76.7521	282.811		6.56983	2314.35		121.69	971.845		364.05	249.516		76.7844	187.065		296.485	140.535		1.0084	6.09372		367.778	409.695		304.199	1577.62		170.014	1046.04
339.833	858.241		172.506	507.639		164.862	137.72		269.833	408.115		21.3972	178.744		1.00014	107.476		1.00014	2788.52		232.046	1377.25		1.60068	1157.92		203.25	1697.88		45.1795	30.6883		112.046	254.019		252.256	261.497		1.00851	10.0851		424.748	212.495		174.37	351.69		109.435	1009.25
111.448	133.413		68.9284	39.1115		298.577	754.049		176.827	359.866		99.6292	646.974		1.00032	6.49588		1.00025	2970.05		206.447	1590.48		39.0031	1783.43		208.941	1793.15		177.305	38.7763		1.04282	61.8935		199.662	50.4242		1.00854	197.999		149.631	37.789		166.755	140.559		113.463	730.213
42.1905	87.422		26.337	93.6155		240.623	664.879		303.367	959.331		59.6686	347.833		1.33432	1611.73		1.00035	736.785		170.92	886.413		5.74246	1601.07		125.136	660.753		149.563	88.7689		98.8203	28.8197		224.435	440.616		11.1347	361.74		81.9063	179.127		179.209	384.938		129.88	528.344
257.286	325.072		47.2594	338.811		202.852	312.377		253.519	282.414		1.00544	1.32876		1.07548	2620.12		1.00042	1670.48		91.0689	214.025		1.00311	1179.39		184.233	1036.02		226.249	249.779		99.7167	2.5872		212.682	243.402		1.29766	189.331		310.079	140.515		16.6901	18.9298		114.529	784.97
103.747	138.349		280.505	832.908		341.86	1130.78		360.132	986.193		97.908	635.797		1.00109	1500.57		1.00064	1446.88		34.168	3.84061		56.4207	2626.68		228.677	2370.54		95.4218	70.2806		139.125	88.7346		243.555	307.723		1.27461	196.281		232.535	69.6708		123.043	649.703		137.106	1299.03
186.198	375.546		71.4986	51.2585		208.458	818.03		46.7738	112.931		20.8444	199.277		1.00113	2331.73		1.00074	1187.25		94.4183	978.771		6.51696	1412.48		128.613	1286.13		109.232	36.7868		106.234	9.62266		201.656	100.886		8.20326	381.905		268.546	312.914		39.637	18.9578		104.692	692.192
226.957	667.873		54.5915	98.8411		332.782	911.296		285.266	498.239		174.169	472.677		1.0012	528.661		2.35213	1104.93		127.051	1214.64		10.0378	1477.77		140.751	1074.65		259.047	293.81		32.1303	1.49584		214.776	117.562		29.9593	212.86		224.341	81.9236		109.628	1880.59		174.836	159.797
396.468	965.887		172.676	270.735		182.161	208.473		160.451	223.807		91.1488	540.989		1.00148	492.096		1.00088	931.393		242.805	961.422		3.03527	1560.04		147.231	914.046		214.483	131.964		60.8519	31.276		230.816	358.651		1.00004	93.0605		226.384	374.624		152.937	87.5639		32.8159	1.48708
215.124	229.104		342.076	689.937		280.525	754.499		285.406	760.755		142.94	887.409		1.00152	2230.05		1.00138	931.853		13.2909	167.926		27.2501	986.193		67.9372	1186.58		232.576	261.424		195.93	464.624		252.619	291.72		1.00018	53.7707		230.501	168.25		170.374	269.539		11.3564	147.408
286.883	386.021		275.688	395.064		312.508	810.819		293.264	878.661		278.14	997.587		1.00162	698.964		1.00141	1930.94		45.9867	391.129		1.00438	787.821		134.585	2167.85		162.304	98.0798		126.121	208.707		88.1994	34.3012		2.07266	159.679		205.094	110.261		58.9558	28.9689		117.728	2001.47
98.3766	4.83391		214.318	194.128		270.631	570.947		412.802	1171.84		88.7595	405.855		1.00222	1847.52		1.00145	1028.84		34.1812	76.1103		19.7195	1191.64		207.274	1472.67		249.954	238.962		238.954	288.632		181.139	116.575		11.4493	259.565		1.0078	1.0078		160.023	176.665		1.20961	2.46171
372.419	821.831		280.731	477.265		256.422	443.85		210.312	424.182		141.695	485.86		1.00254	860.391		1.00148	1642.43		16.949	39.476		24.2592	2217.25		120.837	2481.42		241.129	189.139		160.952	28.1115		161.156	87.422		1.00049	66.7472		226.463	196.109		27.9501	1.00247		67.4145	674.144
319.625	269.415		208.641	230.34		149.484	182.193		261.021	586.46		194.217	384.735		1.00258	164.423		1.00155	1765.09		202.902	2047.35		4.12512	5259.03		161.144	1459.64		125.057	84.1849		134.458	10.7382		252.726	284.074		5.23632	72.3854		226.503	121.771		239.905	1087.15		33.4281	3657.41
393.111	975.095		291.077	581.82		206.65	275.572		251.877	789.372		1.43056	8.96149		1.00265	1116.92		1.00159	1542.37		261.03	1664.86		19.2053	1633.46		128.721	1611.78		112.266	7.35623		266.365	330.543		261.993	33.1019		1.00074	15.8322		135.673	71.639		68.1098	137.372		14.4938	21.7252
311.149	792.9		448.315	755.346		341.98	683.568		270.811	586.953		199.55	660.059		1.00286	1325.36		1.00162	1076.35		32.6941	68.3568		19.034	1771.25		108.516	1104.86		301.972	477.734		51.3754	42.5328		125.325	52.8493		1.00085	6.98422		28.3685	29.9415		1.54422	61.6981		79.3766	1.00289
325.473	771.818		129.62	230.501		296.153	689.768		357.924	648.042		6.54172	108.253		1.00332	18.6625		1.00169	1422.59		64.7814	460.27		3.03868	1575.9		194.736	1845.05		214.558	82.6956		144.545	82.0183		186.185	201.884		6.92339	241.706		89.7122	245.67		78.6603	45.8544		101.231	725.743
352.928	1116.06		116.436	259.265		201.169	122.664		236.698	391.692		238.987	561.653		1.00349	1517.76		1.00176	2768.04		115.212	1043.58		1.38954	213.98		94.8433	1895.78		196.116	171.364		141.988	110.377		250.622	411.02		5.19236	243.916		355.266	388.701		1.00307	3.20065		75.9393	94.236
434.071	211.379		324.684	637.425		256.476	398.522		315.741	625.469		176.032	592.838		1.00353	985.638		1.00226	1585.62		188.974	456.261		28.5366	1548.02		178.035	2229.27		348.761	402.743		107.442	32.7755		225.028	252.94		1.8295	35.2767		31.6117	14.7169		65.7862	29.5446		53.4735	235.868
128.894	37.2537		283.735	784.004		318.281	879.463		374.611	1132.53		166.796	790.617		1.00364	1212.29		1.00247	2442.25		175.878	1758.78		10.5154	1214.3		171.768	1028.69		159.478	116.407		135.754	60.9671		106.683	96.633		1.00145	97.4786		185.969	139.457		169.27	401.403		37.322	1.00381
231.289	136.046		64.9155	14.5851		218.154	508.103		324.456	684.503		130.842	614.641		1.00367	1387.45		1.00258	1168.22		206.824	1651.75		31.5066	2178.94		92.3541	1135.8		296.651	222.457		165.464	31.0557		292.276	246.362		12.4304	313.927		44.5048	18.4329		161.883	767.333		58.5205	612.123
200.295	99.3074		324.786	345.892		101.566	14.295		301.962	177.616		180.898	345.687		1.00381	2215.15		1.00272	1503		139.233	406.055		16.049	1377.34		106.653	1220.58		327.525	294.015		106.502	3.92433		207.683	147.558		1.00184	154.275		57.2529	1.009		183.659	682.848		15.3222	1.00399
179.815	289.638		220.666	791.448		263.527	228.205		232.657	790.617		94.6933	495.529		1.00385	1387.69		1.00279	2077.86		216.36	1565.14		23.2079	2427.54		209.39	992.515		440.755	315.984		47.4037	28.9047		250.878	257.74		92.4518	305.806		316.25	542.507		245.016	1467.37		103.152	270.052
276.921	322.672		273.842	661.169		169.609	1283.38		19.6164	1.19612		2.14701	1.00858		1.00388	2338.14		1.00289	2356.94		105.364	1331.24		9.61625	2385.27		193.114	1487.76		197.95	56.1928		184.362	156.804		189.839	264.799		2.84585	103.923		25.4983	17.9542		188.775	1821.04		65.204	5398.13
267.154	633.521		199.907	142.033		296.246	424.524		169.942	378.406		148.488	500.076		1.00395	628.91		1.00293	1476.52		84.1554	1392.62		29.3377	653.255		179.713	3195.8		469.43	392.144		86.6178	24.8107		260.105	142.374		1.00254	2.39888		231.02	98.3004		76.8087	5.91738		193.666	172.295
276.95	438.147		399.641	1155.07		327.067	677.708		299.572	542.393		43.7037	2713.24		1.00402	1315.02		1.00311	4797.71		256.727	980.626		11.2101	1237.6		235.387	1198.99		162.423	13.6908		1.00035	12.0833		179.916	272.118		6.99628	151.637		243.847	218.898		1.00875	1.00875		267.728	1363.72
207.691	248.623		276.404	346.099		361.094	696.268		355.515	1046.18		283.814	873.605		1.00409	99.5103		1.00314	3533.76		561.515	1392.81		35.7823	1442.57		132.373	2020.19		210.836	97.2765		158.288	110.458		155.823	173.582		1.00261	2.72099		346.38	271.696		105.519	71.6741		78.7877	41.602
287.116	1266.45		40.3323	33.0914		367.662	1131.7		276.384	673.337		205.324	1458.82		1.00413	233.871		1.00318	1832.72		103.526	912.767		14.5586	1015.94		483.408	799.951		324.695	232.779		99.227	133.517		165.961	102.11		1.00265	79.3571		724.288	418.437		57.7661	23.9255		80.9938	870.365
272.041	687.034		252.664	491.593		168.12	243.095		239.39	125.272		276.384	1407.81		1.0042	1439.03		1.00325	2556.57		81.9551	1132.92		65.3897	1379.52		93.2149	519.492		232.787	210.858		281.739	227.037		279.698	331.825		3.76208	188.212		201.955	182.93		78.4361	33.0762		18.0435	32.3763
170.422	171.962		83.5775	33.0937		30.9927	1.29525		69.8397	127.591		148.608	514.169		1.00424	1280.28		1.00328	1190.26		126.209	1185.08		12.4965	2086.63		124.308	883.208		271.257	169.925		158.506	42.6317		350.236	246.614		1.00282	71.8941		189.652	262.169		82.0672	91.4208		34.1776	1.2938
718.688	2442.25		382.322	523.779		256.592	456.293		248.343	650.161		207.303	1346.19		1.00438	1902.13		1.00332	1350.03		91.3055	697.123		76.2037	2262.73		143.559	1642.95		179.366	299.499		133.663	57.9067		262.677	195.216		1.76739	47.1102		352.804	225.02		8.2073	1.05578		95.3215	647.474
242.047	209.604		389.29	1231.04		342.184	811.445		346.417	771.356		31.9288	1.00064		3.17623	4085.89		1.00335	933.692		138.111	1892.12		63.6667	937.305		157.076	519.565		307.755	257.087		179.884	165.896		119.043	4.50638		1.00296	153.066		113.608	31.6752		8.43565	47.8657		121.528	997.097
359.575	1020.74		289.343	836.276		249.779	391.623		365.677	764.557		115.58	378.886		1.00445	951.677		1.00339	1490.54		172.948	1045.12		92.0627	3645.35		231.256	1265.83		316.184	437.083		32.2786	47.9501		326.287	238.167		4.8848	84.5528		148.802	79.9979		302.887	2038.94		7.54499	2.93429
22.7293	1.58612		252.842	785.302		27.8257	111.175		276.706	487.655		10.6611	86.6881		1.00448	2256.86		1.00346	1917.56		26.8762	121.792		24.1036	1697.22		211.371	1312.24		294.273	235.014		231.517	328.796		329.247	320.481		18.6592	343.968		155.653	101.991		125.533	1189.38		95.3382	2103.86
237.765	257.813		422.232	1265.07		140.471	59.236		305.494	449.751		279.118	898.669		1.00455	1388.67		1.00353	1078.4		35.8413	185.878		81.1786	1195.12		94.9303	1288.89		164.046	159.679		240.048	115.849		188.563	96.9156		10.0318	343.98		271.869	496.682		160.209	845.944		195.814	1141.48
188.192	808.004		182.943	656.151		499.324	653.988		167.224	266.947		161.281	717.828		1.00459	1835.3		1.0036	2214.68		187.583	1064.39		101.651	2144.53		55.3407	616.481		179.498	33.6897		145.106	160.197		195.484	111.924		1.10758	52.9742		131.234	113.644		235.918	1128.36		69.6122	560.964
379.594	662.989		328.298	737.617		103.467	230.388		255.216	668.155		124.265	189.645		1.00466	1235.56		1.00364	3503.84		171.454	1045.45		67.8183	1960.13		167.313	1348.28		343.036	140.806		122.38	114.913		160.406	158.969		17.5237	184.954		131.238	147.517		217.619	595.932		1.00664	1.30663
239.956	337.729		115.763	118.93		192.464	177.498		138.452	207.53		97.5232	311.182		1.00473	58.5698		1.00367	1190.72		184.252	1406.78		58.2085	2860.18		84.4636	2002.95		191.196	60.4616		95.9972	77.3586		285.326	405.215		9.59229	94.2128		66.8579	68.6865		175.373	846.361		50.8209	175.835
196.959	467.064		340.672	651.009		135.526	336.165		418.584	932.05		217.206	867.829		1.57535	2277.89		1.00371	2927.19		166.924	1962.6		39.1856	1874.19		124.352	958.015		441.343	478.556		105.069	41.9794		263.195	298.514		11.0774	287.409		221.164	267.144		221.608	564.723		87.1832	728.296
248.903	539.471		168.914	274.538		153.718	285.927		142.254	125.423		196.758	844.784		1.0048	740.06		20.9892	1169.74		165.435	1333.15		64.2667	1728.52		155.713	1385.3		328.078	305.3		133.959	30.6442		145.418	326.723		178.443	454.726		188.119	181.471		178.587	688.317		4.44161	1.55063
233.732	202.403		202.211	305.839		180.739	361.271		259.895	524.186		227.237	765.285		1.00484	1139.68		1.00409	1722.46		72.3217	1186.08		53.6972	2014.52		43.8086	1199.66		176.435	259.748		147.984	472.196		38.0769	12.2595		15.3152	188.351		44.2122	1.00233		131.548	1089.06		20.867	3.01729
306.14	823.394		248.693	589.745		216.368	216.368		294.782	414.895		242.013	793.347		1.00487	1192.14		1.0042	1426.15		76.3479	716.892		33.6389	2861.08		121.059	1348.56		281.699	257.468		33.5541	56.5338		169.479	245.059		186.677	628.689		274.49	186.448		158.914	311.982		1.00716	46.469
39.7446	66.3643		14.761	34.3799		330.219	201.353		389.591	1528.83		73.8371	115.768		1.00491	1202.96		1.00424	1919.05		286.459	333.786		69.0808	1393.3		171.931	829.753		259.803	196.585		234.176	249.394		261.058	218.078		4.715	238.016		193.298	176.671		29.3058	130.434		26.3694	126.121
269.976	235.902		173.564	221.273		464.787	1250.09		209.456	578.762		188.185	868.256		7.95386	2026.88		1.00469	1632.94		158.227	1124.2		52.2732	1609.02		101.135	680.811		262.16	194.832		199.2	58.0943		220.164	293.593		15.8796	146.448		168.908	231.403		48.9563	44.3445		60.3472	93.7699
282.424	773.395		264.892	687.276		111.218	234.636		426.287	711.801		242.098	272.127		1.00498	918.53		1.00476	3978.51		198.131	1094.31		68.467	1143.24		150.242	1136.84		430.003	543.292		118.247	79.6001		413.324	490.353		1.00378	38.6878		8.83924	13.9841		16.488	119.273		127.354	513.43
233.839	369.943		219.307	442.324		60.8797	249.893		322.57	899.366		42.2857	94.1565		1.00501	832.032		1.0048	1224.66		241.501	1155.07		21.6519	1073.52		146.247	1210.76		184.629	271.811		137.788	43.9659		285.937	270.915		16.4637	158.819		287.176	396.985		109.025	145.387		20.1494	73.5804
158.88	67.6045		151.674	225.313		74.2036	95.4553		186.362	284.415		195.113	606.003		1.00505	2063.89		1.00487	2776.62		63.2272	264.239		23.0598	1497.46		178.255	860.27		379.153	505.608		197.465	249.49		81.9092	105.368		16.1707	350.483		37.954	1.44974		1.00565	34.4827		51.8124	103.565
332.221	1532.82		204.096	488.36		100.752	187.406		365.883	711.877		269.729	611.499		1.00508	1364.63		1.00505	817.227		119.747	1540.42		90.5006	1638.57		157.17	758.512		219.053	85.1907		123.703	15.7706		307.303	456.501		32.0346	290.169		343.799	289.791		81.0507	10.4263		42.8961	3395.12
383.697	960.343		434.484	539.168		81.1928	28.6018		103.868	138.51		69.3852	29.7906		1.00512	987.198		1.00512	1466.49		189.458	1009.43		85.755	2412.56		97.5782	1629.33		389.619	386.13		70.1968	72.7683		252.248	301.962		130.32	454.966		193.359	161.525		223.98	2084.29		103.573	333.471
363.629	1149.89		184.889	121.148		40.9881	52.727		289.608	281.898		237.924	693.876		1.00515	1619.06		1.00519	1466.59		220.775	1124.55		36.1638	1273.94		132.489	3227.75		161.377	110.606		306.926	148.125		327.434	254.536		40.4774	344.271		38.3064	33.7741		180.568	367.481		115.381	522.86
390.841	714.033		213.514	539.225		210.674	654.332		281.908	362.645		181.663	706.496		1.00519	1648.51		1.00522	1869.79		349.288	2840.14		90.5164	1344.63		195.058	1373.48		5.24296	72.4773		145.489	47.266		321.653	296.641		1.00406	56.4624		242.166	497.294		139.12	460.174		32.4615	149.772
204.634	409.034		149.002	458.641		301.919	912.767		225.147	152.932		242.26	454.694		1.00533	485.179		1.00533	1724.58		201.798	1611.61		37.83	990.387		171.992	1644.28		305.677	346.697		208.517	374.152		224.498	26.6337		19.02	125.754		151.733	130.219		85.6019	55.0906		76.2972	55.1929
288.026	99.6537		181.612	130.201		203.25	243.308		287.045	699.308		217.481	838.222		1.00536	1415.02		1.00536	1304.98		1.73198	21.6869		62.6061	1566.95		136.137	1373.67		229.242	191.5		236.532	81.1047		263.989	185.884		1.00434	36.6759		269.852	183.298		47.2859	13.5445		148.468	1285.68
273.018	301.412		269.795	908.611		141.839	104.468		203.952	800.346		223.453	554.265		1.00547	591.426		1.00565	2829.2		58.8582	2596.2		114.38	1539.06		175.132	2192.92		334.54	579.068		124.913	40.5813		147.143	109.354		41.6006	282.573		262.714	180.062		50.8245	23.8753		82.7448	1297.34
156.333	641.699		363.041	1179.44		163.799	395.48		239.804	488.033		323.15	1180.06		1.00558	166.404		1.00589	1521.39		198.242	2228.32		60.3979	1381.65		102.103	1349.37		272.041	143.645		38.4533	5.46107		69.1268	56.2086		6.18023	96.8985		137.502	45.0749		206.78	962.671		101.78	1074.23
195.841	153.616		154.482	219.392		140.579	742.296		44.2075	86.0119		231.68	539.604		1.00575	2102.83		1.18271	2586.57		255.046	1198.1		101.765	1859.17		189.926	2335.75		40.0515	45.0194		162.162	155.031		141.973	99.0734		17.5465	80.2319		66.9709	29.276		203.122	1564.86		79.1531	649.427
370.931	903.675		180.011	85.3257		176.038	92.953		77.9203	183.124		251.223	579.883		1.00582	2494.9		1.00596	1605.86		220.891	2620.58		67.2888	3818.11		150.327	1503.27		284.595	67.4881		139.189	157.867		177.828	207.208		12.356	181.906		36.9995	1.7071		168.185	481.746		13.9639	15.5554
174.254	210.482		317.255	752.329		236.88	123.959		422.738	899.905		1.88397	1.00378		1.00586	380.769		1.00604	1507.98		174.88	305.44		100.879	2593.92		69.3608	1558.39		334.622	372.761		197.715	76.8922		378.592	355.49		1.0048	48.9305		100.416	45.5046		163.782	1537.88		138.413	1299.67
298.944	351.481		219.415	549.167		245.566	486.457		34.375	4.58398		242.362	853.768		1.00589	1922.22		1.00628	1120.97		193.087	589.018		38.5396	1512.37		122.247	1865.66		176.696	334.634		129.566	74.853		246.18	292.06		4.43242	298.378		341.296	412.252		158.005	321.562		116.674	418.466
280.722	592.236		334.87	1302.33		239.037	642.914		314.193	693.339		135.075	475.827		1.00604	1110.66		1.00639	1283.02		97.4786	528.791		35.8778	1186.74		225.401	2650.13		95.0306	87.641		182.379	77.6033		257.513	505.555		7.53705	192.066		209.995	23.1834		84.1967	65.4515		53.3531	85.9392
327.136	448.174		213.589	725.82		115.365	541.938		434.346	731.811		82.3684	502.246		1.00618	318.181		1.00646	1318.21		233.329	2113.49		2.64267	113.463		122.329	1387.45		353.364	320.076		232.527	60.3303		179.707	157.026		23.4102	390.895		210.002	332.233		169.865	857.49		44.599	515.022
275.765	508.352		303.346	719.346		315.929	625.842		227.317	524.703		191.851	917.594		1.00621	1922.82		1.00671	1173.03		23.7589	161.383		90.6309	2715.43		164.706	1159.75		186.592	98.5257		7.41984	14.9652		71.8055	88.3083		5.96581	125.86		43.5157	4.47059		6.31651	50.4453		41.885	1.64365
270.858	648.11		49.7504	9.17111		263.925	1273.72		160.101	287.277		137.546	502.282		1.00628	1120.97		1.00674	1053.05		134.818	1781.73		177.935	1946.81		73.3305	1632.83		219.408	131.4		406.168	398.927		191.426	80.0008		11.505	35.0963		223.665	335.258		1.05515	31.3309		81.5017	573.882
364.472	856.559		204.218	511.129		212.689	499.849		137.406	251.029		211.818	623.322		1.00635	1282.98		1.00678	848.622		108.657	162.87		137.115	1686.28		183.594	1723.91		300.598	255.666		252.168	67.2158		294.834	259.95		1.00533	1.32862		75.3282	47.6144		226.661	1144.2		54.8684	142.359
201.311	254.348		240.116	383.306		261.58	643.027		430.654	1137.64		370.034	951.476		1.00639	1468.34		1.00685	1681.2		276.911	2794.13		63.2763	1748.43		80.2601	1547.59		183.304	71.288		582.187	963.413		114.666	167.301		2.12123	175.613		191.965	167.737		23.2893	1.34548		128.962	1096.86
54.1539	25.2115		121.216	47.9974		212.704	152.491		166.089	103.112		129.194	511.561		1.00649	216.193		1.00688	1959.03		111.677	1067.65		101.927	2791.18		101.463	676.9		190.039	47.994		176.014	152.422		225.123	205.758		3.60702	160.541		96.9088	43.915		194.564	482.607		137.362	1233.08
31.2936	16.2293		282.335	700.318		388.606	1344.53		127.996	1691.57		223.634	1224.11		5.86768	775.462		1.00692	1131.81		90.0095	446.273		65.0115	1598.14		100.558	1317.05		279.856	160.231		286.158	100.805		179.808	65.6613		8.86755	183.743		164.758	246.961		138.242	1684.91		28.2086	28.9802
440.462	1132.57		229.581	976.881		307.615	763.025		282.573	601.528		150.554	617.98		1.0066	2935.63		1.00741	1034.96		119.001	534.434		69.8766	1396.73		90.2946	979.08		363.348	401.135		98.1347	26.8734		219.168	237.648		32.6757	234.258		158.947	56.4981		125.396	105.698		198.725	1503.69
138.063	199.634		344.138	1268.06		352.06	938.421		320.504	1013.52		193.679	676.164		1.00664	811.189		1.00752	3018.67		79.399	213.551		52.8903	1781.23		145.479	1416.06		320.391	298.147		316.04	336.578		175.052	62.7848		9.96817	232.168		142.69	50.2652		31.1061	47.4723		139.939	884.546
247.768	374.742		173.729	43.0927		364.97	1074.01		285.176	816.854		35.7045	18.853		1.00667	49.4645		1.00759	3073.68		63.4168	1012.35		171.84	1687.77		256.395	4092.93		244.664	186.802		243.487	34.5796		91.6562	45.4438		95.3048	354.346		193.741	77.4075		50.1258	170.338		28.4896	172.161
425.06	1044.9		146.443	229.605		264.026	691.219		401.418	746.668		82.4205	175.453		1.00671	2162.39		1.00762	2809.38		126.765	663.362		124.313	2507.28		113.098	149.468		338.311	347.564		162.458	49.5581		340.996	376.46		4.68313	141.581		419.941	335.376		123.23	1658.15		50.2105	16.9098
136.865	208.875		287.51	846.063		310.449	296.796		153.336	272.673		240.521	1181.84		1.00678	1.8896		1.0078	1891.52		122.303	1021.67		223.084	3139.82		69.6024	1838.65		72.6713	29.2976		56.2125	7.10224		103.123	126.823		6.89478	149.437		117.089	132.802		173.472	993.214		149.107	801.614
228.541	783.648		292.76	752.779		184.271	812.81		195.505	484.941		285.396	431.654		1.00692	636.466		1.00801	1524.59		173.729	869.143		68.6696	1126.18		160.676	1455.4		33.5306	8.24263		18.2634	1.00872		178.518	102.21		7.82057	139.072		247.048	140.18		78.6216	5.34039		75.2832	274.915
203.357	421.372		262.816	317.455		46.9595	189.318		326.528	894.17		75.397	87.0671		1.00699	1062.83		1.00833	2185.44		213.717	801.783		80.0233	1210.33		80.3869	1151.95		206.309	204.462		120.76	155.346		180.176	115.955		19.0541	127.118		253.822	244.853		38.2875	3.40624		8.23713	38.0048
230.655	561.928		71.9725	169.146		222.628	445.002		285.326	485.077		74.7245	87.0702		1.00702	1743.09		1.00865	1553.24		46.3305	229.71		124.361	844.725		32.7021	848.473		192.013	150.612		56.2302	32.7789		181.823	121.302		8.87097	59.7168		227.861	172.416		98.6124	19.0146		267.615	787.517
250.146	609.415		211.803	846.242		230.792	542.393		13.8959	91.8756		52.6199	63.5596		1.00706	477.349		1.00879	1369.66		87.752	51.1543		7.51667	891.753		206.73	1711.48		341.464	507.247		222.824	164.116		231.891	151.947		48.5588	175.736		253.858	159.025		202.574	535.13		265.256	1465.05
190.995	299.457		34.4259	10.6923		259.428	299.583		234.151	309.449		208.473	256.386		1.00713	31.8482		1.00011	736.603		74.6458	1257.67		3.5633	386.375		137.923	2241.68		251.506	153.357		140.861	177.972		275.166	249.245		1.7733	129.439		186.993	128.163		73.3305	1.00462		137.599	1919.32
268.828	452.936		195.347	909.442		203.507	482.59		234.159	695.292		142.9	545.839		1.0072	139.233		1.00014	1762.61		229.823	1603.78		88.4172	2399.55		216.269	653.828		67.6473	35.0828		461.872	859.119		190.32	83.1973		90.339	166.533		142.775	101.441		138.896	3.76949		86.9785	285.126
239.171	210.873		188.45	115.947		170.008	358.664		48.9649	80.3024		142.905	560.787		1.00731	351.666		1.00021	75.683		149.311	1377.01		101.199	2847.05		228.269	3044.02		238.317	134.016		151.418	63.2807		244.965	251.665		1.00653	36.4267		197.382	232.071		160.406	317.757		140.131	1160.12
259.346	436.961		60.677	36.0132		124.12	164.035		306.797	847.729		113.11	72.7939		1.00738	1637.3		3.85518	2458.85		186.973	910.497		104.914	1374.1		165.134	2497.61		200.894	416.269		17.0224	178.054		221.935	167.932		146.86	477.115		377.214	489.631		24.9262	2.38301		41.9882	223.712
248.002	697.709		221.585	350.557		177.878	449.228		223.98	282.99		157.812	636.22		1.00745	1405.25		1.00028	1094.42		138.974	1480.05		80.8288	1222.51		111.168	818.776		774.483	480.818		211.252	165.704		265.759	212.242		59.209	222.13		234.217	130.53		195.525	192.04		124.689	1281
73.6422	281.292		166.171	249.078		187.748	297.026		242.89	624.549		270.725	979.767		1.00748	1430.81		1.00046	2764.43		45.5637	217.925		106.826	1916.82		150.956	1456.22		251.62	131.673		66.2476	25.9968		169.52	94.4746		1.00667	1.00667		180.454	30.9558		245.042	315.221		11.8151	22.7821
187.695	321.979		180.188	238.133		228.887	784.831		180.518	439.783		135.474	190.674		1.00755	989.59		12.4164	2814.91		102.383	1247.86		60.0745	1302.05		174.328	1774.92		141.531	256.251		75.8325	28.1947		312.508	288.208		87.1924	361.132		424.108	288.076		137.894	477.098		153.373	1203.04
138.247	504.842		132.718	295.519		114.533	107.544		249.551	659.227		32.127	18.3943		1.00759	3073.68		1.70116	1310.58		160.541	1507.45		59.5513	1068.56		228.333	2990.59		68.3064	3.94621		488.067	758.379		270.678	293.501		1.00692	26.5992		199.235	58.6295		190.688	1101.64		71.4184	401.615
126.36	609.821		181.829	163.226		319.366	562.837		261.058	494.402		296.36	895.96		1.00762	23.2584		3.75413	2018.27		236.366	1441.26		71.9346	1003.39		149.626	541.501		175.669	40.9149		155.828	10.9724		256.467	192.323		1.00695	6.48042		360.74	439.675		64.2239	50.8316		131.71	1480.47
305.107	577.824		221.624	759.928		231.101	1555.7		152.213	165.048		214.4	566.37		1.00773	1393.06		1.00074	1732.22		156.305	2047.2		151.765	1705.9		120.579	1959.79		273.047	87.1252		471.135	1137.52		25.8811	1.52235		3.84641	102.527		236.383	93.5991		78.9953	1.00709		208.407	894.798
131.007	368.565		153.276	105.054		313.839	616.134		354.607	971.062		204.979	436.349		1.00776	1792.09		1.00081	1000.81		142.885	1366.02		225.472	3441.01		194.231	790.119		296.08	329.825		81.5591	60.0703		293.552	256.503		14.6968	171.25		226.003	293.357		24.5377	7.69003		3.35718	10.2412
239.373	632.339		172.301	357.02		255.243	441.81		43.223	10.4358		118.429	490.508		1.0078	187.459		1.00095	1231		238.61	2103.79		74.5855	1587.74		129.584	1250.05		329.906	280.594		85.3888	2.51276		220.164	93.6812		46.0609	185.696		270.583	242.899		195.979	625.338		118.276	1605.86
226.813	509.601		326.322	1692.35		365.857	778.819		241.011	619.717		143.066	642.509		1.00784	742.296		1.00099	1947.56		132.984	803.616		87.7088	2651.62		149.647	2964.43		174.212	6.19239		157.491	160.349		307.131	204.9		3.88375	165.256		232.282	240.792		148.312	159.377		10.0607	1.00607
264.305	626.765		260.618	320.515		244.096	246.302		374.519	1238.81		271.048	1143		1.00787	1228.41		18.2885	1460.57		136.64	541.046		193.611	1426		100.741	1272.83		220.187	210.504		520.975	530.431		345.299	371.061		13.9301	220.38		312.585	498.992		91.2895	428.84		107.171	1329.93
610.101	1747.56		329.293	476.145		89.1533	127.758		245.463	486.252		254.518	921.111		1.00791	625.732		2.81649	915.014		166.545	1121.13		200.732	2725.39		201.374	1652.21		247.525	183.955		40.1587	31.7846		327.193	436.319		1.00801	4.52699		332.922	206.686		1.00812	48.2168		69.6049	318.27
297.11	1322.37		173.882	229.799		426.498	975.645		197.86	345.578		259.165	417.453		1.00794	2014.73		1.00124	2112.3		119.403	1101.18		178.587	1617.64		139.272	1483.22		230.356	245.326		84.7313	21.2071		249.823	197.728		2.43419	28.1096		307.045	216.201		155.34	504.665		39.4995	1.00656
69.2021	138.325		260.646	753.335		257.767	466.703		256.898	385.072		177.635	361.512		1.00798	74.9107		1.00131	1687.06		307.034	447.97		73.3176	1589.08		96.3211	856.92		51.7616	1.79089		164.862	62.4089		247.603	261.332		36.4906	273.641		197.611	47.7115		58.288	482.557		72.8526	157.9
319.299	1473.19		199.012	376.896		297.728	975.988		205.187	444.721		205.166	1228.71		1.00805	1093.04		4.03693	1657.04		5.66013	94.5111		236.084	2216.78		72.2331	1261.61		402.405	263.675		193.849	58.6048		174.401	194.278		12.5141	68.4982		188.927	168.079		13.5869	38.918		1.60778	2.99059
213.025	858.816		265.395	427.489		103.032	154.438		259.292	593.149		62.593	50.44		1.00808	690.929		1.00173	940.604		190.627	2104.53		116.012	1465.77		205.058	1995.99		93.7338	21.2503		188.709	55.5318		236.806	406.225		1.00861	39.9374		290.985	304.37		215.041	799.529		58.2187	1195.54
213.048	441.452		177.063	200.824		223.319	558.939		259.328	495.564		234.874	776.903		1.00815	1093.16		1.00176	3792.2		210.519	1205.32		92.6536	1708		120.621	504.1		273.392	252.133		135.293	83.9932		232.714	116.424		63.185	304.935		194.142	210.512		133.592	533.757		90.4847	755.876
154.139	222.879		258.348	629.396		40.091	55.4207		294.17	736.267		247.915	897.216		1.00822	182.545		4.58092	2418.85		143.016	1173.4		167.767	1739.12		141.829	2088.02		336.26	216.406		86.2996	76.7764		7.90977	27.367		90.5481	336.66		228.389	224.318		178.179	470.687		74.9212	321.675
259.721	711.225		200.838	618.197		112.82	411.991		355.365	562.204		19.4489	63.7559		1.0084	542.128		1.00205	2152.38		226.273	1774.86		132.792	2177.8		4.99639	374.676		38.1397	43.2579		44.3865	131.798		36.5008	38.5248		3.24775	115.442		29.9237	1.00776		47.072	92.4127		152.544	1262.89
217.007	276.657		84.6956	118.139		231.688	240.175		243.572	582.819		65.5065	100.875		1.00865	1218.35		1.00212	1932.3		172.773	1379.81		156.135	1739.31		48.6354	1016.87		176.001	174.425		70.2485	35.1444		96.4358	88.9369		26.8932	234.989		254.518	222.395		1.52953	4.6241		65.5065	465.422
218.983	284.244		72.0383	41.9941		86.1512	183.394		346.026	643.635		342.831	1345.33		1.00868	1218.39		1.00215	1210.5		91.2351	1759.21		106.063	1835.88		67.8421	1792.15		129.634	212.6		307.206	608.562		302.258	429.261		14.9882	91.3918		36.474	92.1143		101.181	34.0756		31.6295	151.279
215.117	389.482		87.0182	61.8262		246.883	506.98		269.14	378.805		205.324	791.365		1.00882	1843.04		20.9567	1798.53		159.411	946.138		156.152	2776.81		76.9569	1368.51		81.2099	28.0978		182.372	84.9038		230.784	286.388		98.2138	375.149		245.541	169.812		175.175	706.223		103.718	2481.77
211.289	124.282		293.068	707.59		260.582	419.735		284.144	215.003		220.658	632.049		1.00889	1730.69		9.07972	1449.43		125.062	1925.86		309.362	525.94		102.627	1431.51		252.248	288.683		92.0659	96.3008		103.736	75.7204		93.898	395.965		278.51	205.13		40.4376	1.00304		96.5274	433.505
196.627	457.963		320.661	607.282		79.5135	816.882		299.91	655.896		159.628	743.154		1.00011	177.847		1.00251	2003.86		65.4492	321.596		180.359	641.091		118.516	1228.58		278.491	117.439		118.446	92.0756		156.954	191.298		57.2569	254.839		92.9596	63.143		59.5471	404.475		95.7002	14.0891
194.914	159.921		285.296	585.863		301.116	870.304		248.334	698.643		189.391	445.095		1.00039	1700.74		1.41104	1048.66		273.603	1431.76		107.055	1506.76		201.557	2052.16		151.099	197.902		333.529	561.948		274.142	337.146		1.00007	1.00007		239.096	220.504		173.68	1437.87		105.683	705.055
45.8108	99.29		213.95	341.536		109.964	367.017		257.45	519.254		388.974	1309.98		1.0006	1104.66		1.58612	633.722		166.843	896.965		263.176	4277.44		43.6869	722.939		413.831	299.363		83.4924	3.2764		300.058	362.441		27.1419	368.512		130.892	6.84958		58.5122	125.683		122.045	211.252
340.468	814.673		202.716	427.669		263.148	847.253		61.6091	75.7684		189.444	679.468		1.00078	1408.56		9.67215	2335.26		245.635	2306.47		150.702	1377.39		129.738	1344.91		402.856	296.713		54.7102	32.181		161.423	225.163		1.00018	18.2724		234.915	124.042		125.736	52.5478		119.873	744.203
170.356	267.097		215.905	177.144		210.165	315.022		292.101	229.121		187.801	429.609		1.00095	1686.46		1.00289	1244.53		64.8905	1143.6		161.952	1709.32		156.766	2246.48		245.678	254.678		268.856	938.619		173.472	106.732		110.427	252.61		259.392	448.991		110.875	9.77569		55.8093	4073.69
171.919	372.616		270.365	767.494		420.118	1150.46		269.406	533.682		179.568	389.193		1.00106	667.849		1.00296	2173.82		212.726	783.84		115.074	987.579		339.833	637.827		243.495	18.2596		228.677	54.2279		57.9067	11.3684		77.7585	239.347		132.13	83.5187		59.6099	45.105		179.694	957.407
343.702	751.667		253.876	635.417		249.481	550.539		279.285	524.186		184.498	679.828		1.00113	1796.37		1.96911	1313.68		118.562	1229.05		132.895	1014.66		159.656	1046.15		417.789	371.686		1.00889	1.00889		176.677	167.395		44.5221	25.9538		44.5079	4.61384		98.7926	199.256		151.487	1846.35
1.09674	1.96793		109.991	109.991		212.198	293.336		379.26	718.258		250.507	704.757		1.00145	2973.61		1.00304	941.83		141.934	1026.74		123.673	1402.69		162.56	1554.11		368.409	291.587		165.476	179.428		84.5111	40.7857		74.3442	310.7		261.827	226.733		22.4019	64.1676		113.704	382.929
24.6449	65.6914		63.5462	41.6386		164.961	106.163		289.72	346.82		73.0677	103.769		1.00148	1913.79		1.00307	595.345		36.1803	403.039		75.4473	1664.92		100.932	1370.38		209.051	375.109		74.318	7.36525		279.57	438.332		92.263	307.939		268.998	218.728		168.091	41.6941		94.1465	830.074
131.321	382.983		285.396	560.296		183.768	727.658		393.472	1020.88		246.085	890.591		1.00152	186.29		16.3042	1752.06		116.493	1445.61		159.187	1871.63		119.768	828.292		239.339	143.337		108.466	25.7214		237.824	217.366		23.3025	119.768		192.856	117.595		44.808	40.2235		95.8622	687.252
462.638	1087.26		219.878	401.7		298.703	825.363		193.366	350.101		95.7104	171.738		1.0018	1199.24		1.32583	845.617		76.3399	679.158		97.0756	1650.36		167.077	1611.73		228.83	168.539		179.498	66.7378		311.653	221.429		76.391	224.798		39.9655	60.9928		58.6912	168.114		167.437	1211.23
196.945	193.434		214.032	401.714		348.065	1390.67		300.471	458.56		62.7274	20.3787		1.00184	1613.72		1.00328	3409.36		196.315	964.628		114.164	936.681		220.821	547.737		194.674	116.587		250.534	75.7417		92.5852	54.9515		3.75387	98.2761		203.6	119.759		19.2431	1.00699		118.988	347.015
213.581	467.097		280.338	1130.19		22.2005	1.22617		262.64	941.995		142.214	229.072		1.00205	1372.8		10.784	2422.94		84.3029	905.926		162.196	1173.32		84.3505	692.07		316.44	239.44		45.3654	86.6912		265.209	277.408		25.2708	198.222		259.583	135.84		24.5437	46.0658		43.4545	2.95166
383.252	976.641		290.628	575.721		288.177	570.867		188.298	202.346		198.41	771.628		3.25565	2671.16		2.06164	951.209		39.9711	890.026		121.634	1550.69		111.492	1346.71		291.844	1763.6		94.9035	53.3682		149.164	91.7756		1.00099	43.7576		346.221	385.681		11.3253	4.40446		94.1896	411.745
146.459	383.428		332.618	919.078		498.834	1226.26		260.334	611.822		61.0875	1422.79		1.00219	1157.31		11.1846	2535.64		1.50004	1.48661		165.152	1216.38		159.792	1686.52		152.727	203.665		62.7495	7.31167		221.647	270.146		1.00102	3.59031		399.852	557.739		51.787	1.00759		70.0244	153.142
193.598	404.774		70.8137	76.7844		174.157	464.217		320.211	569.425		51.4931	1.15694		1.00244	430.397		20.6193	1149.13		184.485	939.709		228.317	1456.22		161.241	1198.31		250.534	132.289		202.047	449.893		173.9	156.108		44.5551	124.225		457.753	362.3		78.3346	1.35592		90.9091	341.056
370.099	794.967		351.111	1071.07		195.773	301.475		350.532	326.195		328.437	1265.87		1.00247	1336.82		8.4648	1884.83		78.5081	2248.77		128.397	3184.82		198.354	965.921		229.096	36.2441		78.5967	54.356		177.082	14.529		40.7239	385.845		218.975	182.924		58.2636	44.4846		62.3125	274.857
303.794	646.701		335.683	1341.19		212.294	565.874		285.076	646.293		42.6333	76.4988		1.00272	510.752		65.8255	5071.23		128.758	1334.75		130.746	1405		147.506	1254.58		229.129	43.0048		128.903	91.5853		229.863	360.398		63.3008	116.69		187.934	143.488		168.456	342.831		121.246	1098.25
121.383	116.045		282.98	1042.71		202.966	384.385		219.693	507.105		152.915	362.62		1.00275	322.854		23.1932	1506.12		162.698	1125.19		57.1608	2183.38		62.776	1557.13		227.093	217.106		450.036	337.479		301.095	397.921		63.303	116.694		184.596	137.188		55.255	1.00042		35.3612	54.4537
242.66	839.579		309.623	613.35		245.171	377.545		215.845	585.781		196.717	668.485		1.00289	35.3289		1.00487	2119.97		289.383	1220.32		127.283	1823.98		139.791	1188.96		244.053	264.631		196.738	57.3761		260.774	344.634		52.8829	369.033		140.96	179.707		26.9121	28.661		92.5852	823.684
145.331	635.306		360.79	428.029		464.38	1062.3		183.704	164.909		287.025	2191.45		1.003	1530.72		10.3239	1990.67		82.1541	1541.94		134.345	2834.27		200.351	1688.78		414.924	449.909		99.3179	426.423		159.115	83.2645		28.1788	233.288		103.824	77.1601		261.993	1208.8		97.7225	404.746
236.225	459.609		223.995	431.912		351.407	702.411		480.953	1328.95		159.966	466.522		1.00318	1615.88		16.4816	1292.8		84.4041	1056.87		89.6368	1273.01		223.257	2442.68		178.173	114.666		196.765	209.552		190.587	168.038		3.79233	137.246		337.313	302.801		16.561	35.5728		60.677	91.7724
360.537	1281.54		301.422	536.013		275.659	1024.91		373.889	760.916		83.7132	119.962		1.00346	539.471		14.019	2827.52		110.56	1311.64		84.176	2305.09		269.719	1600.85		369.254	382.781		221.211	146.258		128.302	98.8446		73.127	308.374		235.412	29.2132		123.082	523.724		35.6933	9.01426
131.668	290.556		280.505	424.256		232.372	825.971		412.802	944.315		215.269	793.207		1.00371	1256.79		1.00551	839.962		87.5084	882.99		130.81	1713.28		207.808	2555.67		138.549	158.562		426.558	745.016		290.893	280.613		46.6489	235.487		264.622	211.334		194.763	343.242		172.27	977.5
227.981	658.926		202.923	443.787		206.737	370.957		193.938	113.054		189.805	221.164		1.00385	380.008		30.1274	2102.39		151.487	1863.03		72.2736	1808.91		163.019	1916.69		170.416	118.921		255.468	72.5207		204.835	190.614		35.9436	300.259		47.913	26.9435		79.2593	239.618		133.936	1098.9
183.736	503.147		220.04	526.513		330.068	1025.16		309.612	734.206		150.232	668.65		1.00388	1676.25		52.1505	3639.22		241.842	2002.17		149.804	2478.98		75.918	1003.32		319.873	246.432		111.704	277.077		154.998	84.8414		60.5789	284.575		466.423	250.755		124.295	362.492		95.2479	839.785
199.249	306.829		275.533	597.189		413.309	887.782		23.4307	315.277		181.471	137.314		1.00413	959.972		49.8677	3356.94		99.2865	1010.89		81.2668	151.163		169.074	1234.12		186.481	204.031		68.7301	9.24811		268.301	220.133		11.0677	94.1333		127.74	13.0058		105.724	1086.15		86.3026	575.762
354.358	817.944		285.647	1226.43		180.714	536.596		309.667	602.5		126.641	281.987		1.00431	1722.82		28.5537	1378.02		75.8085	116.74		127.421	2089.7		180.081	590.326		157.192	227.293		96.7419	73.2017		192.356	172.676		1.00258	9.3297		170.38	126.623		136.008	1057.27		53.6107	145.494
141.695	625.009		182.193	283.099		342.315	1044.24		222.052	293.46		60.0302	77.9203		1.00445	1041.24		14.6804	1081.24		154.335	396.845		155.308	913.534		181.772	1676.37		229.371	186.507		83.0308	53.9187		218.223	52.6882		22.132	48.4021		168.86	143.62		227.245	932.772		206.635	1481.4
182.283	796.839		263.481	803.756		318.616	546.566		270.669	887.284		328.61	705.85		1.00469	1662.58		20.2966	1282.93		209.597	2232.17		126.307	1485.04		150.496	1400.47		458.495	605.939		59.5282	32.2922		243.103	228.269		93.3495	231.549		272.003	281.967		43.4515	111.728		113.11	312.541
238.786	261.259		309.797	1204.82		355.054	1344.06		100.642	100.642		144.953	337.61		1.00494	760.408		55.0886	2029.87		104.866	1048.66		95.5924	1625.14		122.376	1574.24		255.621	347.064		167.478	71.2629		206.78	247.534		8.84484	32.8853		200.358	257.74		240.023	808.345		148.27	477.382
406.097	1712.5		228.213	796.727		201.473	648.677		251.903	288.288		198.592	628.003		1.00498	366.991		78.2633	5560.58		204.038	1530.07		88.1901	552.452		156.042	816.567		127.888	109.755		207.859	119.009		183.968	261.268		86.8807	235.785		168.896	123.282		134.989	2023.39		310.188	2389.7
9.20691	54.1558		136.688	354.644		374.808	1035.65		236.548	374.23		209.611	510.662		2.5155	2198.01		24.5291	962.57		54.8819	2.9241		93.9278	1420.63		180.201	1785.87		154.531	64.5816		173.643	209.744		273.334	249.823		44.6682	172.161		205.896	376.155		47.9873	47.1317		127.327	1063.64
321.619	1102.8		330.103	551.195		252.371	432.927		212.384	444.052		130.136	725.258		1.00508	447.341		17.5878	1162.85		186.513	1233.17		72.3879	1513.49		104.11	934.579		233.732	211.714		65.1467	66.9285		168.273	73.5598		242.345	269.966		314.237	454.374		180.106	884.982		68.5006	194.455
165.325	286.168		204.957	460.496		149.814	355.266		1.00688	10.6271		65.696	134.908		1.00512	839.638		55.6292	2388.45		165.937	924.778		79.2202	1597.8		124.65	700.958		198.879	75.2858		130.228	133.79		165.291	254.536		1.00395	18.0144		132.517	15.7214		67.5808	2380.66		212.83	1843.04
187.518	268.715		304.53	631.01		271.267	358.501		218.292	473.124		150.29	758.672		1.00515	733.691		55.6331	1082.42		202.254	2193.07		171.744	1879.07		131.571	1363.91		219.593	156.02		227.469	151.754		192.721	173.003		90.1521	376.764		200.436	195.1		1.00402	1.00402		102.721	588.126
271.191	461.045		402.475	1132.29		191.028	166.918		243.265	293.84		168.937	693.437		1.00533	2585.02		31.287	1102.15		207.808	1572.42		105.672	2055.99		175.465	1954.64		169.187	53.5017		1.13816	36.3169		259.383	288.946		101.359	206.28		267.295	260.179		181.829	700.811		97.3275	1252.02
406.51	1083.56		224.31	395.314		273.756	399.416		268.574	715.889		34.6929	52.4721		1.00536	329.571		28.8632	1217.15		260.224	2487.81		83.6512	1542.05		217.764	2956.64		292.883	233.904		77.3259	65.7677		216.716	203.492		15.3309	62.3651		175.151	36.6205		9.61996	15.3567		101.812	339.809
245.661	378.3		278.364	238.895		232.861	716.766		243.351	672.417		63.956	162.979		1.0054	1427.85		21.843	1343.92		131.391	617.22		122.062	1242.78		141.447	380.435		309.134	285.096		93.4349	48.4566		259.455	135.773		110.918	227.773		317.132	295.114		149.489	202.966		41.8009	101.837
129.729	41.3947		222.325	513.179		151.221	224.64		250.094	587.756		272.156	950.139		1.00551	2.58548		43.2715	1122.7		157.291	1463.71		132.368	1896.85		137.701	943.785		83.9018	2.42498		263.001	163.277		155.389	192.829		87.009	234.019		107.772	69.3584		157.917	608.647		19.4619	1433.42
243.53	239.188		275.91	456.581		410.412	973.241		162.412	518.232		246.553	967.521		1.00558	1619.74		33.3377	1552.05		53.9357	1601.52		202.019	2113.12		229.936	2064.11		363.514	311.971		183.543	81.6911		212.928	154.031		102.318	106.066		68.7421	50.6303		152.347	971.675		142.068	1094.5
278.803	1084.28		268.574	776.25		109.4	63.7737		358.451	897.153		198.697	479.738		1.00561	1415.36		52.7436	1457.39		62.2884	488.583		181.369	4418.57		108.994	360.525		120.245	31.7645		242.575	234.003		168.533	159.679		1.00508	3.06603		272.204	141.169		256.7	998.321		80.6212	333.916
509.385	905.83		120.625	65.4355		302.3	509.332		207.128	375.018		184.921	260.27		1.00568	1534.81		129.661	2810.27		154.514	732.403		65.0688	573.701		94.405	961.186		223.705	191.986		75.352	10.798		269.045	209.146		1.00515	39.0909		240.006	106.822		182.404	413.527		103.758	991.955
286.469	268.988		254.509	310.199		248.037	557.287		127.461	46.5455		279.718	434.637		1.00596	1507.87		54.19	865.056		195.244	515.766		82.2294	1932.51		135.35	2363.99		202.638	183.549		163.375	50.7426		167.042	92.2598		44.3398	63.5395		71.9118	2.21351		214.475	1392.76		107.741	589.745
245.859	222.699		307.443	513.358		333.774	889.68		173.118	396.02		206.027	320.132		1.00611	1838.07		61.4641	2711.15		139.979	390.278		119.983	2744.7		164.978	1193.44		251.479	143.984		183.652	98.7337		207.318	168.575		183.652	267.953		400.783	289.924		109.254	348.615		108.788	808.487
355.515	457.333		236.864	252.256		504.842	1321.67		243.692	349.214		142.489	525.035		1.62099	192.309		9.55088	1594.78		180.081	773.178		40.4119	1232.78		171.028	886.973		208.217	145.3		48.9597	14.4075		207.354	82.8467		1.00529	105.154		202.325	94.1929		113.292	351.875		129.08	773.042
358.765	1263.82		241.172	690.808		209.102	478.336		283.964	449.243		145.091	590.222		1.00664	1550.14		37.4808	1580.55		180.1	925.657		164.451	815.361		157.734	2705.83		156.168	113.992		225.908	293.233		198.284	228.975		36.3833	9.02471		725.692	639.83		126.231	572.028		64.5816	18.333
176.323	245.946		208.861	192.62		273.881	514.042		330.902	898.036		164.573	529.872		1.00678	206.744		21.4603	904.974		215.617	1451.47		198.655	1325.31		73.4361	2779.93		36.7159	187.019		118.267	10.6167		151.466	241.791		122.535	293.202		337.86	353.401		27.3775	89.7467		8.23597	19.5306
245.972	1027.97		224.459	339.488		266.599	523.391		53.3118	35.5666		183.343	260.38		1.00699	1342.84		49.5373	1035.73		221.522	1256.97		164.48	1158.16		183.807	3239.34		130.517	87.8599		351.198	451.779		151.471	241.8		130.503	309.471		260.298	211.654		201.684	1045.96		114.888	204.304
218.852	264.351		39.9165	1.49751		291.7	770.568		334.116	543.043		95.0874	244.5		1.00706	2708.58		47.7884	742.556		219.693	1818.8		134.97	1630.31		119.369	1441.86		249.455	199.221		41.6663	69.5732		191.392	140.965		56.0335	185.344		400.896	350.298		1.00025	27.1457		7.46117	2.27605
279.069	310.875		315.951	769.731		276.384	704.309		243.89	821.367		221.499	617.567		1.0072	1142.36		83.4691	1979.36		177.044	1170.56		119.009	1030.58		183.846	641.834		185.416	67.1028		103.355	72.776		209.434	183.001		172.512	251.7		153.136	308.863		1.00035	24.1527		8.93323	1.00413
276.579	308.102		351.986	406.467		199.963	414.339		217.099	337.337		197.063	454.87		1.00724	1072.69		17.4542	1668.66		95.2045	1013.91		151.728	2650.04		77.5407	1975.97		64.736	49.4263		104.293	61.9		246.267	162.824		26.8076	137.783		290.026	114.84		34.3169	55.2764		105.036	267.662
266.824	750.662		216.58	448.771		283.994	638.075		248.474	907.364		158.847	893.26		1.00727	880.141		96.4054	1761.25		177.113	894.076		143.761	2952.18		19.2383	508.209		204.72	54.5686		131.774	107.149		128.889	159.944		15.3503	21.8001		373.115	277.291		66.7731	39.2765		125.754	960.14
359.081	1514.23		302.3	406.766		116.579	144.667		386.28	1221.52		64.0416	435.004		1.00731	293.768		74.2816	1777.41		18.0334	83.9549		112.781	1302.37		169.627	1216.09		190.52	175.706		194.033	171.076		284.465	300.238		56.5735	164.99		308.928	186.684		20.9501	85.9937		92.6243	943.056
161.292	152.818		296.931	453.158		278.98	491.662		356.255	949.604		215.708	471.748		1.00734	1331.28		104.556	1229.31		59.1551	1005.68		70.6521	752.435		180.695	2182.61		218.047	344.961		172.7	104.362		78.6797	149.007		68.9599	208.48		251.214	157.369		178.28	430.442		90.9762	277.525
217.106	616.308		257.214	750.132		252.717	799.162		186.494	359.6		153.298	634.927		1.00745	703.027		85.812	1998.65		70.2042	2122.42		80.8601	1616.28		96.2907	1404.9		424.256	39.4801		174.419	130.796		344.004	204.175		101.548	175.773		260.426	137.512		17.0494	1.33733		117.036	1191.6
219.107	346.636		284.024	947.965		155.499	226.877		426.678	958.656		124.668	199.012		1.00759	1430.96		7.91559	791.559		216.231	1495.42		51.5765	1587.57		185.683	2125.03		296.101	285.637		187.478	348.724		20.6077	37.6486		228.181	576.267		36.0094	27.4934		221.343	706.273		30.6409	104.124
221.117	196.717		143.382	228.887		224.853	407.11		492.911	1244.84		40.1516	36.3692		1.00776	2107.03		57.8068	1499.83		309.884	1742.61		117.989	1234.17		125.053	1217.24		332.84	377.506		293.985	32.1653		149.086	34.1044		115.208	108.178		267.624	193.598		35.9765	8.76471		12.0249	186.848
382.754	1157.15		218.836	610.144		358.968	599.393		343.992	860.967		195.567	525.996		2.88673	2107.11		114.533	1299.03		120.532	856.379		139.983	2926.77		174.444	1082.99		208.524	212.309		104.563	130.929		175.354	195.34		192.39	175.841		195.354	34.12		39.0182	51.1039		4.84855	73.9956
289.669	644.998		218.852	474.338		233.115	362.224		373.036	663.362		147.995	502.917		1.00784	1792.21		101.901	2111.48		312.881	2758.62		99.4613	1040.36		239.012	1132.92		126.015	12.0473		42.9216	97.3071		238.15	285.086		141.745	96.2806		231.769	133.898		151.931	1401.16		50.267	251.479
255.405	458.285		214.98	281.57		184.518	403.536		314.458	675.451		221.865	412.686		1.00794	1524.48		88.2492	1198.18		79.737	273.411		53.4772	1784.87		216.504	2411.8		226.138	261.14		336.826	478.353		180.226	267.728		86.448	199.543		133.931	163.237		133.978	125.803		142.74	1139.96
239.837	346.795		313.739	378.966		168.67	235.271		298	801.502		309.482	1377.44		1.00798	834.486		104.707	1796.18		189.119	864.753		127.965	1438.37		171.382	1484.11		288.309	232.331		205.432	158.266		170.806	23.8251		4.99464	41.7234		215.822	200.838		152.085	774.673		45.1415	88.6226
229.306	422.709		205.599	410.962		362.326	799.557		231.704	423.304		141.561	825.219		3.39476	1093		147.392	2766.38		214.528	1565.9		106.901	3380.5		128.523	1083.33		247.447	230.267		8.98131	133.418		323.525	312.092		93.7699	238.954		44.3211	38.0368		115.094	2219.27		104.212	1678.61
113.716	488.239		246.137	578.456		226.981	457.801		242.43	225.599		228.093	768.168		1.00808	518.124		82.1512	1642.08		201.515	1320.43		104.999	1676.13		177.672	827.159		324.127	485.843		194.688	189.505		212.041	277.72		53.6916	180.822		91.0241	39.0813		1.00635	1.16212		117.143	727.249
205.903	558.801		239.592	400.064		126.525	656.174		314.735	347.467		190.561	1151.55		1.00812	1273.72		62.7274	1702.36		115.385	1273.85		101.292	1477.87		180.974	1285.81		118.367	24.0893		230.987	85.1126		290.505	293.13		76.9488	144.424		240.471	265.479		139.15	46.4429		125.896	1678.84
289.812	584.526		422.277	1409.4		281.739	966.057		270.118	739.696		204.807	721.471		1.00826	929.856		78.5468	632.963		302.099	1653.6		52.0627	2338.14		162.509	1962.94		226.209	144.277		143.418	70.4707		153.416	315.044		121.745	166.79		112.967	157.574		101.587	78.2633		132.909	978.908
191.628	765.635		262.169	441.717		181.35	334.304		344.416	739.8		226.146	522		1.00829	1595.17		148.761	38.9454		189.265	783.895		131.488	1438.63		121.886	1240.98		192.404	172.718		78.5053	20.3686		240.555	206.447		56.1732	95.4987		408.848	287.884		127.243	109.201		32.6769	30.9601
1.00282	7.06124		129.99	51.0105		116.731	35.9309		435.325	1060.55		168.073	443.99		1.00836	65.4813		91.5433	1231.78		252.424	981.691		30.6259	1031.41		116.53	1512.58		188.98	192.41		69.2363	2.41715		140.259	249.42		19.7888	90.4847		303.879	159.02		52.7048	1.00716		163.593	1260.33
175.157	579.373		266.947	656.22		262.28	584.011		335.412	676.497		285.767	659.62		1.00858	865.571		58.3991	1734.05		358.538	1714.84		295.446	4933.27		194.585	1945.85		134.289	39.8745		12.0948	5.63076		293.315	221.943		92.1304	185.819		240.555	138.974		60.8711	1216.73		110.141	936.779
131.405	467.081		418.57	1718.1		250.755	519.583		41.6254	2.34077		222.153	775.57		1.22944	1945.03		11.8863	1265.87		165.43	703.914		108.868	1201.9		248.08	1731.18		263.647	413.367		538.371	974.752		99.6782	4.24137		65.4676	61.4727		225.884	99.6362		1.00741	126.143		58.1616	59.7524
221.491	663.619		150.136	106.671		184.694	633.298		260.774	298.441		137.923	130.677		1.00875	729.726		77.2117	2896.69		187.636	723.192		1.00406	6.94389		177.866	2247.27		85.6559	30.4466		51.4732	1.00148		265.806	178.933		169.865	214.618		227.933	200.965		149.668	1608.34		110.153	364.357
233.806	985.95		340.421	573.559		375.917	899.493		136.468	229.928		171.16	494.697		1.00879	1893.38		73.1579	1266.32		273.775	1746.15		76.6632	1971.26		140.811	922.663		391.678	587.097		271.831	41.1136		335.847	413.034		62.6017	81.2583		221.873	159.064		348.615	1470.1		72.8449	268.414
246.779	787.434		213.258	239.711		343.617	589.454		180.372	394.469		256.601	702.682		1.00889	1008.89		79.3487	1266.67		87.3666	509.296		62.9064	3262.41		184.44	1877.88		266.057	92.8847		164.272	5.28903		100.639	29.8828		136.913	105.479		238.451	263.25		155.292	1842.33		68.4143	60.3197
258.139	515.983		85.2447	627.849		260.069	966.943		22.996	81.008		2.66011	1.80689		1.00893	955.924		131.363	1832.33		226.685	1113.86		163.22	1901.86		113.495	2372.96		220.287	144.343		174.966	441.872		296.163	464.348		339.643	532.518		258.575	244.99		4.36915	62.0499		12.2763	112.203
173.839	559.706		297.644	807.776		264.827	372.734		360.575	1070.66		273.306	728.5		1	264.165		176.771	3317.78		216.747	1370.04		133.931	1603.27		257.314	1895.18		218.33	120.587		194.921	90.746		210.519	345.251		230.735	547.16		265.666	312.355		184.265	626.171		71.5788	293.81
49.7959	140.092		35.9562	745.042		501.664	1266.94		332.583	498.519		293.727	464.69		1.00004	1394.91		117.935	1865.79		230.84	1065.06		67.6116	646.383		40.711	246.015		318.583	285.988		284.535	124.383		256.601	166.632		198.033	252.468		131.724	129.375		25.9355	66.6886		17.9165	134.355
200.845	332.362		295.072	1067.88		308.7	386.538		228.013	277.906		220.28	587.159		1.28676	1144.77		110.758	985.361		134.576	2035.42		64.0618	3204.93		178.016	1156		166.72	94.6005		200.372	118.926		208.758	75.5505		47.3871	29.419		258.629	228.029		57.7601	1.00882		108.288	1122.54
290.424	550.017		191.743	501.982		379.674	758.913		245.059	545.666		327.239	1152.76		1.00049	86.6392		102.16	1531.31		196.398	604.531		123.53	2514		32.5381	73.7669		174.444	143.126		127.803	35.314		252.212	310.177		65.5111	62.0694		57.0746	20.1057		147.226	268.969		84.9485	1239.42
48.9374	2.82722		170.674	590.513		231.517	359.74		489.855	1282.44		110.211	456.469		1.58299	1187.08		95.9297	1338.09		55.255	533.024		83.1593	869.846		126.547	1657.45		259.147	230.55		131.303	186.474		220.45	239.037		107.442	177.797		182.123	60.2415		155.4	155.4		58.2554	216.595
290.546	618.501		215.746	694.633		289.944	369.644		321.044	895.112		232.551	428.69		1.00067	1701.22		60.6386	2772.72		133.418	1472.93		72.6662	2800.72		167.283	1372.51		239.004	281.007		148.928	151.632		250.164	245.704		2.45799	1.00893		157.723	242.882		171.604	743.442		46.5308	58.79
178.776	575.6		236.084	507.105		274.799	300.661		83.2996	166.504		339.31	296.485		1.00071	3164.51		269.9	584.978		156.871	1568.71		83.174	1109.14		171.883	1599.49		66.6443	41.7482		153.007	105.817		392.282	173.033		90.5894	268.988		280.485	224.003		189.505	890.214		266.458	1345.1
160.496	575.64		172.331	447.121		329.015	549.379		293.583	503.624		206.903	989.59		1.00078	2691.69		124.532	1290.94		254.983	2330.49		21.7757	1852.08		94.947	984.252		243.402	241.222		109.709	34.3823		118.62	98.2034		207.266	261.873		81.803	17.5712		44.5519	126.471		60.4403	417.994
409.235	1120.66		106.995	101.374		272.415	612.059		98.8758	203.044		174.407	413.585		1.00081	2073.76		202.418	3472.35		116.596	743.652		108.96	1235.82		47.9349	479.349		254.607	421.328		411.687	681.266		327.916	286.529		63.8187	170.11		285.617	377.466		42.6333	171.877		1.00021	60.4424
332.77	970.483		1.41417	24.042		4.63322	35.6945		508.299	1430.01		61.9956	35.1777		1.00088	3721.31		149.107	2175.5		200.02	2394.4		141.477	2120.64		118.913	1385.59		473.655	648.905		595.387	1278.88		174.719	27.1486		209.242	418.245		251.85	218.093		143.584	966.568		56.7562	1611.16
312.475	714.81		39.4344	27.2721		193.638	451.003		148.249	273.286		99.8636	174.419		1.00092	328.113		108.841	1190.85		147.325	1124.83		90.2566	1365.11		96.6943	1266.45		413.903	620.412		450.543	1107.54		245.946	165.563		194.749	156.937		263.444	380.93		181.471	1301		42.9487	182.75
146.793	420.472		267.972	1150.54		221.694	215.792		249.788	444.192		119.57	256.835		1.28776	2893.32		100.385	2136.94		173.271	2228.95		172.555	2406.9		150.258	1086.96		226.59	222.55		198.914	49.7854		109.489	33.3998		179.612	79.9416		345.154	370.905		87.5947	404.148		17.0068	4.18068
283.139	560.886		125.891	150.702		380.542	1328.53		283.427	603.345		143.171	413.802		1.00116	1209.31		132.68	1588.3		124.247	1105.36		112.089	1521.87		137.377	845.231		281.233	212.801		49.3708	2.4042		211.125	261.993		150.046	53.8162		46.0287	4.60287		60.5832	225.25		3.33892	78.4693
78.951	2011.91		200.972	535.694		290.628	652.98		156.563	109.254		107.367	473.589		1.00127	1965.71		146.495	1223.76		86.7248	1047.55		152.192	1183.09		257.849	2293.95		349.005	294.18		180.296	95.2011		214.965	271.601		55.2959	87.4806		197.631	249.7		124.501	1721.07		89.0277	730.445
48.1459	128.334		187.045	427.879		360.752	1548.89		197.832	448.504		286.218	729.368		1.00134	1242.6		131.525	909.602		194.873	680.331		204.792	1535.73		158.668	2487.72		304.978	182.647		79.533	83.9431		187.847	138.354		98.335	243.916		133.049	137.923		379.888	838.311		123.082	956.8
268.348	551.06		15.2096	87.8692		242.882	420.413		556.604	1356.02		57.7318	318.862		2.37573	627.583		122.402	2043.83		262.261	1422.69		123.76	1271.44		138.657	908.547		210.925	73.637		147.948	64.6747		346.294	224.877		159.831	299.984		236.615	37.7717		31.74	1.00371		85.1606	286.802
456.245	1318.67		115.094	260.93		210.334	288.157		187.465	291.291		127.421	660.822		1.00194	829.49		106.003	1834.85		211.364	1038.57		82.5682	1183.21		157.303	1477.04		441.017	461.303		132.816	42.3795		135.897	115.584		209.353	171.768		288.43	124.957		178.7	1109.42		89.8891	548.104
197.666	490.302		216.027	315.188		236.432	424.241		351.949	1196		179.359	572.308		1.00198	718.334		76.7063	3177.01		141.015	915.724		162.105	1330.02		105.906	1049.58		194.544	159.617		84.7224	89.4202		211.17	88.2523		142.209	115.633		179.071	120.545		87.8106	193.775		118.8	1146.02
377.797	709.081		103.326	49.4194		224.019	348.089		294.057	532.407		333.739	1154.7		10.0215	1372.94		77.4021	1089.41		188.073	949.403		153.594	2142.43		190.046	1587.57		112.396	10.0896		142.78	148.01		102.844	46.1872		235.337	235.337		226.257	180.695		136.515	2539.29		167.266	7117.26
175.903	216.33		306.829	232.168		263.426	394.857		417.628	1297.11		67.9348	237.171		7.12052	2922.76		147.927	1519.73		133.649	1373.04		169.574	1665.51		215.557	2674.92		425.597	474.104		81.7743	40.9106		139.644	81.4041		143.504	59.4361		183.988	78.288		112.14	428.345		62.2205	80.0402
177.548	222.317		221.966	641.541		206.672	364.229		216.633	361.727		113.471	496.034		1.00233	1766.46		88.6102	2561.07		209.597	1200.04		140.392	2030.01		102.178	1645.85		271.457	355.54		216.042	263.315		294.626	201.933		194.846	266.937		171.22	56.1279		116.253	911.872		126.65	639.335
203.208	236.781		65.3209	277.945		380.996	796.587		56.7542	64.9519		264.295	1165.79		2.13394	1277.98		181.982	1991.09		167.395	1147.31		182.238	3015.71		150.438	1438.22		269.045	239.356		208.436	87.8969		243.933	215.071		200.182	128.83		243.172	141.755		77.6441	4.56709		8.91941	6.56937
197.805	256.754		91.9401	36.079		258.802	360.993		346.185	906.309		207.318	266.693		1.00247	1210.88		111.979	1663.46		186.481	1735.34		81.8461	1522.4		151.802	1559.54		245.929	139.545		141.591	21.4152		281.699	300.006		229.104	89.9049		243.18	87.2199		155.221	527.473		26.0142	2770.48
243.291	672.252		296.028	671.122		696.098	936.648		167.095	465.881		203.636	982.761		1.00251	1502.69		150.681	1364.87		225.266	1087.15		149.531	2261.62		112.844	1661.3		336.933	410.658		87.9185	83.2996		198.361	286.823		110.575	3.19592		162.242	129.57		165.395	296.776		9.16433	35.9626
241.155	648.609		249.534	591.738		307.055	602.817		218.86	92.2923		224.869	310.853		1.00254	60.5832		177.33	1549.49		153.104	331.836		182.257	2282.13		185.084	1387.93		209.198	159.724		72.8041	1.00642		271.831	292.111		250.702	349.694		252.106	171.244		10.2714	1.00882		48.3919	1.32517
291.311	722.585		270.583	586.46		206.708	163.604		2.1304	97.4133		111.5	372.144		4.26633	993.669		86.3572	2495.95		125.63	933.659		141.685	1205.07		190.22	1902.2		723.828	638.187		129.48	5.03553		142.304	14.103		269.415	271.85		73.5263	65.4126		80.5786	3397.97		58.4567	446.32
324.525	1026.24		172.591	619.022		206.722	536.352		302.577	750.529		12.0905	15.8355		1.00272	1147.55		102.458	2066.5		91.7046	213.589		174.254	1564.26		130.402	1662.47		316.429	328.02		220.133	171.124		319.738	337.467		237.547	305.58		291.148	318.549		171.556	385.45		141.159	1558.39
41.3787	114.336		232.242	714.861		258.865	477.198		121.989	262.03		167.16	433.704		1.00275	1058.36		185.52	1621.05		37.9888	331.941		97.9939	1295.07		125.803	1269.39		201.834	271.582		175.81	149.531		179.821	5.38769		93.2214	173.399		192.505	31.0079		167.136	279.078		65.7307	725.666
241.231	2993.52		540.932	1494.68		312.695	586.892		308.167	496.384		142.234	422.336		1.00279	289.832		127.158	689.792		84.6123	386.892		60.8391	1216.09		260.756	1604.34		310.82	271.591		172.7	512.801		250.843	151.584		30.0154	75.8032		428.66	159.377		42.2292	43.7762		102.196	353.587
410.154	1566.67		171.064	526.55		354.669	636.399		4.07311	1.00127		167.236	883.052		2.50993	1039.56		129.471	2344.14		103.138	376.632		110.157	1578.56		102.333	1739.73		284.124	103.755		234.521	39.8704		446.085	161.44		225.107	161.383		296.464	374.571		50.5608	112.582		138.764	700.49
140.653	364.931		315.354	1052.53		256.574	775.679		252.922	814.328		178.11	578.639		1.00304	845.469		87.1588	1194.07		72.6279	131.497		115.228	2241.92		163.386	1562.01		91.482	4.49513		238.786	100.695		269.577	446.1		165.803	128.889		156.547	143.081		10.7662	24.4079		151.829	977.122
208.948	776.876		117.254	301.497		168.126	432.306		176.503	558.152		109.666	668.697		1.39919	657.284		64.7769	1958.34		163.203	1426.05		145.596	1758.66		127.015	1740.1		216.976	143.458		531.792	895.992		171.949	143.64		158.523	184.713		179.165	99.8496		98.4668	379.513		101.295	390.415
321.81	604		485.69	1081.47		304.423	856.439		225.068	334.34		262.455	579.169		4.54662	1097.74		163.598	2281.97		119.131	525.478		126.086	1889.93		130.507	1225.44		23.743	24.174		296.381	364.497		191.554	227.253		325.553	151.562		90.4467	2.59074		15.3018	92.4681		50.6838	427.219
224.632	444.986		304.263	997.412		261.268	546.26		88.3706	80.7691		223.257	1211.1		12.2355	977.156		135.445	945.177		30.3612	314.735		162.207	1091.93		116.114	2828.81		627.406	505.59		175.915	72.8602		155.762	73.1708		233.419	202.133		182.43	94.6105		32.6104	4.38795		141.323	511.453
199.921	487.053		270.697	919.885		210.548	364.446		331.544	1057.91		184.837	506.161		1.00402	42.7219		81.1189	1131.5		200.746	1139.08		232.453	3301.26		129.384	996.782		223.037	131.192		144.363	19.6006		233.485	200.379		188.119	262.4		236.806	261.433		206.135	211.773		150.517	1069.42
124.159	330.949		135.431	796.615		324.263	592.402		668.744	524.555		181.586	189.939		1.00406	35.0532		102.494	702.485		195.422	1246.41		103.464	1666.56		136.578	1756.93		45.3926	8.67431		249.901	60.8818		292.369	325.691		131.28	73.163		212.585	230.509		166.118	951.108		123.499	732.996
201.805	211.088		214.265	536.277		268.461	440.276		262.677	712.88		200.478	553.953		42.7249	1901.6		72.8245	1295.02		249.192	1149.73		99.8111	1959.51		10.8124	12.2634		173.436	142.299		283.447	54.6547		227.285	231.411		191.554	138.569		266.197	180.815		106.927	502.299		80.2009	438.996
146.041	310.886		357.786	997.552		194.21	811.644		308.863	520.389		75.2197	39.718		10.6942	1722.58		66.5626	3330.04		143.969	1315.85		88.8031	769.003		111.09	1141.28		146.206	36.9241		216.421	57.1708		515.294	611.327		103.919	58.4382		275.959	172.87		79.4939	242.498		37.3404	95.1543
266.815	836.188		278.14	979.802		171.238	92.0594		235.827	369.748		170.536	2533.32		14.6531	2025.6		222.177	2105.04		52.1194	1203.04		121.664	797.202		165.036	2281.41		148.881	52.4463		201.402	69.683		131.317	64.5248		244.234	272.07		8.12099	4.52588		96.936	5550.06		28.0033	23.1834
346.404	583.641		258.838	555.981		261.351	358.049		126.832	140.023		215.488	884.515		1.00434	1246.32		87.1893	928.554		52.594	1376.91		126.13	2031.65		212.369	2707.44		184.772	202.161		114.292	76.2491		148.944	110.692		7.45094	1.00258		117.435	26.6235		118.164	1575.74		110.887	885.573
211.237	422.232		232.372	354.632		247.629	556.37		80.1727	39.7502		157.314	419.322		14.1362	1546.67		73.4979	1121.68		213.965	943.785		67.204	1890.66		123.803	1238.03		204.002	67.4786		67.8373	66.0313		369.462	242.089		393.444	227.301		119.575	39.5521		60.195	10.8011		71.3757	447.121
30.2823	11.1582		321.236	997.726		192.505	513.125		251.285	376.658		143.822	493.154		1.00452	753.282		149.589	1025.27		172.434	234.118		68.4263	1523.63		93.6878	1509.09		274.509	553.661		263.832	355.005		191.615	244.285		55.8781	113.72		243.376	214.581		124.738	802.77		44.7153	17.7057
215.185	209.456		240.901	683.855		259.047	477.533		163.185	137.551		2.09847	35.998		24.9192	1109.1		168.161	2833.28		170.92	1548.19		70.9379	2013.74		144.277	1906.74		279.541	154.395		141.849	156.601		314.303	515.457		158.64	139.87		230.606	74.2478		21.4047	74.7271		91.8498	1192.23
221.078	203.887		192.397	370.983		95.4586	71.5839		320.38	404.788		149.107	559.391		1.00466	3803.15		146.943	2324.7		212.116	1427.9		98.9521	1697.46		119.466	1430.11		303.132	274.576		212.629	130.824		134.951	142.434		334.705	411.629		32.7514	4.13802		1.10021	129.357		52.145	160.507
155.735	311.292		268.386	581.698		371.269	888.373		24.9061	86.1724		188.43	663.782		20.4491	1070.1		139.228	1823.53		236.3	2064.76		118.487	1551.88		296.495	2032.15		217.412	207.851		189.185	171.364		145.03	229.444		359.702	272.175		342.615	205.187		34.8346	3514.93		124.873	911.488
19.8634	123.317		116.281	238.786		238.962	522.604		154.629	360.145		64.6247	366.695		4.98222	1119.4		194.217	3213.94		160.535	2342.25		141.904	1444.8		238.97	1857.67		331.848	262.65		232.682	127.363		372.944	639.763		136.175	143.726		6.78754	49.1006		8.56349	20.1254		146.855	1403.97
59.5178	58.9848		157.884	189		261.461	742.218		357.045	700.958		185.149	623.541		1.30452	996.013		180.746	3243.2		172.525	1248.03		171.412	1356.68		179.209	1891.46		82.3249	195.223		60.9479	8.20097		108.788	22.9508		165.978	274.663		196.185	114.364		116.281	348.395		40.9494	49.9097
198.718	700.023		721.952	1194.7		176.038	116.391		285.186	926.503		163.283	397.795		9.26959	2027.24		138.029	2087.66		129.38	1171.92		58.2676	1944.76		82.7014	921.272		265.097	106.874		165.441	93.875		209.774	183.298		204.146	211.624		3.39619	59.317		138.082	361.499		29.3583	1.77411
116.896	925.201		243.155	312.793		278.54	473.539		166.264	408.718		120.266	60.1675		1.02343	8.54939		70.3101	1112.34		208.429	961.659		165.412	1309.2		98.1176	315.907		197.042	122.329		56.7323	43.7068		300.777	353.637		191.696	37.634		59.8655	21.6656		27.3564	89.6777		115.26	304.477
233.723	373.102		212.473	354.781		250.129	542.128		219.809	612.855		154.726	596.351		1.00551	1389.98		115.313	2032.22		48.5503	142.87		111.355	2349.24		91.3087	490.886		284.936	347.284		8.73666	5.13898		229.686	300.83		277.301	341.032		239.213	212.816		34.881	103.573		105.349	477.399
386.797	427.023		232.478	444.254		236.996	587.859		306.635	2159.13		211.989	635.15		3.9106	970.007		110.245	1623.04		265.778	3210.33		176.174	1567.33		140.623	1185.33		39.4095	2.00739		122.974	107.453		175.385	97.7431		89.2852	158.774		241.425	179.422		89.6965	364.88		128.437	536.766
21.9485	62.3059		159.344	473.141		241.315	660.822		221.865	747.193		97.8256	521.213		19.7437	1329.09		118.479	1697.82		214.348	1016.02		108.401	1196.75		318.817	3488.22		101.338	55.4694		61.5331	1.00011		366.824	451.13		113.836	136.271		194.571	125.219		152.496	691.05		135.564	1063.35
314.624	329.096		149.626	797.202		234.94	504.648		249.446	391.101		126.988	173.973		1.00572	84.7729		104.476	1143.08		31.8449	14.6927		128.635	3586.51		189.232	1153.85		191.952	253.68		66.1402	57.2751		272.626	183.523		233.781	326.092		100.928	1.6404		16.2418	6.5479		126.271	1103.34
213.739	401.164		174.352	266.085		266.486	110.373		265.666	370.567		135.246	555.142		1.00604	34.4961		144.439	2411.8		208.692	920.53		156.788	3619.04		62.0347	1206.97		161.878	115.014		433.475	552.628		119.189	143.969		317.444	238.05		173.143	95.6294		98.2206	3.24888		76.3079	51.3682
298.179	986.297		194.244	293.789		378.605	643.658		455.797	683.208		110.041	677.043		1.06234	226.146		124.007	2994.05		224.27	2087		99.1361	2415.19		75.614	1595.22		195.567	104.197		200.005	328.009		701.131	1022.97		191.837	208.012		131.016	78.4638		61.0316	1.39614		76.3159	336.625
360.347	1376.43		128.433	157.95		248.107	820.672		46.4087	73.4206		52.1707	128.248		1.00685	671.711		56.1968	805.307		169.728	1565.3		148.645	3192.88		100.836	1054.75		251.594	236.242		118.741	61.5808		306.528	263.065		213.717	317.478		143.352	129.848		316.808	2113.56		85.0228	742.92
251.514	285.266		208.751	880.295		264.314	358.866		326.792	602.415		238.56	581.188		1.00695	473.025		141.934	1154.1		218.346	1063.27		148.666	1732.28		151.163	1008.47		20.4584	23.625		174.836	87.4683		244.827	190.32		186.763	80.9113		243.718	291.751		181.401	543.503		74.9658	388.783
329.49	1060.85		266.141	608.818		192.978	220.853		178.895	304.135		139.072	512.442		9.12127	1043.88		129.729	1154.14		66.0175	163.753		121.998	1359.02		207.128	1826.21		253.903	127.024		129.939	79.9472		125.842	183.607		211.877	332.198		382.147	239.39		150.184	483.544		102.768	375.281
145.346	208.283		22.8421	3.5493		308.081	743.835		199.291	216.095		261.03	1161.79		13.5507	1564.81		69.1292	1581.38		214.513	769.38		146.083	3252.78		104.563	1484.99		202.845	354.284		147.382	255.108		134.063	50.7497		198.956	190.206		248.168	248.168		40.1262	55.9706		115.527	1208.41
188.669	618.479		214.505	648.496		269.207	692.217		391.444	512.693		84.0463	152.171		51.7616	1456.22		136.966	2349.56		158.022	1153.45		173.369	757.871		57.754	139.442		69.5561	34.4864		120.926	203.744		295.872	225.9		158.902	103.188		343.109	189.505		175.459	1257.89		39.9951	385.817
370.489	855.179		75.5664	130.801		84.3743	18.1235		258.865	775.598		206.643	581.351		1.0072	1856.7		68.5342	2571.14		210.748	990.006		176.54	2038.66		128.604	1154.46		254.01	335.694		150.073	27.6648		146.711	80.3052		140.106	88.5604		201.827	226.861		167.749	443.133		126.48	331.124
219.909	591.468		247.724	536.916		233.148	890.56		384.654	653.943		129.452	394.898		1.00724	63.0966		122.978	1512.42		148.468	1332.78		102.002	1348.04		174.658	743.18		201.099	220.025		59.9731	26.4538		409.178	439.706		170.77	215.761		252.735	201.841		113.948	37.691		85.1486	31.6585
309.623	591.675		189.146	797.621		466.095	948.567		364.638	1296.11		307.055	1006.56		1.00727	144.343		111.397	1669.77		165.395	3217.99		85.2117	1116.06		115.486	1540.04		420.531	636.042		76.4611	76.4611		218.047	312.464		78.0904	141.387		207.383	111.492		132.783	3.63616		45.3702	6.86212
428.09	1110.7		271.067	690.76		194.825	313.817		413.628	896.494		140.417	384.52		32.7273	1496.47		333.786	704.185		194.482	1944.82		119.941	1126.22		124.146	698.126		270.678	285.687		95.8015	114.682		119.357	188.828		153.314	60.1633		7.11149	86.6759		143.984	104.157		16.8717	148.755
273.047	460.044		214.551	361.487		189.645	433.827		421.195	1063.72		212.414	755.029		1.00741	527.178		125.228	1582.21		69.7562	283.764		124.339	1210.29		143.377	1230.48		298.912	278.159		181.548	176.715		220.11	140.387		107.002	70.1131		316.54	241.68		16.9383	45.9689		34.3399	164.243
195.759	268.188		222.418	697.049		325.335	662.102		250.015	1418.64		228.269	796.923		1.00745	597.943		152.635	4740.7		16.6918	52.3116		109.631	2530.56		156.876	898.194		174.261	53.6389		248.737	738.579		236.557	288.319		181.925	163.312		104.707	87.4683		21.7994	45.9899		98.4425	470.837
214.228	477.014		214.566	603.641		355.967	737.591		278.54	697.147		197.687	1121.72		7.42218	1261.83		159.673	2308.81		220.612	756.458		178.192	2271.73		192.951	2330.66		67.1828	51.7579		157.253	98.5084		153.626	120.503		298.388	265.461		276.618	445.566		72.1244	101.512		136.094	573.903
265.852	782.331		180.866	428.901		122.092	191.426		294.015	598.362		133.082	261.268		1.00787	954.92		109.45	1208.33		239.221	820.269		253.074	2744.12		355.703	3525.18		56.124	1.69675		82.2989	18.1612		265.955	204.893		303.826	147.953		68.0092	79.9613		195.745	220.025		117.931	454.534
201.176	296.173		111.284	58.7612		92.403	66.2452		207.063	546.987		216.307	581.779		115.353	8049.68		90.6181	798.965		365.097	2206.27		171.907	822.207		201.869	2527.71		266.048	69.6513		129.039	81.5648		203.065	206.751		130.471	152.027		334.21	449.703		6.53415	65.3415		123.36	669.191
283.198	413.193		162.372	598.299		223.107	793.04		352.048	881.128		127.243	230.38		1.76106	672.676		137.082	1685.87		243.581	537.518		196.745	2576.86		129.921	1125.07		165.175	72.8577		544.173	994.159		268.377	185.604		236.341	230.049		224.988	239.609		136.63	3.21101		101.249	559.214
195.889	715.337		41.7526	23.269		73.8683	77.9642		268.838	257.015		206.903	299.174		9.29954	1174.96		179.549	1964.47		153.971	973.241		221.156	1312.61		162.813	2230.52		261.332	273.353		120.089	235.76		236.631	206.766		1.00572	17.098		207.537	173.369		63.0435	1.00639		59.0347	497.609
256.736	348.578		230.614	271.143		202.375	719.346		259.374	421.564		199.613	826.753		1.00858	313.254		85.8816	737.045		102.724	1654.64		173.479	1199.75		171.871	2507.64		283.377	448.315		198.865	262.816		166.656	168.161		164.949	208.407		437.993	389.66		224.105	624.834		73.9254	529.984
388.361	364.663		127.376	436.762		502.087	1031.05		182.653	177.791		111.261	620.064		13.2107	1962.46		159.769	1763.85		163.988	547.332		107.707	1688.72		115.715	1830.66		6.42464	3.39238		113.9	113.9		45.2334	100.72		36.7352	13.6583		188.079	119.958		214.265	61.3737		141.323	942.824
261.442	324.434		59.8404	101.733		197.036	759.42		203.478	661.053		301.993	1217.49		16.2475	784.114		133.484	650.023		199.878	1186.32		144.933	1002.33		152.937	3002.49		354.893	448.394		166.188	85.4158		162.253	348.517		169.496	214.152		279.472	248.632		1.00695	23.4529		49.3448	366.721
296.537	436.563		133.25	84.9871		290.179	809.056		212.868	339.809		138.136	212.719		1.00872	77.0162		122.023	1264.93		294.273	1207.9		119.992	645.089		292.297	3141.04		162.281	280.899		275.06	300.947		384.897	333.307		74.097	149.447		1.0024	41.8924		23.0364	51.7579		112.884	1069.53
266.216	672.323		208.926	532.407		242.413	746.17		268.998	336.826		212.734	648.95		15.534	1074.31		99.2305	1584.05		201.699	461.4		117.856	1221.74		63.929	1086.84		196.027	63.6845		77.3857	23.82		302.068	281.096		38.779	3.04178		255.459	173.521		93.783	1284.82		106.018	713.682
252.248	222.402		172.973	288.824		274.973	801.924		273.939	514.151		159.578	537.424		1.00879	444.97		89.0999	931.984		254.848	770.459		168.896	3030.58		130.109	446.132		139.281	55.1504		55.9981	96.0613		196.171	166.848		169.544	70.8559		205.867	155.773		1.00805	1.00805		94.3288	242.55
351.863	716.089		230.679	465.259		198.949	387.082		330.972	505.109		56.2223	192.781		26.4109	1826.53		115.698	3284.37		182.711	1241.07		121.088	2212.19		81.5074	1189.21		299.195	97.2016		101.427	1.00519		98.1451	9.46768		432.185	581.535		181.522	130.136		162.423	378.3		107.958	47.6195
46.9299	4.73539		45.2889	47.3721		344.416	1770.19		343.278	724.211		27.3794	77.027		1.00886	130.952		88.3488	1703.56		78.4499	51.8687		85.2657	2293.31		193.339	1325.13		45.254	50.8673		380.569	326.608		342.699	259.31		315.509	208.605		314.27	257.849		59.317	4866.78		5.40116	19.372
228.557	499.849		151.163	168.391		227.733	272.616		589.184	1300.17		28.1332	17.3094		50.4736	1103.84		147.543	2251.71		173.124	889.806		100.254	1361.18		94.1565	993.774		97.2084	8.34252		174.034	104.227		299.468	230.711		70.2559	1.00678		38.305	11.1712		127.461	547.255		125.803	564.981
368.319	990.63		321.799	946.966		258.366	607.197		183.014	573.559		241.45	518.632		28.3854	1286.31		96.6841	1436.25		121.907	474.104		164.423	4266.03		137.406	1530.66		424.986	406.296		188.728	550.403		185.949	76.3266		298.954	201.247		284.715	195.141		31.6184	48.6899		64.6611	1802.83
42.1579	31.8996		402.969	1297.43		217.81	383.859		337.527	779.094		25.4875	615.374		1.009	10.366		80.0515	1221.7		198.145	991.291		103.003	3199.18		14.5081	1003.35		374.729	345.59		1.00565	56.0453		220.658	254.812		245.309	180.676		195.168	92.5104		201.691	1810.56		84.6926	2177.72
243.564	637.648		185.93	304.925		130.462	202.716		85.2747	87.607		276.453	982.657		1.00004	956.058		130.173	1558.28		257.205	1065.29		75.1879	1137.2		70.0417	265.144		224.443	201.48		1.00568	46.4006		232.934	94.7564		126.086	60.3049		60.0809	20.9752		1.45985	26.1947		242.609	387.286
250.295	509.385		111.355	90.5449		145.336	545.245		202.289	606.088		226.853	615.656		1.00007	1345.66		112.737	2378.4		27.6404	131.016		161.508	3438.11		92.5787	977.122		212.659	342.543		204.699	69.5609		296.994	457.349		278.257	312.771		262.65	211.654		129.953	29.4615		67.6449	24.481
222.706	730.059		226.63	973.037		232.022	412.599		248.807	574.307		154.107	737.071		14.7236	1640.17		137.41	2673.51		235.097	1027.71		103.014	1933.46		290.22	1801.76		482.135	527.51		220.002	111.058		159.701	119.759		27.3306	5.22274		350.261	454.646		215.064	1796.56		66.4413	312.114
250.34	313.463		226.638	881.406		193.897	258.566		211.729	292.688		97.4236	429.73		50.0357	1094.27		138.657	892.349		264.267	1716.1		74.5225	1882.05		177.038	2026.1		224.475	310.308		137.894	85.6079		143.372	124.155		212.466	27.3315		295.363	207.976		158.411	375.652		115.022	170.866
33.9989	78.4776		205.295	921.982		401.883	1024.12		298.032	700.417		150.031	220.876		57.7824	1298.25		157.28	2193.84		226.805	599.139		39.0003	1572.31		145.259	2062.95		184.213	259.274		155.009	72.8168		220.814	44.5362		304.477	278.286		43.0972	34.1104		300.111	771.682		106.1	439.443
302.492	643.93		55.2181	16.8444		391.197	1887.95		369.865	1201.61		124.212	362.249		55.7444	1036.89		124.488	1899.86		266.674	1779.1		116.855	611.499		83.9284	1547.15		169.907	410.226		109.166	21.8208		222.832	237.313		127.252	95.4252		267.568	95.9668		175.077	442.153		93.5794	221.912
284.154	396.356		166.942	414.092		367.391	840.434		142.564	640.258		233.247	533.569		1.00032	1219.2		78.6908	2060.12		129.866	333.927		157.242	1899.32		142.74	370.346		469.562	557.072		216.269	201.254		378.872	414.529		35.8011	2.61323		12.4571	54.9476		4.15216	14.2374		110.106	443.896
55.7916	90.6789		281.283	1103.81		254.117	677.352		260.554	217.657		211.297	692.656		88.9963	1894.51		59.5492	1012.38		96.5172	939.477		118.984	976.229		91.0433	1678.31		187.616	114.4		133.068	339.096		124.203	1.08527		299.08	258.992		270.004	178.518		146.361	1290.44		7.96867	42.8405
220.946	257.45		158.182	1074.46		107.168	130.617		317.723	1202.75		165.745	891.062		35.8816	1860.87		95.064	1450.81		174.756	593.858		116.867	1503.37		76.7494	1032.72		166.942	28.8966		417.073	671.805		209.383	168.729		312.859	228.365		585.246	634.592		50.2458	198.956		38.4601	1509.25
233.222	543.197		79.8543	342.855		268.245	247.386		240.53	580.739		106.687	51.0266		1.09462	1582.77		102.178	1706.14		248.194	851.036		155.85	1361.8		145.382	832.382		98.2103	117.566		150.962	75.524		139.693	48.7689		88.8187	199.557		270.08	172.258		104.117	86.1966		140.456	4992.54
346.49	1001.45		102.728	425.477		296.204	945.144		167.855	370.411		91.5917	102.953		38.9097	770.785		141.263	2580.76		58.3312	155.483		255.612	3630.16		113.019	472.329		194.585	87.3881		137.986	23.4587		235.462	188.046		206.874	185.709		312.015	357.083		104.121	1170.36		3.54731	19.7694
286.863	407.397		84.2881	83.5333		160.727	256.574		204.598	575.6		147.543	372.616		48.7225	2351.38		5.02246	70.0564		198.229	1094.85		71.2704	1233.65		164.903	878.599		167.053	257.25		85.6679	33.0184		340.636	454.246		203.201	197.791		137.633	44.7137		167.725	447.074		114.232	665.906
184.622	563.195		283.874	399.542		309.982	775.842		270.412	530.878		162.956	558.762		31.6417	389.139		146.525	3292.12		8.74436	42.5822		90.8643	2154.73		102.394	1100.33		316.496	117.674		226.313	194.224		292.564	175.212		136.798	43.2594		192.013	213.897		20.8151	59.6225		95.4887	299.258
122.079	127.695		245.833	486.985		249.875	199.557		332.782	818.059		161.503	524.684		1.00071	151.354		113.912	802.093		264.37	1716.77		161.593	1256.17		44.7624	613.242		217.015	83.6424		252.115	190.768		279.738	146.386		182.436	109.258		489.408	431.503		185.208	1089.41		36.8229	102.667
202.069	705.453		105.552	104.607		252.15	490.594		249.586	304.199		133.762	669.191		55.2823	1878.61		95.1777	2177.26		218.875	956.8		114.816	2097.59		177.287	2407.07		316.741	343.448		189.066	259.02		663.456	752.488		330.323	631.231		29.843	1.00505		166.276	1060.52		62.0499	90.5323
57.364	90.7524		294.335	1065.21		355.005	517.96		357.673	944.846		134.975	669.215		8.51667	764.53		91.824	1139.48		121.985	948.266		114.82	1437.72		315.299	818.059		264.603	217.099		40.2588	6.90615		244.5	78.7212		189.166	130.824		380.475	332.455		56.7184	158.138		78.4169	259.383
450.02	932.477		152.657	649.565		276.036	1418.74		234.381	92.8066		189.999	884.546		30.0037	2190.06		108.941	846.867		156.926	2643.98		87.6718	1256.35		100.628	432.048		322.525	334.34		263.805	318.65		147.787	98.595		218.453	190.881		293.13	247.082		196.253	1144.04		49.1247	102.71
44.6006	55.8466		224.75	673.384		286.268	609.394		145.555	63.6287		279.728	687.639		111.559	2151.09		166.294	2063.6		101.912	243.855		150.417	1721.43		153.637	988.758		276.853	178.173		136.817	119.549		209.892	130.306		55.1736	1.58038		229.936	253.849		39.2323	1.00879		145.872	557.189
343.641	300.27		138.286	248.133		166.901	336.625		214.295	468.658		269.871	611.822		1.00148	343.399		200.873	2045.19		226.941	2150.18		47.1467	502.105		216.246	2408.93		297.55	314.049		220.403	187.459		191.844	14.2574		135.64	129.675		256.152	125.865		64.9405	433.246		57.2469	44.5017
294.969	731.656		196.419	392.613		192.741	478.085		20.3136	15.6497		183.317	559.214		19.6634	1347.71		208.239	2257.97		137.149	828.788		176.907	1721.98		185.598	1758.47		193.251	64.4998		469.217	482.05		244.603	200.69		176.119	120.71		435.508	451.462		35.559	2.59556		68.539	14.8551
279.511	916.272		269.112	599.224		165.43	947.165		468.904	971.607		215.541	967.998		1.00162	362.492		84.7134	753.652		252.851	1299.58		90.9314	853.828		249.77	895.835		519.821	359.499		171.352	218.453		186.822	118.089		222.535	310.405		182.014	108.03		71.7625	437.576		75.6696	101.819
284.595	605.832		245.972	533.118		216.77	327.858		291.209	963.245		167.596	601.105		34.3472	1515.03		195.546	4721.3		215.064	1913.31		151.85	1737.84		162.202	1523.04		141.089	162.927		184.142	136.851		249.245	80.2488		199.781	205.245		238.401	240.555		264.463	1764.35		92.2435	17.7866
262.483	668.885		85.1096	69.8298		220.712	593.628		348.7	1638.05		233.789	700.466		1.00173	294.782		103.257	978.324		379.032	403.664		135.103	1363.24		185.637	636.533		239.896	272.089		130.846	54.6834		253.814	341.524		304.903	348.944		156.218	59.1364		31.9457	1.00116		99.1326	269.036
204.06	492.685		264.351	828.467		232.967	414.281		184.142	192.613		204.311	669.756		36.915	1435.64		141.467	1214.08		27.9187	407.34		85.4008	700.688		197.708	2589.47		147.626	221.281		172.93	82.7101		118.226	136.525		194.482	158.138		113.011	1.28176		138.432	621.701		119.755	843.237
369.488	1127.13		433.551	922.923		205.418	385.545		358.338	827.13		104.095	766.686		179.827	2794.23		122.514	670.604		150.105	1265.25		73.2944	2850.46		187.334	2031.29		239.956	322.877		138.116	69.722		326.769	265.703		201.635	288.946		153.449	130.512		63.3298	1585.06		103.729	730.394
287.237	738.579		40.711	6.73693		269.083	588.478		261.58	672.605		25.5954	9.34677		34.9978	2040.17		223.83	2752.72		137.198	1299.9		96.0005	1191.31		121.655	1995.15		193.373	211.572		220.496	192.667		160.58	80.3362		299.572	278.774		208.349	53.5731		146.201	271.945		23.5553	233.444
397.096	1077.68		337.051	171.683		110.454	99.1535		273.622	678.706		120.258	236.092		52.4777	353.264		140.22	1214.25		85.1877	829.197		68.2273	720.105		299.08	3361.77		331.825	295.207		234.858	1054.75		301.412	218.04		165.482	134.557		193.89	157.657		18.3079	993.144		113.692	462.491
77.2743	115.829		47.4405	82.1165		286.772	328.194		296.703	963.919		157.529	272.673		82.2815	1361.61		206.44	3944.96		191.439	899.303		113.932	1936.93		165.192	671.993		356.619	340.936		79.0977	61.4878		131.765	148.109		164.006	134.562		275.369	91.9078		8.52837	1.00272		103.007	852.777
297.864	669.238		162.675	158.344		32.2581	23.5462		209.316	224.933		242.609	376.976		11.6859	1572.42		87.0579	2608.38		7.3127	483.493		149.227	1160.04		216.368	2163.68		267.474	132.615		136.918	41.3932		481.223	265.787		245.85	254.857		221.912	62.4308		1.00416	41.2179		125.551	1137.24
136.209	129.053		59.9435	25.9693		31.9704	23.3362		375.917	529.089		131.617	502.741		21.5428	719.017		149.348	2561.97		6.62406	437.962		108.929	1723.31		141.78	1430.61		248.912	181.688		125.149	12.628		92.8001	50.3412		333.845	336.861		277.876	172.512		49.7994	166.212		1.00275	13.987
341.008	1049.65		193.012	193.012		259.996	800.29		241.936	519.675		202.695	511.902		29.2502	397.138		123.647	1576.35		31.6864	20.0288		94.3321	1662.47		136.779	1307.64		274.818	282.335		92.1852	10.1772		296.339	291.056		154.069	307.961		326.723	161.991		16.3312	9.78049		146.32	264.92
110.805	126.81		191.291	122.006		262.354	731.476		255.45	829.899		240.488	1328.25		113.772	1615.76		71.4359	1991.72		209.515	1385.25		247.004	2277.97		108.265	2734.21		262.779	223.5		572.349	990.699		1.00769	1.00769		58.3312	20.9213		230.065	272.942		136.453	1213.95		47.9687	90.0317
269.966	311.752		187.887	252.815		198.55	645.043		264.873	543.924		258.448	476.429		1.11755	103.996		160.513	1305.17		235.537	1529.53		52.5829	1835.75		254.446	2885.92		15.0475	90.1172		176.186	518.468		342.459	413.657		28.4094	1.13507		272.951	280.417		202.766	1014.41		113.756	454.502
255.936	535.111		82.8788	100.109		132.475	147.574		287.288	343.908		309.417	781.426		57.4468	1517.54		177.212	1247.81		102.056	1057.95		143.999	1376.67		153.815	1760.32		255.828	191.844		135.739	44.0986		208.941	17.6119		207.376	194.722		230.081	64.1496		195.683	659.018		22.3335	2.05969
249.157	623.607		262.095	594.193		31.4248	2.00429		267.417	356.606		197.354	159.036		18.6638	2097.88		137.763	996.572		93.3101	438.332		144.009	1466.23		134.406	1729		488.996	535.017		187.688	126.346		518.359	482.371		281.61	349.46		272.97	238.518		110.195	1791.02		65.7261	393.624
229.791	404.973		274.161	573.216		287.267	589.911		217.451	347.125		164.886	565.378		25.1143	297.948		65.8926	1014.7		297.801	1301.82		78.1233	1561.57		234.784	1217.62		353.799	197.174		52.8176	108.462		385.248	381.798		79.2286	18.7881		214.122	163.484		192.545	1652.44		40.4404	205.99
309.21	390.676		54.3177	5.28717		123.347	21.5435		331.918	634.28		9.44481	29.3346		14.1243	994.544		66.4903	1293.66		196.911	4711.68		129.284	1364.53		107.363	1841.75		219.655	154.667		121.92	41.06		327.72	205.295		362.3	496.349		195.718	5.91696		48.6423	59.2859		251.073	237.882
185.195	652.384		150.094	319.513		100.342	258.012		265.19	901.172		160.637	512.567		19.5258	200.598		163.455	1353.22		221.343	892.349		68.2681	2139.5		147.113	1471.13		76.6874	4.19764		165.552	3.62058		148.514	166.936		168.676	131.123		228.061	234.299		99.9021	3304.5		110.754	511.003
260.774	740.268		200.161	505.501		231.81	484.668		221.546	681.938		247.395	456.053		86.1482	1661.12		117.188	391.129		223.351	1211.61		172.416	1376.96		47.8236	770.324		193.727	185.208		523.539	743.521		153.96	257.078		58.3662	3.46417		256.359	283.02		135.645	762.785		116.925	1190.47
280.328	910.721		319.535	821.628		51.6183	47.1782		272.578	707.217		66.5486	70.2387		6.51903	83.8606		142.835	2010.35		74.5488	108.768		197.334	2064.11		154.009	873.881		329.386	405.087		209.191	7.43573		271.38	266.542		259.785	233.206		180.518	108.109		101.815	74.318		59.0596	326.195
272.894	565.457		274.238	519.364		101.356	126.913		263.001	451.161		327.067	1162.57		86.9357	877.211		145.433	2517.35		110.747	1200.85		84.7283	1270.02		168.539	3279.16		240.437	234.036		396.188	372.013		71.0523	15.9639		264.51	174.886		677.257	653.324		245.946	1827.82		86.2118	943.255
117.171	219.917		239.652	155.625		217.726	287.743		251.55	612.834		261.241	953.984		34.1164	380.048		115.111	3982.7		255.639	765.931		156.196	2101.72		319.31	2790.09		68.2585	63.5194		151.349	116.6		199.9	222.683		441.686	558.053		273.047	175.724		200.125	1075.9		76.0248	99.5733
225.964	301.327		173.375	162.795		293.048	550.017		234.233	341.752		152.294	428.45		28.7621	3905.11		122.595	1649.61		120.093	1179.52		172.446	1803.78		114.553	1095.16		105.12	94.3652		224.838	3.82241		245.876	316.295		213.191	147.439		163.535	80.3559		246.145	1384.18		75.3547	105.109
272.961	586.316		213.228	244.027		451.32	1160.49		167.973	312.443		162.207	494.818		91.7788	2043.61		122.6	1341.38		63.4146	379.781		116.09	2238.46		198.333	898.764		195.539	219.793		59.935	18.9531		145.938	98.2414		167.242	123.178		162.082	275.553		241.766	122.045		110.942	1389.15
304.082	1259.44		302.833	627.495		142.765	350.951		432.033	761.396		174.334	310.014		105.043	1031.7		112.058	1294.02		166.025	1012.35		146.68	1803.91		150.083	867.065		282.801	443.398		45.375	26.69		252.655	368.63		389.564	414.88		117.254	78.9316		159.899	1254.23		119.223	646.747
258.666	1024.22		24.4045	62.1898		183.698	167.896		335.942	962.266		98.042	25.8992		1.00427	8.7752		153.524	2730.09		39.3735	434.683		156.218	2879.75		211.267	1896.52		258.502	459.689		118.821	1.00155		194.653	99.1501		94.067	47.9147		78.2276	145.509		25.0825	4707.7		28.02	173.955
33.2759	29.3388		191.453	496.734		223.909	377.254		339.013	696.171		151.009	330.253		86.9693	816.624		146.778	1353.64		229.54	1059.06		134.072	1119.99		179.758	3083.63		53.1121	64.1541		130.013	5.83888		137.072	99.1571		343.533	322.57		152.213	178.964		102.056	1673.72		19.7334	36.3769
208.458	560.669		250.764	426.318		253.983	825.132		268.348	592.174		172.858	424.926		65.8093	877.581		109.086	1042.89		166.054	1917.56		121.447	2562.15		148.823	1312.15		216.072	108.098		167.26	71.8131		274.151	196.544		66.8626	50.5929		180.587	154.982		127.834	407.9		111.983	664.646
357.673	944.846		62.2029	83.6984		412.817	1110.31		361.107	364.369		168.262	342.435		85.4248	1505.49		103.359	1172.29		204.239	1531.58		137.773	4090.92		269.463	2844.05		104.282	208.444		49.6717	14.7491		220.985	302.748		198.55	77.9148		201.205	162.139		147.751	161.656		65.8856	22.5916
214.25	332.91		40.7598	11.2626		193.931	659.018		432.427	826.348		187.446	937.765		23.8184	290.301		146.793	3358		172.173	2423.28		123.681	2083.85		198.473	923.997		84.0375	64.1631		33.4387	47.489		225.028	151.482		343.75	322.775		472.926	541.236		45.0749	65.1765		122.557	664.833
298.881	409.465		294.865	975.336		159.131	59.1655		182.366	440.307		72.9088	51.8015		26.7746	298.262		162.065	3096.99		154.563	1234.38		116.143	1415.56		143.66	2486.67		148.114	59.1779		337.42	568.504		183.014	294.792		260.16	144.989		185.611	95.3984		127.969	2136.79		111.039	602.352
263.527	165.082		188.079	372.577		185.507	329.883		280.85	312.859		196.13	678.587		62.9286	366.837		168.008	2681.98		173.753	925.755		40.1869	1172		120.03	48.8274		226.051	128.266		7.31502	47.9316		250.781	136.041		191.635	202.261		172.736	104.384		48.8858	55.947		100.582	1329.28
238.786	424.628		55.3485	57.8945		301.539	608.178		330.404	631.386		11.8545	2.96703		123.547	1851.88		124.865	2084.95		85.3828	1159.27		97.9114	1329.37		127.834	1048.84		335.812	304.178		231.346	84.4814		250.817	308.461		92.4974	163.013		9.37141	61.9608		47.5894	186.75		204.72	1172.12
166.638	185.63		379.38	772.09		81.1217	77.5543		358.375	678.706		239.113	921.594		110.91	1902.6		71.4936	1162		16.3168	138.779		100.607	1341.62		110.727	2399.89		131.784	102.444		101.135	1.00229		255.405	191.527		58.469	25.3306		179.115	111.199		66.9898	1.00413		110.064	581.168
361.385	989.625		42.6453	147.548		278.179	307.109		232.747	532.425		140.658	572.188		9.3494	69.4828		92.8033	2634.44		213.732	1128.56		134.19	1855		198.774	2194.46		278.062	251.868		269.596	84.4903		404.248	311.434		213.559	284.785		228.357	187.36		69.4462	137.57		58.648	33.8822
147.04	203.265		217.229	501.417		47.7215	85.6289		399.305	440.832		66.6839	87.3391		145.3	1852.4		118.321	2104.08		51.1435	569.725		149.495	2240.82		169.128	1049.99		324.025	364.216		346.82	462.491		5.20059	1.67442		484.208	272.29		31.856	24.542		27.0137	6.29175		24.736	49.8904
291.291	1063.72		143.63	84.4844		206.766	197.673		198.054	425.417		186.1	685.728		68.2753	580.699		156.377	2961.53		158.863	1632.08		180.6	2496.56		188.477	2317.94		536.277	290.914		311.357	411.484		181.58	141.154		62.8578	13.6238		388.307	364.612		183.498	423.557		222.068	1416.36
381.571	946.469		319.862	852.597		249.77	452.223		224.695	673.218		31.9299	128.726		78.1453	1493.32		61.3673	1635.75		145.203	1691.93		220.125	1665.62		78.0767	1439.28		268.32	321.202		110.704	34.3835		235.727	130.196		240.133	248.93		117.397	46.069		83.9166	1786.38		83.3522	1391.79
276.046	598.299		94.13	94.9804		195.937	659.874		171.562	184.362		140.846	198.236		2.08363	323.763		139.14	1508.72		280.033	1560.64		165.111	1495.57		109.91	1632.71		159.26	234.463		189.912	36.6192		260.307	467.081		48.8721	61.748		168.244	92.0917		13.0485	33.8549		79.7761	128.5
336.531	729.394		99.3529	173.527		155.145	205.036		257.205	421.816		37.2118	1795.87		1.29371	67.6995		131.835	1495.26		150.554	1079.35		128.365	1306.95		158.93	2382.25		234.48	268.348		57.9394	148.981		411.832	808.516		376.539	379.941		513.251	477.617		139.042	591.634		59.8257	642.892
58.7941	2.016		223.233	282.047		254.518	413.671		211.081	567.723		334.092	965.615		29.3315	1441.26		128.329	1081.7		164.729	846.658		97.1335	2012.68		164.77	926.569		270.82	124.952		99.3949	1.58668		369.735	344.065		198.858	188.41		171.31	69.0639		1.00586	5.40761		106.394	406.396
375.004	1017.72		53.9035	23.3526		212.696	151.12		343.157	679.78		246.076	519.144		72.776	1141.04		129.498	4603.03		82.4524	591.115		146.922	937.075		107.002	366.901		249.77	185.624		116.879	132.564		198.809	221.468		223.547	219.562		378.048	448.504		424.197	1679.67		55.1833	76.2838
187.656	417.847		128.985	3694.62		327.939	750.185		297.173	514.387		246.093	655.966		141.631	895.238		133.058	1205.24		240.521	1402.1		163.679	1238.51		242.592	733.408		477.382	486.048		141.184	69.9998		415.699	480.041		530.319	700.86		180.822	109.27		146.788	1521.65		97.3309	410.441
109.4	120.777		45.0321	76.5581		382.147	1144.97		209.287	396.356		328.229	1299.67		79.6476	1141.36		177.449	1417.15		163.392	2083.05		247.568	2708.68		197.264	3065.17		203.144	214.408		104.932	166.007		311.796	181.759		204.412	145.234		238.995	108.303		117.274	394.953		118.67	1055.75
273.832	528.009		157.225	175.145		214.935	305.247		191.298	162.704		95.7306	500.957		182.219	1215.66		97.1369	659.805		195.621	952.613		87.223	1194.95		60.1802	484.958		252.186	252.186		34.7161	47.5609		208.02	265.2		366.85	423.631		301.972	259.156		168.073	1366.64		113.463	1241.42
232.959	355.527		303.207	786.686		235.172	667.59		164.197	500.887		179.682	297.34		76.161	326.998		166.638	1578.84		201.042	1694.61		91.2415	880.172		265.479	4513.36		364.689	460.771		397.334	706.571		149.169	53.9851		21.3859	44.3133		194.346	117.443		93.6779	146.876		196.405	1670.48
91.424	593.691		383.104	1087.53		257.459	483.22		215.079	305.451		171.804	638.772		98.8689	370.918		87.9956	1907.21		107.119	1939.45		216.391	2183.46		128.131	918.594		122.832	122.832		135.027	2.29557		238.175	183.491		54.9959	146.592		381.558	192.613		33.001	53.1568		67.355	278.97
1.00039	15.2673		322.934	1107.31		123.156	563.135		35.2829	84.4249		171.834	633.164		32.1213	129.498		123.859	1205.62		169.479	1428.55		123.898	2834.27		173.973	1787.32		196.123	132.024		116.962	83.1009		300.936	335.235		227.789	76.0275		56.1751	55.6721		113.166	928.489		38.2241	129.894
161.196	194.708		411.716	1267.3		365.754	875.176		266.984	573.478		200.295	264.706		30.1814	1873.73		118.421	684.143		111.055	2586.57		136.798	1759.77		282.791	1724.34		452.715	345.65		109.867	64.6247		471.898	412.339		290.465	260.746		162.378	25.6889		187.537	473.622		91.4756	1383.54
137.106	500.675		59.0015	105.869		300.132	267.013		300.132	975.061		204.038	651.055		88.8187	603.303		54.6394	1417.65		204.735	1454.64		50.8637	1608.45		199.214	996.642		234.809	160.935		401.305	559.765		332.362	383.805		447.326	591.177		216.61	163.902		281.135	946.801		1.00088	1.00088
337.17	948.567		138.667	253.332		276.823	492.269		287.065	389.756		195.086	993.704		230.461	2031.93		76.2278	1960.06		168.026	919.724		64.2689	1368.13		154.873	459.867		286.268	324.684		56.9965	45.9302		180.505	55.0635		160.445	73.364		33.6601	31.6062		61.0036	89.0057		112.559	792.565
150.126	352.816		221.367	529.686		294.834	437.978		204.009	515.221		139.865	181.548		135.592	1418.29		112.231	1622.81		114.14	357.71		147.03	2784.52		122.595	280.446		212.771	169.925		134.039	112.983		187.183	68.9719		238.351	180.353		259.392	130.943		124.256	974.648		90.7077	389.454
164.295	155.664		114.816	143.767		164.318	223.099		205.867	622.38		239.947	1127.17		232.739	1344.58		120.634	1775.98		230.259	1204.94		159.438	1483.69		129.416	895.018		342.735	281.204		141.561	185.409		83.3902	212.503		149.316	36.0512		247.993	257.078		159.916	1156.82		117.819	650.734
241.91	622.029		363.092	823.163		257.64	639.065		97.5851	51.0662		60.064	98.5049		250.111	812.554		134.402	3614.87		37.4257	1271.8		47.3456	1483.79		204.749	1248.47		17.7766	19.2754		120.418	47.6814		187.367	174.358		298.482	390.937		181.031	165.459		168.789	2002.45		136.089	883.737
337.456	633.365		314.436	1068.52		227.165	400.346		246.787	1088.56		167.507	712.754		91.3438	1683.85		112.278	1284.96		104.355	1774.11		147.061	1273.5		172.64	1757.73		410.341	395.84		261.003	238.552		288.703	234.751		275.311	30.1222		214.783	210.954		227.221	686.938		133.667	331.556
203.952	496.874		184.967	634.235		343.641	829.694		191.938	161.787		207.91	651.582		192.714	1262.76		122.858	3074.97		114.18	1295.02		99.8951	1638.28		335.918	550.906		161.037	51.8486		190.554	183.82		148.411	155.237		39.8186	48.5315		116.546	95.6226		144.969	830.016		17.9865	95.8318
136.075	479.349		73.2455	158.752		219.184	188.106		251.444	459.367		170.632	634.413		182.634	1229.44		111.292	2224.57		134.251	997.726		42.512	1444.64		174.218	2142.58		342.831	283.824		49.8957	12.9457		304.775	345.675		236.358	236.358		69.8028	11.7608		71.2754	1068.37		134.889	1831.43
86.03	103.916		213.634	290.057		331.521	1106.49		197.243	590.969		233.806	314.602		161.031	2090.21		99.0214	2070.34		254.259	1205.2		118.549	1457.95		192.383	602.923		44.5017	66.7049		142.925	28.8268		133.254	273.641		285.507	290.689		51.4187	93.0966		54.469	511.453		131.308	418.983
164.423	376.128		170.626	193.523		267.163	211.453		185.214	249.219		154.59	363.309		132.149	2548.12		101.74	1419.14		171.166	1131.7		138.15	2348.66		137.995	1712.44		243.606	232.893		159.226	71.5086		205.281	165.424		275.475	221.99		198.263	11.3516		190.226	190.226		6.99678	46.2605
264.873	662.942		208.005	390.401		233.452	438.163		354.134	658.718		198.9	549.592		114.444	557.306		149.799	1262.67		114.244	937.338		174.584	2225.74		263.721	1652.04		291.638	61.5265		210.445	409.451		100.882	44.1002		249.551	140.333		279.059	337.075		117.064	107.961		205.911	860.543
193.373	277.106		427.158	1438.58		244.217	600.344		53.0841	70.155		181.823	688.292		132.186	982.38		81.9982	2546.78		149.636	735.263		177.76	3306.47		91.2543	1112.22		245.92	252.646		70.8907	55.1079		18.1056	27.6316		301.465	360.879		299.9	147.361		82.4379	130.42		32.5783	133.724
274.741	479.856		9.42658	123.464		337.634	705.925		1.83685	39.1019		181.855	670.086		16.1139	53.3005		57.7439	2888.85		11.2219	333.214		156.76	1553.57		166.726	946.039		170.086	145.969		156.459	49.4766		609.971	743.442		175.841	47.7215		23.3164	14.3458		70.1229	32.9409		65.1215	446.336
215.511	248.868		516.31	1351.7		138.593	558.742		187.098	320.954		118.159	31.7801		228.878	1486.29		209	3336.34		60.3324	1637.36		74.3128	1485.4		155.199	556.643		362.083	224.79		49.0474	44.8284		330.972	362.121		145.581	118.375		158.394	213.131		52.5922	34.461		96.7419	277.106
178.474	539.566		104.143	652.384		303.122	693.413		318.136	607.943		217.848	585.925		65.6058	191.331		43.6992	1876.23		216.413	2203.42		168.48	2371.29		158.033	1891.79		355.64	372		134.317	278.315		66.7637	79.9218		243.214	160.806		289.455	302.769		8.40021	52.6217		91.6724	359.74
277.33	651.765		210.106	277.672		173.582	466.867		332.829	1403.53		192.093	335.506		103.806	1748.98		106.476	999.79		315.763	571.708		49.5807	1445.96		158.05	1444.54		340.013	241.578		428.69	456.549		316.54	313.706		259.029	268.518		207.544	66.8226		118.263	2259.95		113.792	700.121
274.876	262.788		217.81	1109.45		248.93	458.883		218.162	531.493		206.44	935.498		313.85	3403.13		144.581	2034.92		278.471	1331.89		192.835	2571.5		133.25	2687.53		382.201	237.28		153.766	98.959		403.565	655.919		140.55	196.047		241.842	313.916		162.162	106.256		161.628	2097.96
213.739	408.445		170.854	511.902		308.95	719.574		345.227	546.164		270.431	894.516		223.013	1422.39		187.695	2714		44.06	49.0817		66.1239	1554		182.57	1251.32		399.852	478.657		46.5032	54.6758		310.919	299.932		256.826	238.995		51.023	35.2866		168.126	2324.13		13.3813	104.962
167.666	373.338		192.053	530.673		366.592	901.172		333.062	436.227		232.103	727.403		147.46	2353.96		339.893	798.796		134.43	1262.27		152.657	1655.28		70.3766	1432.26		146.026	96.5479		245.558	324.525		243.898	124.234		182.526	179.271		276.804	325.45		6.31187	541.691		86.1391	569.525
292.883	612.36		215.898	390.895		260.609	766.901		230.388	444.239		114.052	127.051		207.566	2171.14		86.6331	3163.62		145.775	572.048		205.454	2739.77		174.633	1762.11		69.8446	128.753		140.673	187.59		203.787	143.493		226.535	281.115		33.7384	35.9309		54.6796	101.708		82.3713	634.592
147.855	493.483		135.255	50.2882		151.925	549.824		321.382	654.057		100.572	489.752		134.813	1385.01		93.9543	1540.85		23.4825	33.6507		98.2692	1408.21		63.2027	1762.17		289.292	483.05		168.403	155.308		297.372	255.207		1.00829	4.65211		229.193	235.462		171.472	749.579		14.7808	746.143
244.689	502.476		192.1	586.007		49.8064	113.936		224.302	285.958		100.579	494.211		103.883	379.353		151.343	2111.03		107.378	769.812		4.03422	21.3018		126.346	667.143		331.089	211.17		147.154	124.037		101.078	55.827		34.8883	7.10025		314.005	250.772		149.93	661.332		78.0493	675.879
246.926	516.273		234.143	918.82		106.995	59.6288		452.572	888.498		210.327	581.168		92.4355	693.169		165.593	2573.05		89.7059	1497.88		90.6437	1421.18		220.681	1144.48		328.136	262.058		114.404	62.0607		183.033	209.471		218.575	130.901		147.532	118.888		154.237	356.017		105.988	746.301
229.791	480.447		1.00544	14.408		314.967	1014.09		153.836	220.45		172.597	306.926		168.926	852.747		139.585	2000.27		88.1159	527.713		98.2934	730.497		201.727	2714.38		207.61	331.416		361.841	358.601		297.508	179.783		17.4615	3.55365		289.659	211.431		57.4044	5587.62		115.026	870.365
244.75	511.723		192.147	701.673		265.517	878.26		184.175	216.542		288.238	1215.49		56.4028	272.204		114.529	2036.65		194.469	2307.11		137.115	1795.87		211.073	1124.59		157.137	54.8587		212.853	63.2027		379.5	356.343		153.96	133.324		157.148	124.378		141.144	958.723		229.993	1870.12
265.395	451.193		225.979	494.211		150.665	360.512		151.115	374.834		197.569	855.929		237.866	1615.71		64.4112	1527.43		28.1204	220.573		162.698	3109.08		179.549	1964.47		229.274	246.38		264.146	286.418		137.348	95.8453		199.851	99.9825		244.217	506.036		138.642	548.974		163.415	1236.51
272.683	596.351		256.368	570.847		260.82	624.089		130.865	180.904		249.63	887.315		235.744	1615.76		182.853	1845.05		158.149	440.94		124.238	1359.31		155.488	1094.85		189.839	80.7776		161.099	22.6741		362.862	356.393		245.799	60.4233		86.8104	74.5016		31.7199	46.2801		17.2494	47.2362
249.297	472.13		194.026	689.671		267.963	676.734		417.614	769.839		218.139	928.196		139.934	1476.93		127.605	813.869		189.338	964.425		117.732	2920.29		111.527	2791.37		300.376	295.02		177.872	220.728		267.285	248.728		104.604	129.807		178.299	70.5999		44.2464	217.412		108.143	597.293
242.72	420.133		226.114	338.929		326.631	727.3		158.11	722.964		126.028	550.925		231.639	1631.05		174.824	4618.24		181.018	1445.66		189.645	1796.82		216.999	2766.48		121.135	68.1194		252.646	500.481		282.345	103.105		224.695	273.861		362.875	426.648		253.341	884.453		128.316	1081.59
265.582	476.546		481.375	953.583		146.695	377.201		110.377	166.942		218.162	440.014		71.3181	282.394		165.645	2074.13		245.781	2147.61		313.85	524.056		198.34	1047.29		68.1218	48.4004		205.497	128.73		347.296	116.962		289.088	162.566		105.836	25.3243		7.94157	6.1735		90.3548	840.817
280.328	591.405		90.3643	168.085		221.896	781.672		151.221	230.784		321.258	1173.15		167.637	1257.1		99.206	1028.4		179.41	697.733		131.169	1584.39		77.1383	355.904		314.336	369.579		129.921	93.9841		290.138	287.54		294.345	207.259		93.3331	95.8858		149.075	808.686		87.1649	1429.5
187.078	210.283		258.856	1015.8		394.635	1317.14		239.272	399.528		107.262	208.692		19.534	338.121		123.113	2037.29		82.0412	3248.54		116.707	1265.47		72.4415	50.5519		207.837	117.931		151.434	37.5625		235.951	198.886		281.451	237.238		251.09	284.785		30.6474	112.928		166.574	1923.56
268.104	817.858		10.5331	47.7316		260.939	870.915		220.673	313.396		184.013	473.158		90.1394	279.964		140.9	1796.31		117.57	1197.04		111.582	3111.05		135.984	1276.86		56.4088	62.2752		403.764	621.766		190.153	50.2317		257.25	375.334		186.612	120.097		53.0636	2197.78		41.3251	254.259
180.486	565.636		126.103	203.122		275.427	624.418		232.967	410.571		131.95	527.196		117.011	968.713		57.8374	2438.98		64.9382	156.788		57.87	1570.53		182.982	932.05		176.795	163.048		205.708	51.4859		251.347	246.866		24.8168	41.8127		233.707	130.246		21.3935	124.711		42.842	113.173
315.254	409.206		310.014	728.577		273.018	630.192		294.439	218.821		210.696	571.808		225.702	1519.36		144.764	1965.51		158.21	1746.64		138.486	1599.21		194.88	1687.59		331.848	251.099		87.5361	152.888		99.5453	90.9826		286.6	319.265		193.489	150.411		180.359	1051.39		103.442	1227.2
341.884	895.05		312.903	1250.18		288.187	919.562		214.927	425.762		147.113	477.935		14.7907	26.5395		220.938	3371.82		313.418	2308.4		109.62	1703.32		80.7207	1409.85		258.012	246.666		168.795	217.137		260.664	263.019		337.051	445.441		17.062	32.0234		156.234	969.939		119.457	648.019
318.192	961.962		252.168	551.485		174.157	148.125		284.074	343.133		288.855	999.405		97.7981	1224.58		74.4098	2269.89		286.479	2738.81		137.265	1277.35		284.365	3691.11		386.797	373.128		86.7798	1.3606		110.926	78.1069		158.338	196.488		303.463	155.971		2.32128	142.82		136.717	895.835
1.00628	63.6064		58.2167	48.632		137.855	214.205		297.193	528.493		197.985	716.516		80.9795	535.412		60.5085	785.413		71.0623	1554.11		76.5015	1348.23		133.587	891.219		225.535	1901.06		144.928	107.707		223.775	134.016		98.3108	41.8319		317.489	317.489		9.52847	49.4159		169.746	2087.58
273.133	481.358		286.108	406.325		230.202	555.805		281.63	757.471		168.397	537.33		247.039	1819.5		143.499	1514.55		196.37	1382.71		93.2608	891.596		143.559	1628.24		357.008	344.392		152.991	184.798		137.696	67.6592		29.9953	47.0289		213.732	238.091		6.35864	55.561		69.6805	180.79
256.494	443.974		216.497	598.215		190.614	234.422		331.136	627.119		191.015	660.892		405.172	3038.36		138.437	1528.35		168.539	2091.46		94.9604	1398.01		152.899	2057.37		244.715	260.618		61.1306	20.9611		131.7	182.059		146.098	217.03		290.199	350.532		137.821	560.65		147.02	1184.75
232.396	619.456		92.1304	77.6576		206.751	804.066		392.987	764.611		192.748	572.328		108.003	439.351		71.798	2973.72		155.455	965.104		81.5017	852.507		159.938	2113.71		95.2112	98.699		125.551	37.9567		188.735	61.3156		137.188	61.6112		166.159	61.2253		194.101	708.807		46.9135	37.8048
273.277	556.156		224.459	465.097		187.301	405.955		322.525	638.907		52.3134	60.9564		32.0932	204.692		103.821	1066.6		83.5923	723.879		71.2178	2095.74		248.527	1360.36		229.936	159.02		80.0881	84.529		214.085	135.322		178.117	191.406		124.606	117.003		24.5317	1.00695		130.81	1608.73
1.97715	8.56559		199.704	358.338		172.743	108.212		22.3099	246.302		237.071	964.392		174.114	282.99		164.266	2484.48		224.853	874.467		139.831	1266.58		183.059	284.445		180.391	161.935		173.595	99.3914		351.111	332.665		389.674	175.003		270.089	229.718		38.4668	2.32453		134.397	797.677
256.646	551.273		224.483	482.185		291.067	405.998		372.551	1038.72		324.797	1910.49		169.496	1535.29		168.765	1781.23		120.909	983.142		55.8703	1933.05		141.04	680.667		214.025	229.993		45.8592	2.53288		263.306	293.315		470.704	386.198		258.221	236.009		92.0982	1978.25		69.0856	318.75
291.138	556.351		281.096	805.166		169.693	134.308		191.507	568.644		230.784	704.012		218.047	1789.01		49.2217	1335.83		170.218	594.256		24.2166	1848.95		200.309	1348.42		182.11	127.082		138.647	47.9704		183.794	109.086		255.387	241.97		285.116	213.807		206.969	1538.15		99.972	281.253
159.388	146.994		294.036	873.085		336.236	797.342		186.415	227.205		228.757	858.21		228.141	1378.65		128.867	1397.32		26.9311	76.4503		57.4287	1399.1		250.87	2152.99		398.34	357.585		2.77174	1.00311		256.404	220.048		200.33	264.752		129.212	111.893		31.3045	1.00791		108.405	685.222
271.01	582.126		47.3638	27.8598		236.789	672.181		242.166	950.306		162.56	697.954		214.228	1975.69		116.735	492.269		179.682	1323.4		111.775	1463.97		196.786	2695.96		251.806	114.108		169.027	202.339		280.545	293.449		267.163	186.435		185.175	219.685		11.0288	68.4694		89.7499	1017.94
46.4918	307.389		230.671	518.269		263.805	271.02		279.669	860.845		83.5598	291.72		84.0728	477.048		107.669	1157.02		198.403	844.219		213.604	1866.45		415.216	662.826		348.114	298.755		102.164	41.1875		141.636	5.71007		418.894	287.106		244.732	265.368		30.4754	17.4487		1.00886	13.4533
252.265	187.478		364.97	1054.86		171.322	378.062		257.94	628.401		170.134	482.965		142.935	848.354		104.807	622.051		173.375	1702.84		213.611	2274.93		184.811	1689.14		222.06	197.555		163.14	110.813		46.851	7.89372		237.706	168.89		303.74	147.912		1.00829	17.6106		69.7733	1553.62
153.836	504.295		232.796	562.066		232.633	834.369		419.263	1690.27		12.7731	63.3298		45.2017	1131.34		79.3068	1571.03		252.976	1311.97		231.639	3535.13		175.114	725.283		405.756	464.364		68.8147	75.9714		182.212	232.299		191.561	155.762		172.361	42.7534		117.587	86.6056		25.2521	52.7972
101.726	421.328		199.795	128.581		254.66	654.813		202.353	622.862		84.4546	189.752		83.3317	345.142		184.72	1703.56		209.449	674.358		176.864	1545.42		154.417	1916.21		354.594	357.798		83.133	59.0658		318.326	304.327		311.357	143.655		740.06	960.613		131.081	1310.81		100.9	313.385
281.135	1580.94		184.265	122.931		118.566	60.9394		404.489	959.196		287.015	899.493		162.145	2067.15		107.685	1199.58		144.856	1556.64		76.6255	1917.83		157.231	1832.07		214.31	197.645		267.718	423.542		440.354	499.447		446.195	325.691		188.596	149.269		1.00102	101.007		1.00007	182.705
97.2765	106.432		245.738	547.179		266.43	552.065		290.006	515.711		164.336	578.904		53.1549	460.303		95.8048	1210.46		126.578	1057.39		292.698	2723.76		173.589	1735.89		270.839	189		53.5167	5.96162		261.397	293.82		305.839	235.619		69.5024	19.0327		85.1456	1010.14		119.751	922.565
273.689	614.921		185.982	478.219		224.6	141.968		99.4649	204.254		267.135	202.133		165.181	1072.65		71.2027	2021.26		262.308	1435.79		135.051	752.647		119.005	669.215		137.971	86.4298		178.631	202.603		210.74	62.0151		151.642	49.2651		98.7163	47.2146		63.8637	25.5162		19.119	453.382
185.91	378.353		205.331	375.123		163.948	433.094		290.148	669.733		52.4481	57.3842		210.593	1082.38		121.054	2949.17		46.2312	31.9727		163.14	1491.07		62.8423	976.469		218.346	402.503		472.329	987.545		342.531	239.029		107.745	4.15275		164.839	91.0433		1.00138	119.873		151.338	1298.8
68.5078	61.4986		245.807	532.761		259.383	835.129		221.577	1088.76		221.18	829.782		214.445	2834.07		130.091	800.402		139.772	807.492		125.688	968.305		267.408	2060.12		185.728	84.1642		315.155	676.948		130.842	66.6466		131.326	106.784		380.502	439.397		231.346	875.762		159.735	237.288
203.428	111.351		153.998	609.778		288.996	491.316		161.753	838.871		65.6821	311.335		234.644	1238.98		154.34	1277.76		221.133	1210.42		151.824	2061.35		80.8516	2097.74		232.568	92.9205		139.047	107.123		212.674	201.501		322.843	279.57		55.021	3.41584		28.7106	2.57731		60.4702	67.3622
252.451	368.332		192.842	661.239		185.995	518.577		350.594	1022.46		295	958.386		79.0257	728.807		116.789	1449.28		255.369	1011.17		90.9282	1362.95		200.57	2060.56		301.898	243.282		228.133	321.089		214.603	302.046		269.7	10.0275		303.943	384.021		31.702	41.5216		51.8979	5097.27
302.226	509.207		302.396	956.26		327.801	271.38		295.55	590.762		221.258	786.465		126.156	896.337		165.873	2508.78		207.654	422.604		180.144	1504.85		112.793	1068.67		268.593	144.399		335.871	87.9309		85.746	32.7525		204.081	25.554		280.348	214.047		134.956	868.532		159.78	1155.84
222.605	261.726		214.874	177.891		310.612	842.97		188.55	480.48		154.427	633.878		147.004	1593.99		173.509	1039.12		196.751	154.33		217.611	1425.9		98.5638	675.546		147.03	55.6585		159.21	104.322		192.673	155.264		289.842	442.34		81.0307	31.2311		49.7329	82.2989		167.136	1460.41
273.775	425.402		307.95	1018.62		226.733	552.374		341.404	646.565		149.007	195.161		203.222	486.269		189.845	2420.3		94.957	396.845		431.094	590.596		146.423	1817.01		313.013	336.366		20.3001	97.9698		177.697	96.3953		257.867	41.1643		129.371	48.9735		181.631	687.567		115.592	1220.02
330.704	913.79		276.501	626.854		152.651	133.385		167.796	435.356		130.205	506.374		106.353	1250.44		105.806	1543.73		173.485	639.245		108.879	1901.66		166.083	861.33		263.878	271.096		494.61	803.897		263.98	299.405		223.312	264.929		193.931	93.5925		98.5846	1602.31		69.2485	457.85
278.764	473.92		174.781	407.082		273.919	632.272		332.467	701.402		181.65	86.1027		134.383	2050.87		162.939	1629.39		39.3319	316.953		164.706	451.034		142.564	1338.65		281.076	333.459		131.848	58.1575		241.29	187.57		102.113	36.9553		221.966	290.72		46.7508	2043.68		51.0123	119.886
316.195	637.737		328.078	1460.21		211.036	514.133		76.7467	2.85346		306.076	1490.49		141.849	1054.19		89.1973	1489.39		25.5423	1.00233		107.927	2081.07		91.7562	471.599		257.096	194.537		597.587	1034.38		71.01	66.6769		239.989	63.9695		254.045	190.507		119.164	934.71		97.5026	1047.77
291.617	406.766		218.921	778.161		241.536	474.187		320.864	1140.52		183.356	415.684		177.623	2264.47		77.2471	1233.12		250.878	2039.95		169.235	2447.07		121.276	831.214		278.872	216.785		165.129	230.332		266.533	378.525		142.444	68.129		6.30214	18.713		38.3684	84.6688		112.634	294.875
361.892	791.448		316.618	750.821		211.058	382.134		204.735	464.152		191.797	876.996		190.888	1356.25		53.9111	1572.25		328.599	1011.46		80.2403	1708.12		129.316	1803.78		279	237.296		204.957	85.6559		316.384	339.989		163.025	170.524		270.602	275.514		60.7368	1.00508		18.151	10.773
257.132	500.286		95.7239	310.985		346.185	537.915		187.17	98.8307		164.683	455.046		190.895	1943.6		75.8913	1615.54		202.183	305.796		116.073	1304.71		149.348	2853.96		165.599	20.5497		275.804	266.057		308.015	322.184		207.844	337.812		232.242	367.417		39.0909	3540.85		123.308	77.2444
245.833	222.675		284.244	828.964		239.432	736.993		315.509	647.905		240.31	951.543		156.667	1497.78		110.743	1969.32		246.432	800.6		85.5028	1293.21		206.469	1402.44		187.867	168.646		171.244	106.312		352.593	389.262		213.536	297.854		341.92	335.824		137.71	256.152		104.903	628.246
245.842	226.725		328.275	915.272		201.834	349.362		240.977	728.526		198.963	507.016		66.0891	288.905		97.6469	1386.76		200.386	1324.89		101.452	1562.29		149.384	1694.31		151.397	104.703		374.519	522.402		547.892	667.778		303.271	369.631		140.353	88.716		136.53	803.08		172.046	325.828
252.575	101.826		181.343	279.255		325.152	679.828		318.505	448.284		106.011	227.709		163.96	1876.42		122.273	2060.12		91.6304	967.113		115.074	1520.8		102.419	832.791		8.67126	48.3254		424.837	551.446		281.62	40.7211		209.744	77.2851		48.1274	65.9342		152.203	879.308		10.9743	57.4287
299.657	1046.15		182.995	553.232		269.216	433.643		150.977	444.285		295.592	1376.13		64.3432	777.202		80.122	1087.84		151.637	322.797		105.183	1938.97		129.412	911.232		250.666	205.664		104.443	259.065		213.183	385.981		229.492	139.934		109.117	35.4495		131.913	1101.95		120.076	386.606
319.141	469.842		183.021	359.309		1.0012	2.1896		57.6772	8.80234		154.688	210.025		115.462	1045.85		143.772	1256.26		23.3518	242.072		212.198	1591.26		166.539	1789.64		269.387	241.825		157.989	22.64		411.107	422.351		200.535	265.023		144.217	43.9937		230.63	797.956		39.7194	103.054
72.3547	165.517		37.9246	80.0092		220.954	343.327		226.36	275.891		107.954	507.123		118.624	410.427		113.796	1849.54		170.458	967.215		100.586	1821.17		72.1572	1366.54		94.9169	198.452		187.485	52.7455		426.212	176.528		188.318	145.081		413.121	413.121		271.219	1419.29		25.794	2.95197
283.944	294.345		65.6498	134.813		243.941	851.636		78.3291	153.777		199.019	1618.27		149.888	1197.04		146.392	2005.56		116.834	446.273		106.174	2633.61		97.9836	1806.25		16.5809	7.37981		654.607	1418.79		302.844	223.052		258.003	100.339		159.271	26.8348		147.252	567.542		114.808	415.494
313.529	562.579		205.758	229.209		178.104	533.625		321.529	654.355		225.742	293.017		156.788	820.47		71.2905	1087.99		128.989	1325.17		157.74	1130.86		142.965	1162.48		407.771	353.115		110.334	39.2186		274.325	276.804		193.482	95.9297		367.674	432.291		17.9561	28.923		30.3292	85.3257
257.259	655.573		162.887	250.834		292.122	524.167		212.696	428.991		225.765	652.522		165.517	2072.52		24.6666	611.844		90.0158	1544.17		86.345	1341.66		127.194	1101.45		255.45	161.468		220.55	222.543		340.456	331.393		262.779	161.679		46.0416	1.00692		181.19	399.838		125.652	712.98
313.562	266.693		178.223	662.639		302.865	852.057		352.06	491.075		332.385	1004.87		198.194	2330.25		91.7143	1399.69		130.164	446.32		145.494	1741.69		136.693	1295.11		181.522	116.822		187.59	138.165		110.634	63.3432		244.638	202.531		216.292	121.63		2.79108	271.677		113.88	1022.28
205.468	327.997		250.861	558.585		184.7	496.769		288.915	310.471		234.069	363.705		31.6406	4.10702		145.101	780.081		133.743	1233.43		145.499	1741.75		280.751	1379.52		419.056	404.248		264.072	784.114		215.39	295.083		121.302	49.7907		309.96	312.76		35.5879	255.135		124.619	1280.28
213.003	437.407		123.278	168.89		82.9548	79.3068		210.954	2689.41		170.86	287.874		128.726	710.974		102.189	1691.04		155.845	1313.63		126.002	1062.08		184.013	1132.17		200.443	289.832		141.998	224.648		343.992	227.437		366.772	183.491		130.714	152.31		193.155	470.571		89.3574	447.043
269.131	730.394		253.163	899.873		362.645	605.533		205.367	388.933		84.7164	99.6048		241.612	2373.05		89.2977	2534.93		223.374	1200.89		149.489	3182.26		48.6167	755.426		49.2772	81.5448		79.8852	44.5205		129.057	122.277		282.652	113.952		256.637	232.462		75.1217	311.138		115.992	3352.47
372.078	673.669		186.474	506.072		284.465	558.466		237.221	289.128		275.234	1506.55		218.86	1421.23		158.88	1588.8		124.492	2023.39		152.208	887.284		374.637	7624.38		277.116	142.429		191.169	97.3755		383.252	237.932		236.142	97.8049		243.172	195.958		113.624	2375.64		78.796	5352.24
101.894	86.6637		200.429	579.292		284.475	860.028		437.638	1075.82		141.487	405.272		152.792	1299.53		198.984	3091.89		80.8544	1117.71		85.5959	1822.12		156.579	1824.49		264.967	244.363		116.583	66.1519		242.26	311.642		80.2488	2.29863		157.917	143.041		23.9744	37.589		73.3356	575.236
257.359	509.817		186.54	282.136		328.518	699.333		237.472	583.764		229.968	1032.79		118.787	403.664		136.386	1327.55		46.2947	63.9965		163.581	1726.52		38.8484	1457.44		82.2989	8.22989		211.163	25.5064		183.317	9.7671		221.748	215.845		318.538	358.049		33.4446	137.28		67.6402	1972.64
182.859	355.778		215.428	606.067		179.827	287.065		217.114	106.683		199.151	676.758		134.733	898.859		121.374	2607.1		204.21	815.907		112.121	677.542		109.308	1296.79		334.811	376.34		103.773	117.699		393.804	651.674		223.76	70.1254		304.541	270.934		136.055	718.41		92.7122	54.0458
111.504	266.806		191.689	325.886		116.805	237.715		179.796	765.042		28.7985	30.3954		143.499	365.677		138.911	2930.58		151.77	479.94		99.7517	1680.67		112.302	1228.71		204.175	145.065		176.435	35.5854		190.059	115.89		231.965	185.253		283.417	76.2278		215.253	907.716		28.2851	1389.84
248.291	552.862		213.611	400.924		262.76	732.609		209.53	765.15		244.947	788.652		101.963	3342.45		72.0535	996.048		1.45101	34.1008		65.955	1665.68		138.16	2245.53		246.657	100.339		143.499	135.96		651.719	534.716		43.1488	14.7953		254.429	13.3142		18.0017	51.5639		104.23	215.974
50.5323	92.3183		260.362	675.522		246.839	675.95		173.546	1030.03		394.566	1130.19		122.062	2552.07		170.884	3150.11		9.09027	127.942		153.621	2162.16		199.816	1669.18		366.45	337.955		140.96	47.0472		419.44	430.912		405.187	186.947		185.728	81.19		35.3475	23.1614		65.314	290.699
233.156	528.586		204.232	274.808		106.018	229.783		262.502	379.567		280.348	781.645		184.635	1613.32		38.4007	2608.38		124.576	759.607		74.832	962.637		133.315	1539.5		246.692	141.243		126.551	61.6264		267.53	213.657		175.545	108.983		354.943	504.083		24.45	16.9092		101.491	1548.89
233.181	730.78		279.846	719.574		317.801	1119.52		196.876	411.629		282.92	825.103		233.288	1733.75		166.375	1548.24		188.444	1128.56		116.31	1696.99		230.768	1458.67		244.517	64.5929		43.0139	58.4011		317.411	167.602		249.315	234.102		152.4	6.84431		141.293	759.607		117.212	641.586
198.333	478.86		326.104	838.517		263.121	740.242		255.603	1107.35		195.676	455.749		135.998	1584.67		97.0075	996.607		141.318	390.484		155.177	1470.25		136.975	743.05		137.546	39.0456		21.5215	27.9354		373.207	262.788		240.513	197.334		218.399	220.372		227.653	1088.83		10.7145	20.1099
340.277	750.9		161.701	585.205		192.087	317.868		251.082	590.077		156.333	102.437		239.685	2113.26		112.062	1756.99		117.007	2156.93		69.0735	1497.09		158.188	1263.33		317.534	150.512		217.229	117.84		111.822	217.565		301.179	244.896		76.2491	1.00769		113.027	7.47298		16.2065	109.098
178.073	337.242		209.936	335.129		185.39	476.697		193.509	269.919		263.407	641.721		193.155	1277.08		145.464	970.449		204.383	1439.13		101.698	1960.95		162.52	1928.08		341.272	329.212		161.446	150.237		258.121	350.458		167.855	88.632		364.702	333.331		23.0081	1.00579		84.0522	526.531
146.108	349.608		335.141	585.349		277.935	476.78		284.896	331.965		28.8248	7.34541		43.0124	36.9137		218.047	2364.32		190.2	2157.23		145.739	1594.55		143.296	835.333		68.8341	32.9224		87.5824	4.70853		193.57	176.92		408.948	463.827		234.726	254.518		38.0783	1.00589		83.32	256.467
346.49	680.235		240.369	707.341		185.435	512.388		229.702	161.741		135.421	270.688		191.459	1038.61		139.076	1821.55		151.936	2629.91		273.765	542.317		210.969	3684.73		287.702	238.184		92.4616	63.9448		240.217	69.4291		44.3445	2.27917		249.989	120.646		199.277	879		121.579	526.716
259.84	578.578		169.389	596.707		13.7831	256.377		190.266	694.804		309.808	1342.18		44.195	289.587		91.9691	1710.7		33.5294	1.00459		83.5187	1394.57		342.915	964.73		19.3686	13.1562		442.262	830.074		151.845	260.481		74.7298	215.989		168.297	271.086		245.094	1061.82		84.1141	920.304
407.627	1360.51		188.709	767.656		171.052	357.635		260.682	471.98		99.7587	78.9565		117.811	1781.86		129.466	1635.75		129.262	2654.42		127.466	2186.59		205.382	1084.47		231.989	172.41		191.615	59.5136		419.587	274.934		228.013	92.7545		35.5067	40.6353		169.526	1416.16		21.8346	55.1427
202.111	356.192		320.887	476.68		206.635	526.568		64.0888	29.5696		107.205	677.637		119.958	340.528		153.648	1696.27		113.003	689.042		100.904	865.964		51.8705	1357.97		169.342	91.8627		253.368	1244.97		356.907	198.907		326.78	560.571		197.888	15.9466		318.292	945.111		79.0285	197.798
267.116	558.486		335.659	927.48		150.872	329.952		258.384	121.378		45.2239	145.606		183.085	1057.72		54.6356	1712.26		164.886	1119.99		181.133	1626		143.337	1370.33		354.246	420.266		44.654	115.857		303.57	190.166		195.8	238.644		168.315	135.635		127.301	134.359		80.4743	256.781
209.538	382.808		249.464	613.242		265.955	285.797		234.06	570.226		168.155	671.852		164.37	568.704		116.314	3331.67		17.2525	54.5571		186.093	1346.19		56.25	1877.41		107.115	107.115		180.036	100.335		415.903	356.933		202.98	290.873		125.092	71.6215		107.393	136.913		140.604	1153.61
225.202	470.853		149.426	507.782		299.027	642.306		150.639	664.459		230.404	841.377		107.76	1751.45		103.486	748.609		199.263	840.286		139.555	2309.38		165.534	874.066		335.718	443.678		282.285	235.81		270.089	163.214		364.293	335.965		220.465	256.889		176.131	572.208		152.464	888.778
305.774	650.917		309.667	1248.43		270.906	782.989		315	847.224		214.438	728.705		173.589	1301.73		102.563	1053.68		91.9401	507.8		104.655	1568.71		155.439	1395.35		258.702	109.094		246.675	397.334		317.567	267.68		174.248	159.26		358.35	259.228		176.149	1777.41		28.8753	136.87
198.578	233.477		245.111	586.501		304.551	980.557		275.263	493.917		165.244	263.786		257.876	1615.42		135.554	1195.16		245.076	2301.22		126.431	1527.16		73.6863	1037.11		154.96	183.839		233.74	564.346		376.764	309.123		214.355	166.632		230.63	158.072		102.731	1074.57		60.9223	201.515
337.61	758.539		283.069	879.185		301.845	1102.26		326.585	472.229		245.506	440.523		97.6229	822.873		118.45	1206		201.085	1481.04		42.5867	523.742		123.043	583.23		127.149	46.851		246.735	105.936		338.24	280.023		261.277	177.473		222.488	222.488		11.8637	128.64		63.1695	345.771
415.216	2096.04		174.175	405.67		238.97	536.916		174.053	140.259		115.333	110.261		125.586	239.989		184.059	1456.78		232.217	1481.09		115.592	1912.84		271.553	4534.3		194.054	224.09		202.46	136.29		326.322	353.836		187.432	135.588		218.529	130.874		147.231	1746.7		106.446	742.816
144.974	184.824		312.552	911.52		171.4	762.865		387.586	803.108		214.543	729.062		133.757	687.47		249.91	3129.25		285.597	2047.49		122.006	1487.03		186.152	2289.35		214.258	171.112		161.736	85.4008		231.859	112.908		236.839	259.129		207.056	180.923		336.861	1685.27		63.1806	392.241
350.113	606.024		148.161	139.12		304.871	873.269		507.728	1130.54		226.471	819.609		157.269	1411.79		156.558	1565.58		216.11	1403.38		131.127	1095.39		200.076	1000.95		222.13	168.079		157.524	191.992		83.9136	9.77775		71.619	61.4641		236.971	189.252		164.064	806.155		28.1312	201.677
131.354	229.419		301.539	782.358		313.287	421.549		288.106	607.815		147.082	990.11		91.6853	1039.89		100.759	2912.2		101.523	1680.02		114.59	1528.08		92.3411	1528.08		285.857	512.927		86.2481	22.7837		394.206	272.626		79.07	109.304		236.988	141.929		127.546	2288.62		93.8947	495.789
246.545	340.816		234.422	683.664		163.96	588.064		220.064	979.458		241.239	981.347		211.647	1690.27		256.772	2784.23		216.125	1366.11		162.755	1135.76		218.991	1514.5		150.946	46.8822		158.997	128.127		225.71	164.752		29.9373	26.1589		126.298	47.3821		33.1007	3.49362		128.644	922.272
98.5118	1.003		234.447	1101.33		201.656	433.154		256.503	761.637		156.695	819.982		104	876.625		152.406	2164.44		91.9659	72.7888		116.694	1584.39		213.333	1475.38		247.56	201.296		70.1352	24.9297		401.389	341.392		171.424	115.397		281.233	281.233		104.688	621.35		71.7018	649.473
295.166	438.471		312.651	1043.51		171.526	191.075		309.993	512.981		245.713	620.542		181.65	1137.92		182.449	1697.82		32.1078	26.1076		54.3369	1931.42		79.3207	1614.29		214.393	111.187		153.389	107.04		290.373	76.0195		196.219	243.495		138.194	19.1035		181.222	1583.5		138.325	346.209
359.765	426.813		126.05	384.52		235.047	509.439		226.32	571.568		114.396	736.216		127.911	779.944		232.608	614.469		70.8559	416.78		184.674	1599.21		49.6909	568.684		333.144	288.491		128.145	40.5229		151.957	105.091		187.597	276.181		358.601	237.096		104.807	891.407		85.9149	1421.73
379.727	845.528		5.71267	4.6451		322.047	939.212		321.506	648.45		82.0154	182.621		161.622	2556.93		218.422	3582.12		122.651	1366.3		112.622	932.378		124.374	1277.76		351.629	481.729		146.68	10.8033		215.814	138.891		212.786	281.214		149.893	54.2469		111.641	1397.91		65.0596	1863.56
123.369	179.998		336.036	1194.45		216.816	421.845		296.516	690.615		61.5093	820.24		258.04	2024.03		123.942	2735.07		169.556	1429.2		111.625	1949.62		154.346	1475.58		185.676	80.4405		251.638	31.7935		272.683	202.652		288.915	237.046		148.582	138.266		93.3429	240.015		72.4824	18.3053
251.09	260.289		52.2183	30.9927		199.991	474.254		169.776	371.295		296.869	827.709		262.742	2401.41		95.4887	2069.61		17.7361	1.00639		161.412	1475.27		202.161	1673.66		114.244	96.2975		96.1321	1.21459		249.236	282.682		159.578	205.281		230.946	330.949		181.618	985.222		43.4117	284.455
115.853	37.301		232.421	436.227		233.082	679.756		299.279	537.01		49.1419	6.79324		113.86	1059.55		128.491	880.665		52.666	96.2165		8.75639	100.212		84.4903	975.679		133.124	30.7281		161.986	50.7657		314.912	332.373		88.9431	60.4148		237.288	191.217		41.5553	1.00332		22.1141	337.491
76.6012	71.927		318.449	603.092		250.516	279.069		207.077	577.358		12.7537	14.8608		154.596	942.658		128.5	2433.59		139.13	1183.34		96.6875	1449.28		74.4963	1255.15		189.066	256.7		26.8076	195.676		416.196	265.451		252.495	185.969		500.622	750.397		167.537	606.323		97.5473	941.001
262.668	209.774		155.08	104.395		241.774	621.679		1.33292	34.8956		22.6805	83.5716		186.756	1245.93		97.2492	2478.2		87.9463	131.825		200.372	3760.76		113.696	786.299		283.437	166.72		285.557	73.4258		309.319	251.514		278.764	122.961		226.885	302.556		1.0036	45.479		130.113	1029.82
100.335	155.905		321.348	566.331		215.17	198.438		203.507	414.164		184.427	445.284		154.623	2176.27		60.9244	709.901		32.1168	36.7558		176.671	2554.59		128.958	2820.27		377.982	241.079		123.725	8.71191		443.274	303.815		305.01	250.252		276.589	171.713		87.7057	114.872		150.258	1243.96
423.125	942.161		32.1416	45.2382		241.945	300.238		273.919	461.514		230.954	956.564		136.338	1388.13		145.795	2327.39		124.908	775.462		63.3677	949.838		134.894	1815.1		243.274	115.313		175.718	51.246		701.303	688.8		302.29	134.543		294.595	218.937		300.746	186.71		70.5975	419.012
390.25	1088.07		203.172	184.033		215.276	519.767		184.401	547.544		213.025	828.467		258.221	2297.26		145.8	1825.64		194.094	3126.4		91.6304	2172.9		151.632	2314.11		203.243	273.478		117.237	35.1259		390.854	575.418		375.136	330.751		125.361	29.9963		255.81	1464.64		89.2004	568.924
215.557	356.707		80.4546	2163.91		215.299	470.853		224.766	273.948		164.122	429.669		170.734	1041.06		232.763	3992.91		168.091	293.583		132.522	2173.36		131.317	1600.51		201.43	114.296		150.824	216.133		177.125	142.735		27.8803	7.56643		176.46	322.377		146.489	2446.03		81.5333	446.289
306.14	356.719		310.112	1016.58		319.918	419.012		449.291	1027.79		239.483	557.778		32.9224	81.6624		63.7425	819.982		270.763	2048.78		178.33	1767.33		141.119	1719.98		117.426	152.422		280.554	613.565		272.769	242.669		111.397	45.7253		239.601	193.08		120.22	326.264		68.117	134.937
170.626	260.398		226.384	354.943		146.289	202.225		289.159	1176.28		284.144	931.459		98.6436	726.534		114.412	1381.99		134.251	625.009		129.007	1021.06		134.923	725.36		72.2509	48.6371		95.3416	46.0125		185.286	117.118		294.293	381.999		340.337	466.259		123.516	387.096		27.2175	6.51261
106.889	136.271		151.041	187.432		260.188	675.071		102.793	57.8048		310.908	1359.12		73.315	3836.57		36.8383	1553.46		180.651	2659.55		121.161	1490.07		92.4778	1087.3		421.21	508.78		61.9174	21.6163		408.891	485.094		241.467	313.429		25.5243	98.3766		99.5873	960.68		28.7277	282.156
133.846	209.855		131.987	517.942		347.052	611.628		235.172	461.693		194.818	948.701		149.227	3701.51		161.042	3717.25		172.712	1958.89		172.083	752.25		138.623	1158		145.749	113.3		75.4737	23.6532		193.822	51.201		241.493	98.238		202.033	37.9193		91.8465	694.975		73.2094	1147.83
133.856	105.944		245.532	1163.83		233.633	369.618		281.58	378.886		58.3723	453.766		129.239	795.163		194.537	2167.09		149.573	1131.77		151.733	994.229		124.444	765.662		374.781	348.761		499.027	624.856		472.213	360.537		273.91	205.403		219.083	152.883		74.0164	41.9986		104.94	634.146
55.4441	33.8074		180.866	115.357		277.184	950.44		462.003	382.484		129.981	205.635		149.264	1213.7		133.343	1218.73		171.184	1238.33		225.409	2116.54		150.343	2041.24		118.587	49.5599		142.96	89.5552		370.424	208.305		164.046	44.9228		168.789	68.6623		70.764	103.246		46.2898	105.891
209.906	353.662		378.181	625.82		306.022	564.128		237.481	558.112		138.447	403.764		202.716	2984.41		254.83	2942.73		182.321	1495.89		119.03	1477.09		134.975	1179.39		216.671	304.957		84.0994	13.6688		70.155	44.3445		186.067	199.949		369.189	470.671		44.3351	1080.11		30.6065	13.6223
32.9177	38.3563		286.178	637.224		287.358	520.279		369.085	792.788		271.811	1028.95		100.512	360.499		152.668	4143.25		286.028	1908.21		143.782	1784.24		196.952	1424.74		63.2005	10.8417		357.873	734.902		265.582	164.88		154.047	167.036		289.608	241.928		27.0574	38.7735		53.9433	109.782
219.647	415.976		281.194	425.298		244.423	160.158		250.728	316.786		125.436	680.451		109.987	1520.43		70.4483	982.657		278.462	3074.21		172.137	1866.51		337.907	4045.04		248.124	220.743		92.0272	67.1734		206.461	215.958		283.984	406.952		158.539	150.21		9.0339	1.00635		68.165	323.104
167.713	401.305		203.435	444.908		331.871	706.471		193.278	426.513		114.65	67.4382		99.6362	1281.72		121.955	2054.76		32.4479	247.742		80.1727	934.185		221.46	554.285		291.761	211.058		1.16293	50.837		131.687	172.476		99.1466	28.1451		211.446	325.611		40.9407	11.3126		123.508	960.107
223.838	443.414		342.855	770.324		564.227	1587.35		408.015	976.297		198.473	558.368		166.375	2179.1		133.456	1447.08		49.5339	288.753		138.789	3035.27		150.443	1159.02		478.539	340.001		44.8457	48.6269		227.949	154.835		117.628	67.9564		186.441	61.1177		86.3784	2408.34		16.4741	25.1417
102.376	111.008		271.4	504.824		207.925	340.996		289.914	699.973		123.226	99.3005		214.092	1090.52		63.8322	1716.83		168.332	2326.98		98.6158	415.859		136.3	1425.69		257.277	220.798		122.819	95.4753		354.234	480.953		161.156	4.45299		295.093	202.254		156.404	283.179		91.0561	1247.46
137.759	535.75		211.029	222.73		164.573	193.496		272.252	223.374		239.77	724.875		162.003	825.19		103.751	1396.04		214.641	637.336		116.999	1246.02		186.743	1138.68		216.923	235.213		132.001	155.199		247.204	219.925		148.629	31.3562		71.8941	11.6851		52.2201	49.4766		62.9838	33.5577
277.896	635.707		299.794	791.95		197.022	569.445		320.121	471.284		90.778	211.431		160.563	1562.89		105.638	1085.27		199.753	1638.91		161.741	2062		114.901	1118.42		209.279	170.17		293.933	256.835		304.028	214.077		142.103	18.9498		20.0471	1.27861		1.4052	13.434		92.735	256.242
489.924	1577.4		259.62	1527.11		19.8809	108.822		251.143	219.446		334.54	1126.66		201.092	1481.09		146.036	1895.58		185.891	1525.18		108.891	3262.53		161.798	1170.44		193.019	106.608		210.733	577.075		202.838	58.1005		179.549	26.6721		183.233	103.04		1.00759	27.3449		157.662	1270.51
202.959	428.18		429.715	1145.41		326.058	719.523		484.344	968.134		49.7102	55.3758		79.628	970.518		134.695	1947.63		127.416	2837.15		87.7612	1280.46		188.596	1533.52		305.408	173.295		59.3212	13.2089		341.776	175.662		266.73	245.989		251.082	292.564		184.13	981.038		16.0535	1.95663
364.254	962.232		237.347	914.788		300.714	959.533		255.756	267.521		176.702	568.924		99.7272	1680.26		271.677	3823.76		161.02	2147.23		120.241	893.605		151.995	1089.67		155.57	109.543		169.942	257.033		265.694	193.938		813.697	948.132		400.952	442.651		123.972	141.879		94.4415	2385.1
175.829	327.055		302.599	533.287		175.305	475.76		320.279	909.186		213.454	765.581		174.187	647.633		164.197	1541.77		117.562	723.318		96.9054	877.767		227.869	1225.05		148.734	174.873		336.837	604.403		275.437	185.416		250.472	85.8846		121.225	62.8689		116.509	33.0739		112.14	796.755
307.174	833.639		313.739	724.186		183.375	246.744		292.749	298.063		356.456	1424.19		39.4912	238.644		203.78	1845.83		205.353	2436.23		145.259	2447.41		81.7428	1070.62		375.797	411.165		243.709	482.777		431.866	409.178		167.106	56.2778		173.735	66.3619		112.436	269.036		148.208	945.276
357.949	895.897		140.91	2229.27		290.118	1128.28		176.926	50.2246		105.847	205.94		195.827	1366.54		167.201	1187.96		254.875	3191.41		85.4488	2063.09		201.014	2829.2		255.306	148.829		133.409	48.7174		214.13	114.088		257.377	118.75		211.81	303.527		99.213	940.007		123.812	1283.47
405.998	887.906		392.89	965.819		7.06869	22.7589		376.645	746.117		225.345	246.553		238.686	1455.4		109.581	1487.81		45.335	51.4187		123.573	1452.9		145.428	1620.03		198.501	213.311		82.0962	25.2699		219.994	288.137		340.157	269.226		161.736	38.7001		108.554	1037.8		100.734	339.25
15.9366	4.52398		75.7604	79.9613		267.596	700.564		133.884	282.454		71.2729	209.737		128.343	1015.8		96.6194	1966.34		19.4653	487.191		267.859	3539.98		117.217	1161.67		331.731	454.47		69.8372	48.7346		240.716	49.8782		171.719	23.106		121.293	117.007		79.2705	286.883		119.562	980.97
256.709	587.241		248.413	316.697		360.081	726.254		497.837	1246.02		207.866	590.077		29.0995	1152.24		57.87	1384.71		83.6129	198.277		138.92	1427.2		218.055	2029.16		223.398	190.006		205.613	109.55		234.406	153.594		62.1482	20.3729		188.49	206.229		75.1588	758.379		97.2254	504.224
216.451	735.546		1.00162	20.7544		303.527	663.806		262.881	380.115		213.574	353.426		9.97971	398.732		69.9062	1570.65		108.535	1047		221.772	3838.73		72.1446	1226.51		37.6433	69.3925		182.95	176.484		195.855	249.691		250.56	171.731		78.7794	64.0573		165.879	316.987		89.6682	577.075
333.354	592.796		211.379	751.35		295.457	700.638		191.891	223.595		314.436	1058.95		15.5085	97.1505		124.348	1571.09		196.523	3401.69		68.8824	101.409		140.431	1509.09		267.464	251.143		102.902	19.1406		395.037	342.088		10.5664	3.08157		140.097	55.9745		170.422	875.916		55.1736	504.277
144.505	643.162		69.9284	134.837		157.43	88.5293		112.888	280.013		37.3049	65.1559		26.8546	82.6608		183.072	1932.23		182.892	2189.37		131.636	2027.09		135.478	361.119		430.836	484.276		62.1898	33.1346		204.922	123.833		252.842	82.8847		370.112	353.836		137.348	656.914		129.679	527.529
63.1894	1.00872		233.551	524.74		215.693	606.813		262.936	344.38		244.449	292.626		210.659	1995.92		107.7	650.826		82.8993	483.254		149.306	1376.96		126.09	1272.29		277.301	272.357		137.241	154.264		291.077	273.315		37.5639	52.8698		68.8486	19.8991		23.9905	1.00261		86.5207	448.708
378.459	749.711		121.127	434.438		197.167	535.092		285.126	306.399		170.698	909.474		156.563	1261.65		33.7551	248.614		79.2593	392.973		136.468	714.133		64.8473	690.615		34.7235	13.9988		205.758	246.31		256.664	288.501		196.585	111.547		130.402	150.586		219.284	1168.34		58.7838	159.533
358.651	615.244		356.468	876.286		195.409	300.915		258.303	688.51		251.311	1246.02		100.762	1808.03		215.314	2003.65		193.114	1198.9		132.839	1590.2		417.394	460.803		317.433	376.592		292.235	352.991		136.798	185.735		271.773	362.415		173.937	172.379		1.00275	40.7914		106.491	1154.7
346.001	1134.23		86.8593	274.673		353.911	167.755		129.239	69.4804		246.909	934.677		155.172	2087.95		173.521	2554.59		221.024	1487.87		507.426	6240.45		72.2559	1092.85		217.581	65.7793		259.996	233.395		1.0078	1.0078		47.0522	1.9488		236.184	100.498		99.3844	3596.76		113.443	449.196
130.984	375.188		240.065	300.598		347.662	753.52		253.814	516.545		206.273	612.489		208.831	2735.16		205.882	2096.19		165.756	829.256		137.715	1955.8		187.478	1538.2		295.426	366.605		112.642	30.5699		250.024	281.037		8.9943	82.949		183.614	110.957		45.04	56.3969		9.91466	37.5321
453.238	843.059		176.926	467.376		287.844	525.866		263.269	370.541		133.964	443.118		115.365	2861.58		148.944	1313.21		106.679	923.802		141.487	927.089		140.638	1892.38		186.75	122.367		175.04	104.829		252.292	176.057		325.519	257.64		88.6164	38.7382		66.3153	99.4019		102.793	44.1343
264.23	147.257		225.678	544.881		199.095	357.246		94.4481	550.577		122.475	195.512		132.056	2785.98		86.8287	1865.07		132.387	1076.47		138.969	1493.37		165.36	1054.67		175.391	37.3364		600.259	1029.71		214.596	58.2391		349.818	403.963		290.618	100.551		58.504	1.72161		9.65445	11.3512
283.974	433.383		317.645	511.651		390.895	1181.76		265.899	1062.38		186.927	332.408		76.3105	261.662		137.377	1200.38		179.751	1156.82		132.862	2753.01		86.5359	1714.24		213.777	75.307		65.0963	15.4368		842.173	827.159		162.87	68.6817		260.948	272.951		15.7397	8.08971		98.3004	399.88
294.418	358.841		164.747	682.345		303.89	658.648		348.492	571.527		249.376	555.279		156.749	905.576		158.673	2193.46		148.855	524.37		118.205	2258.84		103.613	955.556		211.892	249.131		287.186	127.821		392.172	291.454		181.478	142.349		59.1613	25.401		172.222	657.839		111.5	151.386
222.801	542.795		123.547	353.886		159.031	560.217		199.55	92.901		236.291	894.484		134.529	537.499		103.974	1290.26		207.669	2577.04		136.506	591.385		241.467	3220.02		347.589	272.645		438.332	731.914		85.0109	140.678		2.17275	49.7032		306.829	256.314		15.0597	12.356		105.713	470.505
211.155	491.801		180.277	431.366		199.151	145.367		358.112	748.74		242.797	767.791		129.784	1286.22		103.982	1572.69		98.446	1167.93		206.469	2009.72		161.105	2480.89		231.899	236.109		154.417	196.862		185.943	50.9189		322.797	237.748		335.718	326.78		103.239	190.313		20.0224	26.2243
1.24234	62.1525		130.43	227.805		1.80454	6.70934		293.851	715.889		197.431	416.517		234.989	947.364		108.78	976.504		85.2537	524.537		154.835	2516.56		100.928	1186.66		272.683	180.29		223.304	120.051		194.591	85.8332		260.151	200.422		306.883	256.359		60.195	180.353		113.628	1461.7
264.51	297.319		244.904	586.007		258.82	420.664		371.295	1273.14		113.043	105.194		161.133	1346.04		103.072	1412.08		168.89	758.486		119.29	1634.26		164.052	1176.12		172.367	183.569		188.245	89.2287		200.005	143.387		164.457	60.0555		164.996	142.88		21.5905	1.1818		8.99398	3.02897
101.959	158.428		298.514	624.133		179.02	309.873		180.86	222.426		197.521	695.805		164.069	1716.16		102.157	823.221		86.0573	738.553		149.374	952.713		196.398	567.642		309.308	383.832		579.475	1068.22		143.392	129.884		272.204	277.145		357.623	435.875		214.07	602.246		99.3354	616.699
250.666	441.764		354.159	969.837		285.797	1101.53		283.685	631.673		187.183	503.447		218.813	2372.63		94.2227	2466.75		167.454	1158.08		107.092	1270.51		284.004	3163.73		317.835	213.957		217.405	183.253		241.655	209.264		289.914	284.745		195.773	117.245		97.9252	683.352		191.628	219.307
244.079	553.349		298.556	733.923		234.644	398.913		264.035	1344.91		159.221	1151.79		213.018	1114.72		116.933	1660.66		253.288	1077.76		175.638	1317.1		152.727	1763.66		236.225	202.731		175.2	5.74327		407.196	547.911		353.364	189.972		55.5766	7.82221		155.058	811.417		105.85	434.484
181.401	437.978		405.372	870.732		243.308	660.313		271.267	897.279		238.669	613.694		66.7778	698.496		115.89	1645.85		170.524	2357.27		130.535	1071		108.524	1421.38		212.064	263.158		195.175	27.9688		291.957	425.972		176.789	134.98		199.361	175.773		65.9874	4402.3		29.7864	1.00314
203.923	426.363		298.577	747.298		238.979	603.535		198.061	15.3966		190.674	370.983		124.221	1010.07		64.5929	1768.83		135.008	719.32		424.093	1534.81		207.398	1612.24		132.853	105.15		121.195	30.0619		310.941	181.26		176.802	61.1715		111.113	11.9403		157.9	2366.81		35.6694	22.7501
246.345	442.028		115.086	164.92		307.475	1007.94		241.416	685.318		156.459	391.595		44.5551	140.895		28.2374	959.567		115.886	794.269		112.034	2179.78		216.961	2867.32		263.195	96.1119		143.797	49.3067		194.846	243.976		282.255	195.203		96.23	42.83		185.657	1696.87		9.51008	19.181
133.686	524.61		277.876	531.009		182.551	118.545		147.21	81.3066		230.356	690.179		89.8669	1334.98		180.176	2535.91		114.852	787.185		72.7556	607.773		186.211	2290.08		263.25	113.027		408.23	525.146		369.085	252.967		253.439	197.015		69.6195	72.822		122.768	104.417		62.8799	3441.86
47.0953	15.5779		192.181	978.908		177.71	361.664		132.167	421.726		249.788	920.401		146.077	1641.97		69.4511	1022.46		290.118	1326.57		162.008	2609.57		148.781	558.171		227.973	282.901		160.209	86.13		181.363	252.976		306.14	317.355		309.873	301.623		105.368	41.7219		108.902	1041.13
154.427	725.437		21.0275	39.8228		179.322	174.548		192.863	572.67		152.448	577.095		182.924	1075.97		64.6406	1505.54		7.39332	147.782		104.267	1225.91		311.083	2075.37		242.797	187.052		93.3955	14.2534		650.734	519.693		229.581	267.511		232.38	190.661		15.5167	218.391		126.939	733.356
223.312	148.981		223.948	847.759		307.626	1045.38		237.196	273.91		57.1948	1250.84		155.592	771.438		131.571	1224.36		209.892	1159.27		87.8908	2199.79		122.088	568.383		489.769	670.981		393.929	706.844		600.344	497.014		206.099	295.342		278.198	417		46.5129	1.90922		35.7133	47.6245
289.904	492.859		256.341	526.402		316.062	812.696		211.058	248.15		172.93	904.942		96.5989	656.151		76.7063	1990.19		124.602	1108.52		28.5547	405.528		231.321	1266.18		183.749	208.407		200.732	107.916		314.226	279.551		290.108	164.614		133.072	298.986		94.6734	101.737		98.6852	525.792
269.966	869.204		387.735	911.232		218.613	518.414		278.98	465.832		119.637	410.226		167.218	1913.72		143.984	1937.41		70.0737	823.887		167.967	1024.19		98.4425	837.279		245.051	315.232		105.076	64.0708		262.502	178.305		169.128	51.1309		243.12	216.292		72.3293	192.795		104.179	943.652
167.625	360.056		278.052	903.327		513.826	1381.99		181.203	308.059		173.015	598.613		9.6616	21.5132		120.338	3416.08		246.9	1588.97		169.49	2407.07		279.462	1831.17		247.273	306.851		154.808	227.909		450.321	475.291		225.543	185.051		245.437	324.365		36.1943	44.1141		46.3827	59.6665
298.116	544.633		460.157	1481.56		266.505	615.158		167.218	257.504		241.374	798.403		174.941	2270.77		100.536	2046.06		170.776	2081.44		163.507	894.987		173.503	4151.58		142.865	146.773		193.911	180.448		173.576	88.4141		287.581	463.224		126.174	106.353		162.572	1084.58		96.1119	373.784
211.833	773.558		131.816	630.457		176.236	112.404		269.415	1029.09		212.823	805.645		77.8709	319.637		121.447	1389.89		130.398	1202.58		226.035	2200.17		168.89	2720.41		489.906	357.597		172.573	68.3328		155.828	32.5806		238.091	158.841		220.411	144.424		167.03	843.178		107.07	760.729
235.993	306.323		212.399	826.029		201.748	346.087		393.319	993.319		201.67	691.51		28.4435	1.00198		86.3026	1493.84		81.694	901.901		127.113	2610.3		151.621	1985.85		351.308	261.085		192.309	122.656		176.746	337.753		158.852	136.329		54.6777	44.4597		5.09547	10.847		55.0384	251.665
211.87	1069.53		101.598	201.261		161.127	392.544		349.928	916.111		445.111	465.585		281.977	2272.29		28.0426	1494.11		118.151	2361.67		141.606	1620.6		186.474	908.068		301.507	242.967		190.654	123.807		170.542	255.63		185.11	113.892		13.0846	3.42555		115.535	327.974		28.2891	37.0515
70.7341	39.7767		185.624	275.746		453.334	1037.04		272.032	687.01		109.431	250.331		141.089	633.633		81.0535	1130.58		131.622	926.796		159.176	1182.96		155.779	1011.6		172.634	146.829		60.8477	101.602		363.182	175.274		311.905	183.465		243.393	296.651		64.3908	42.9578		43.9875	140.358
256.008	658.278		117.336	324.218		205.468	273.997		106.765	91.6272		165.523	313.474		105.836	1168.42		104.311	1726.15		212.049	1099.71		115.151	871.313		164.428	543.886		130.631	242.984		163.667	160.749		326.081	108.834		93.4546	135.132		31.5951	36.8151		125.286	567.743		126.006	789.344
183.581	347.674		216.33	266.048		29.9805	104.666		331.731	924.909		123.03	523.502		88.4141	1137.36		124.878	2386.35		185.292	847.253		109.109	1957.79		108.719	2314.35		112.121	104.336		115.248	102.53		197.063	213.679		353.786	459.221		156.662	85.752		211.133	948.199		10.4322	119.39
329.432	380.422		270.896	762.117		355.829	890.591		242.183	484.089		33.6956	1.00053		202.282	1117.24		204.807	2473.86		135.26	1023.47		212.294	2805.64		191.615	1030.14		172.67	197.611		116.31	156.503		376.605	300.767		151.904	81.6653		224.506	163.874		14.0876	16.713		137.908	1141.72
341.536	918.594		301.782	826.406		158.4	137.169		217.42	759.046		322.184	770.921		1.26761	240.065		165.071	2496.65		178.769	1820.14		128.293	953.449		144.994	2022.47		162.168	67.1663		179.133	45.6485		260.481	356.857		213.822	183.504		33.0589	26.4017		1.62772	1.00148		109.163	512.801
193.802	298.441		234.636	125.014		164.324	382.727		297.958	712.955		127.587	246.015		279.767	2005.7		157.828	2201.49		120.355	996.397		111.109	1172.7		68.1146	1449.99		159.288	238.761		134.336	37.4545		373.299	292.811		227.725	178.625		189.338	62.0672		142.239	1347.66		110.176	508.334
244.87	390.895		278.491	697.025		231.321	891.564		401.009	976.95		100.081	186.159		104.969	350.347		165.105	971.164		200.972	1051.68		98.8515	1271.62		112.721	868.409		278.247	247.542		194.251	182.398		260.554	277.486		183.523	121.34		264.109	232.861		186.316	1095.93		50.8352	371.061
169.354	367.056		291.352	532.276		274.48	372.669		317.433	1918.24		262.04	813.869		157.347	2699.19		111.156	1651.23		115.078	1440.95		157.806	2030.01		172.034	1586.57		171.208	124.97		31.8594	43.2563		145.213	53.0282		301	180.264		250.287	159.634		12.8862	1.00173		49.9377	33.3155
193.822	459.625		281.115	842.261		340.636	579.108		309.004	846.182		168.646	414.573		255.765	1883.77		118.421	1295.66		225.94	1956.56		185.565	2962.25		179.973	1349.61		315.653	420.93		143.096	33.6295		210.01	180.233		142.685	157.524		209.095	294.293		174.972	627.561		117.365	440.307
253.867	272.808		47.8185	18.5969		359.537	822.468		314.834	516.328		59.9498	8.82585		81.6222	1234.51		149.647	1072.84		204.663	1150.9		87.1741	1578.34		75.9046	1463.61		194.251	87.2383		216.542	179.271		190.233	190.233		323.525	204.498		212.898	209.102		64.5157	15.2991		46.897	58.7221
416.356	682.824		243.623	392.419		108.703	136.113		206.374	160.428		164.179	375.572		143.853	221.522		109.235	755.452		88.6693	1664.22		163.65	1205.32		225.401	2174.35		180.796	171.298		144.47	3.51961		146.613	100.487		94.3652	68.88		199.914	32.4923		173.619	3059.79		37.1217	22.0326
238.401	602.077		161.11	457.349		231.411	807.89		190.347	978.324		201.933	453.702		157.397	628.865		108.314	1457.44		170.986	2680.85		126.125	1873.6		217.451	1087.88		134.392	95.4854		116.428	1.00822		166.305	200.88		130.457	17.0866		155.411	66.1286		175.274	163.105		89.6337	762.358
208.327	412.686		191.163	418.068		242.089	579.271		387.395	886.195		187.96	799.782		44.6854	85.3918		122.866	2887.53		199.256	1071.22		192.505	169.728		104.947	1362.23		228.533	172.924		210.807	551.891		161.906	37.3718		303.868	357.271		283.934	165.517		112.844	1631.68		25.9074	49.9552
468.149	847.61		171.629	333.927		334.669	543.943		323.627	839.667		227.053	1156.53		242.413	1478.13		79.0756	1164.16		44.7813	298.755		156.547	513.179		85.3378	1616.16		134.449	63.1585		72.9522	73.6113		160.462	37.0385		27.7759	35.0939		243.683	124.124		84.6391	84.6391		226.479	171.37
150.745	1130.43		382.187	1230.52		227.333	534.265		202.752	236.25		126.56	259.895		180.188	1989.28		163.92	1859.17		130.608	1329.79		168.232	2106.52		277.252	3201.66		268.819	239.154		196.246	93.0214		195.711	125.953		153.47	122.565		389.056	177.897		18.6815	188.503		192.835	1928.35
228.005	591.572		194.701	737.045		186.54	223.304		114.028	90.2503		158.484	1265.69		208.122	1677.13		126.289	1595.61		190.574	630.369		187.413	3157.63		66.3433	579.7		163.92	212.771		194.523	40.3067		268.17	220.025		180.448	160.535		261.92	189.471		3.20526	101.359		80.6098	577.905
175.693	671.098		71.7473	53.8029		272.175	466.9		265.787	364.127		158.495	319.671		96.0579	293.027		130.924	1525.55		149.489	1366.3		199.606	2203.65		149.08	2060.85		433.033	697.513		155.379	48.259		172.658	156.393		178.845	24.5016		179.523	137.067		138.93	935.236		78.4693	453.334
84.0404	318.136		60.5192	11.0564		244.337	356.493		301.782	722.104		134.823	362.62		67.6473	570.206		78.4114	1998.16		218.139	2658.71		180.809	4404.92		190.073	713.08		299.509	156.733		220.673	189.384		395.064	481.51		105.202	79.6029		79.9078	4.10702		44.3398	88.6288		57.2933	1252.99
293.449	512.531		98.3697	77.8572		297.843	699.973		283.407	856.799		183.079	501.346		129.352	1480.36		105.512	2457.47		318.304	1481.87		129.629	1228.19		160.231	2117.58		100.872	100.872		129.852	42.9518		135.512	31.8471		338.739	338.739		198.229	184.466		127.14	3239.91		89.0308	414.485
280.564	464.282		205.679	297.403		237.882	639.808		238.979	413.657		60.564	186.421		89.461	2064.98		174.609	3397.26		162.185	1295.25		222.379	2499.63		108.841	204.282		181.018	104.578		32.8379	104.781		171.226	126.112		384.223	398.298		281.53	291.844		145.571	1249.3		82.1136	31.6484
192.316	508.031		32.5565	3.1406		257.949	397.222		222.395	812.128		95.8217	353.078		197.431	1051.91		174.627	2071.72		197.687	1173.32		141.839	2568.08		143.847	1438.47		220.65	145.887		205.758	154.297		304.53	261.351		135.369	531.214		198.242	196.467		76.2037	1272.43		109.512	1912.71
242.993	318.259		43.0275	48.3646		343.992	458.721		321.596	614.555		231.427	807.947		206.534	3296.98		109.4	1826.72		18.2327	122.737		348.712	3130.34		173.766	1003.88		210.954	124.085		168.824	96.6602		228.461	159.427		199.368	270.688		235.221	198.27		69.6805	140.54		80.0346	837.161
342.016	928.196		116.777	479.332		260.353	595.576		210.755	490.869		189.885	483.885		230.081	1441.31		127.479	873.727		261.323	1173.6		95.4954	912.959		213.709	2467.87		254.821	399.528		99.3074	26.7097		100.798	8.27014		212.354	228.197		313.695	209.279		35.4943	3.10145		27.2003	3.76009
51.2675	113.134		426.453	1397.96		350.36	207.946		315.918	672.511		36.2875	31.4237		60.2415	106.167		44.5064	1746.52		171.262	1227.8		192.62	2810.37		183.42	2535.55		119.713	36.1917		359.411	633.41		218.499	291.373		210.497	69.0034		308.113	299.91		177.585	1331.7		103.905	1915.4
321.202	647.837		150.232	233.436		328.992	454.79		291.444	905.196		133.729	75.2011		178.889	2610.03		83.5422	552.355		169.752	954.586		148.4	1713.7		120.19	1149.05		294.304	257.159		178.217	66.2616		716.39	556.897		58.7036	123.846		372.183	375.546		138.15	1432.11		150.263	1324.85
183.936	741.542		167.372	680.859		223.508	569.565		232.763	742.712		204.189	663.362		230.138	576.004		121.942	1230.43		241.087	2367.89		168.32	259.201		141.318	2381		191.122	181.081		107.7	122.152		208.941	159.528		307.217	296.36		106.611	61.0402		63.2005	43.7083		113.708	426.588
354.706	997.901		246.423	765.365		223.516	831.038		250.155	361.714		52.0352	40.0882		242.925	1193.65		73.6941	874.282		205.065	517.888		118.545	1444.85		169.199	846.48		330.832	509.457		141.119	68.7204		278.686	286.308		50.8405	65.4011		211.2	231.077		57.2569	51.3988		117.877	1096.93
224.373	283.486		217.275	875.947		160.248	344.21		94.7165	136.956		136.233	745.698		14.6819	206.643		132.237	1287.17		109.262	3549.67		132.098	2888.95		290.291	2381.75		289.098	264.23		393.832	611.951		286.348	304.957		195.958	141.755		310.941	125.356		96.4934	155.428		128.976	975.92
208.853	149.73		239.88	434.316		397.502	909.314		307.744	537.499		300.661	1190.51		192.303	1237.6		173.216	1947.01		92.1014	1228.19		71.6616	999.58		80.2375	1280.86		173.149	90.6086		40.0994	111.802		339.738	271.323		285.927	301.782		218.952	213.123		167.089	2168.85		110.7	900.127
180.866	913.023		84.5052	353.165		258.139	130.31		214.783	441.063		244.483	884.795		226.225	2884.1		119.806	1395.99		155.188	417.394		169.996	2206.58		195.491	1414.17		109.45	85.8513		341.14	442.807		220.643	313.352		508.477	374.506		385.885	297.288		131.072	378.832		113.732	1137.32
212.667	518.105		162.956	272.099		285.006	651.971		79.8824	736.707		120.203	344.307		70.9006	339.108		146.031	474.421		87.278	1112.69		248.054	784.416		72.6866	910.146		173.161	103.704		176.957	253.582		276.306	140.742		278.335	336.201		200.132	252.86		176.404	407.182		103.022	1244.4
234.792	345.662		295.062	328.691		223.618	596.058		243.735	396.146		270.156	951.677		177.473	920.401		70.4782	1209.01		315.885	1961.09		108.439	947.53		143.994	1452.95		487.225	457.495		262.954	149.206		201.72	228.79		192.498	51.7743		322.377	297.309		36.8877	48.75		44.6336	148.97
333.564	716.491		183.188	595.136		280.023	707.192		278.98	588.561		178.625	525.645		162.225	1205.62		63.274	1597.97		189.225	2348.17		187.722	2227.06		190.327	2257.97		407.082	133.446		227.789	251.479		205.389	191.129		42.866	26.374		142.229	138.442		117.715	407.283		136.166	415.377
333.681	1045.74		104.888	255.531		197.264	126.953		310.886	599.456		190.246	854.398		128.424	307.292		122.015	698.594		196.164	729.343		97.3687	1219.2		134.053	1402.2		250.472	158.322		190.307	86.239		184.511	104.696		283.427	406.154		203.844	255.243		77.2145	1126.58		23.36	39.3582
299.593	691.534		165.943	244.303		223.752	350.816		191.291	378.939		181.918	9.95768		192.505	1551.29		151.429	2644.82		110.319	259.265		179.549	1459.95		234.159	1904		241.638	337.051		181.957	90.2154		246.128	246.128		291.189	342.363		73.1141	284.344		163.231	733.073		47.5475	32.5886
425.552	842.999		141.149	544.02		149.285	75.3599		359.081	382.417		105.106	314.912		249.919	1195.33		112.543	1627.32		75.614	374.899		135.873	1230.74		159.064	701.623		196.53	106.611		141.482	167.849		158.411	119.865		194.271	125.027		241.902	61.0918		23.6076	88.5666		154.482	1690.21
294.325	750.027		257.876	1244.53		231.997	258.439		239.576	594.256		204.541	498.309		37.1269	147.01		182.956	2093.83		37.8393	268.847		144.713	1383.49		195.649	2199.17		302.663	167.165		85.5329	42.0281		211.274	25.2913		236.789	52.7251		154.308	109.635		122.441	1363.96		99.4404	868.898
226.781	276.404		127.861	340.816		38.0689	1.00565		196.585	322.4		213.972	618.436		123.938	1044.68		90.7236	1300.08		174.59	1144		119.81	1701.52		108.064	1507.34		289.383	274.18		120.393	12.0393		211.371	253.029		28.0938	12.504		198.536	111.645		240.471	1258.38		4.19351	2.74779
198.187	806.212		264.957	633.99		256.278	468.198		271.773	422.292		265.554	688.994		151.073	783.483		133.635	1502.1		166.918	1274.43		114.545	1583.44		116.13	2609.2		337.218	411.006		221.951	74.0788		438.024	411.296		79.7565	16.9782		188.119	171.937		159.07	412.715		52.9853	3730.89
192.924	203.621		221.343	142.449		187.183	122.651		403.735	1146.1		200.951	707.888		271.086	1284.96		136.113	1178.69		124.055	421.564		162.681	2331.23		148.073	1634.72		316.652	328.252		188.781	90.2915		78.5994	38.6212		210.696	131.987		213.371	123.269		43.9752	26.1003		91.7175	363.169
274.045	610.208		289.934	579.536		218.124	775.326		343.508	1038.5		64.7088	12.9343		22.6471	112.286		101.163	1067.73		79.8403	318.996		147.371	1287.71		208.422	1535.08		18.627	83.6542		135.345	65.9088		183.085	213.333		31.3002	1.00776		181.51	112.686		7.8951	134.223		27.9866	63.448
235.196	538.029		181.631	353.388		234.43	541.122		217.374	255.576		193.897	560.414		228.533	1444.54		158.673	1349.56		194.516	930.344		123.126	882.71		149.437	2301.22		274.306	264.612		245.059	67.7138		325.657	155.757		206.969	203.279		331.626	386.416		155.069	581.759		106.938	167.666
220.884	325.186		97.6607	125.63		245.24	653.69		63.3967	95.8858		204.663	187.058		192.646	955.154		95.8892	941.797		25.4776	333.692		165.686	2893.83		159.165	536.032		233.321	167.271		130.585	74.7665		248.658	262.446		234.759	162.355		154.411	76.5581		134.312	174.34		153.249	1059.85
325.232	931.59		146.417	133.823		199.417	254.232		295.166	884.359		329.721	708.236		410.111	2836.25		95.0373	1097.47		232.869	1810.24		133.54	2742.29		263.407	4319.88		297.571	239.795		218.07	93.6287		322.775	297.676		117.455	49.9779		553.992	651.353		42.863	19.4237		90.1521	267.69
184.564	92.3346		221.561	146.489		402.221	863.965		193.428	65.7307		180.524	521.762		241.239	2089.04		58.4752	600.745		173.069	1055.3		66.2126	1627.67		97.062	1110.82		223.162	194.997		166.533	49.0061		223.296	157.231		179.259	114.332		242.183	292.533		95.569	604.085		70.7416	206.309
33.7218	20.7478		335.129	809.141		216.36	266.085		164.521	277.194		214.22	887.253		127.385	1431.86		89.2569	634.168		198.075	588.147		207.544	1642.66		114.136	165.036		173.497	195.017		240.825	84.0758		178.336	106.803		169.847	79.0728		484.106	595.366		100.882	1369.71		136.41	1304.11
126.569	97.5095		91.7885	34.7467		330.357	672.323		265.013	337.86		206.686	754.764		64.3117	156.678		124.523	1190.47		192.808	2090.65		89.9271	1288.67		90.3453	230.227		366.038	446.132		106.23	18.3878		244.328	292.482		145.77	239.062		130.251	290.026		117.558	73.6422		32.6436	1.0048
22.5083	76.488		177.019	332.245		571.888	690.784		172.204	1078.74		145.54	665.486		56.7045	964.021		93.4053	1988.37		145.897	873.758		158.489	1687.89		115.191	1260.33		195.072	106.777		1.00664	38.1063		255.576	462.736		79.7928	81.2412		155.938	41.941		5.82901	723.344		11.6053	62.3914
65.6544	46.2296		63.4971	102.279		196.116	114.324		255.828	623.256		153.616	665.509		155.292	1729.91		92.5885	1834.14		176.236	1893.84		114.695	1336.44		77.5462	911.744		151.648	113.72		388.021	436.151		161.554	28.9883		226.527	18.5858		142.564	4.93258		8.13209	76.3587		3.01116	98.7094
276.872	758.192		183.562	380.355		368.126	857.4		211.803	292.791		163.604	665.533		120.727	2185.83		172.24	1212.8		207.215	1596.39		6.50986	18.6467		187.242	2365.73		308.7	450.4		64.8064	13.4284		200.485	179.973		89.7059	23.9113		341.212	520.737		96.4866	392.502		16.19	115.03
276.911	622.161		172.41	629.595		252.327	402.799		240.251	663.852		23.2388	4.85877		122.922	1297.38		154.634	1212.93		322.002	2148.21		138.598	1255.42		230.316	1666.09		323.036	240.074		123.846	18.9007		353.364	240.023		232.755	192.694		96.8713	47.1732		109.446	1000.32		53.0785	19.0373
65.6683	141.054		204.606	423.959		417.716	1274.25		223.579	338.157		152.331	318.493		222.566	1539.23		176.976	1753.91		59.3607	429.412		117.898	539.092		144.293	1238.33		11.5869	22.1421		175.903	67.1899		306.022	246.605		417.687	436.9		204.376	135.127		138.296	5476.02		68.9066	354.159
279.433	1312.66		106.122	127.037		208.992	243.521		282.513	646.27		103.475	367.803		139.428	1684.15		186.809	1603.21		109.431	1275.1		191.642	845.32		220.241	2636.47		269.881	233.707		238.853	25.6673		202.339	183.278		214.686	171.454		135.132	208.093		139.565	87.4282		58.613	753.996
162.91	611.177		277.837	919.014		35.5328	3.30658		476.044	1059.99		201.332	1082.38		90.5449	593.295		67.6116	1388.42		109.435	1298.29		145.014	1158.12		69.6488	1025.37		344.077	290.026		91.2383	77.6005		366.36	225.409		214.693	52.7769		191.938	141.367		70.4682	226.885		37.7241	81.7629
198.578	543.79		285.477	1259.22		133.329	182.66		353.836	713.657		136.779	208.744		133.31	1027.03		303.687	862.087		174.701	1981.45		103.971	1882.45		220.257	3644.84		233.74	110.793		122.772	1.3075		544.25	669.332		218.598	71.6591		219.724	129.244		22.908	4.11049		53.1027	96.1456
92.4616	148.934		210.283	927.545		283.844	324.843		180.239	202.595		266.141	690.518		169.96	763.292		104.154	1479.17		118.67	349.214		141.184	1645.09		206.831	503.888		175.286	44.6682		299.111	581.963		23.7924	5.59155		179.359	145.841		134.006	14.6618		69.8914	6.10703		127.082	174.102
193.332	579.251		204.699	247.256		224.695	296.952		282.632	559.883		81.9236	66.0175		232.853	1654.41		96.0646	5258.29		205.418	1420.63		68.7542	1087.72		138.015	2709.53		163.122	82.3452		522.494	1418		231.598	59.0181		296.817	143.246		145.31	94.3619		34.967	140.97		106.167	832.762
250.976	515.385		247.265	767.979		266.599	542.565		394.372	995.978		106.342	391.842		171.508	1512.16		39.0799	1589.75		161.133	973.721		90.0539	1244.88		143.121	826.84		227.541	251.205		180.784	157.967		233.699	211.684		406.681	421.578		166.305	188.622		139.777	822.178		96.1895	1757.3
151.69	223.319		117.237	247.334		144.627	537.726		270.355	570.366		114.3	197.846		81.2981	1810.24		123.595	886.071		91.4337	245.92		123.378	1127.65		95.4887	1996.48		317.4	253.484		174.444	47.77		206.063	22.1437		307.734	288.956		247.091	86.2633		179.815	1157.23		27.5562	1.00628
356.644	815.849		283.069	782.166		291.73	661.379		290.546	447.42		238.987	428.825		212.845	913.854		197.32	4052.01		181.133	2288.54		101.231	985.361		220.426	1808.53		244.543	240.184		148.385	52.2713		48.8703	31.1697		48.7019	54.2527		315.055	309.438		139.786	372.603		62.4746	45.1938
350.335	497.539		188.894	447.938		226.805	1046.44		218.032	220.002		135.64	165.32		165.464	873.697		315.111	817.571		95.6462	2459.37		59.0139	1490.38		247.785	2244.43		135.07	85.3768		88.8684	12.5079		207.976	175.305		302.396	322.047		212.116	183.685		36.2798	3437.38		222.13	1481.92
251.179	884.826		187.275	327.09		302.545	906.469		201.106	485.554		176.094	513.556		42.5477	313.374		136.544	1171.84		63.2406	313.551		157.314	2274.69		107.359	1808.85		193.564	154.585		155.226	54.6815		356.807	258.112		112.448	1.00039		148.047	43.5661		75.2276	467.031		100.671	647.883
60.66	63.4503		263.592	608.434		392.738	552.764		208.583	321.202		108.382	421.505		239.272	1730.88		57.5822	1415.51		73.0316	610.079		91.7111	1883.31		87.3238	981.554		157.397	84.6182		189.205	80.5081		335.082	338.109		54.7602	56.7662		122.574	84.77		1.00342	80.8601		19.4156	100.692
277.408	816.337		70.8981	6.195		305.311	851.246		192.404	228.261		189.305	1103.54		226.709	441.094		88.6786	1329.23		198.215	906.341		154.558	2557.65		85.779	1154.22		292.811	160.276		406.424	614.706		394.026	493.379		207.31	239.398		228.069	39.1239		9.5171	141.377		174.37	880.234
279.974	801.953		318.572	920.756		218.944	269.264		384.614	1482.39		2.32836	10.4567		192.829	1843.49		101.495	2933.46		125.299	914.595		204.354	1617.41		112.361	881.344		282.474	75.2938		214.618	143.181		141.328	86.1754		121.972	159.752		218.055	144.171		156.113	575.236		98.066	556.448
242.456	156.037		184.065	849.247		171.744	711.325		245.36	464.673		151.21	835.158		174.67	1298.11		54.5666	1130.66		224.838	604.723		172.264	1953.81		101.79	1345.24		240.26	145.188		107.374	93.8224		258.203	161.747		192.978	246.024		114.14	71.5011		219.801	1281.31		91.2607	2734.3
227.709	455.158		189.106	703.101		215.132	334.281		184.02	301.793		33.6778	48.6968		129.816	2035.35		204.72	2517.71		209.235	1686.1		119.152	1170.27		121.86	1309.52		206.2	309.08		395.66	537.198		320.425	186.789		69.8545	68.6091		45.2112	16.51		19.387	17.0932		171.298	1284.55
204.433	363.539		222.379	464.95		176.516	302.801		266.179	333.296		149.925	124.12		191.122	1263.64		163.512	1172.25		108.516	982.935		326.333	3506.8		144.601	2458.33		335.164	270.089		136.899	92.1562		511.687	397.767		289.353	328.182		298.933	187.262		91.9046	282.891		112.325	1240.07
238.217	580.352		40.2644	50.8726		248.501	375.85		304.679	1824.68		243.701	291.73		162.56	465.635		103.359	1033.59		218.875	1732.34		138.876	2216.94		361.981	523.41		160.316	51.6165		59.8466	17.7704		227.773	293.007		271.85	237.539		288.41	177.449		15.2091	13.2895		77.0054	791.116
164.758	580.393		226.439	508.762		369.189	699.185		185.806	385.005		132.223	110.454		165.517	1382.66		168.014	1468.09		196.488	717.524		185.221	1835.62		143.347	991.361		206.237	227.685		126.267	49.1058		265.47	267.869		257.613	91.5691		177.455	92.8619		141.536	1225.65		41.7745	130.92
249.341	727.173		125.084	410.039		269.51	524.37		327.491	857.37		149.972	578.028		100.932	2035.71		154.955	903.295		30.5322	294.532		89.4045	2776.81		145.975	1114.52		397.683	347.491		68.4982	9.21691		231.973	115.014		174.99	239.736		402.32	333.074		67.6995	2680.66		85.0228	261.708
183.73	335.659		199.697	556.78		396.831	1266.23		212.689	1332.36		257.341	717.499		168.545	1346.04		84.061	3210.89		139.614	898.511		38.3873	809.852		144.759	974.477		181.855	219.662		185.91	58.79		277.711	312.158		407.598	365.896		220.287	156.514		28.8147	192.235		73.0188	500.463
206.527	405.457		29.1373	52.7547		501.434	712.127		392.131	1484.42		198.291	340.157		111.468	1568.87		130.622	1455.09		410.861	3370.99		142.74	2340.93		91.5046	1253.61		275.06	147.875		56.2145	12.6302		11.1971	27.774		294.875	255.351		166.737	179.177		62.479	1.00639		63.2495	757.15
273.152	936.615		256.907	857.46		221.226	519.913		141.919	368.216		137.149	588.852		176.379	1597.63		175.767	1773.55		150.041	1460.47		49.8379	1561.9		69.2485	1253.78		137.623	123.543		252.477	87.3544		182.174	214.19		257.668	108.657		72.2407	48.6303		158	2164.59		82.8438	509.709
142.985	321.258		268.819	654.905		160.039	73.8397		339.643	542.185		250.569	543.082		88.243	1500.2		149.5	1071.79		151.402	1187.58		174.004	1562.01		165.745	1913.99		104.15	186.881		205.302	34.2807		222.044	123.747		47.5007	23.764		222.371	169.782		205.144	537.066		116.612	1046.81
1.00685	69.6317		288.915	509.172		246.484	322.831		205.252	527.769		286.772	906.853		174.818	1310.95		130.636	1650.53		44.1577	923.249		99.6362	1956.08		158.534	2171.91		53.5336	40.1446		173.082	63.2049		169.544	154.96		130.095	94.9604		513.34	399.053		107.371	790.811		110.49	626.942
212.421	833.58		47.8236	63.2027		250.967	568.964		237.03	678.944		213.146	365.638		142.178	1347.09		156.388	1563.88		286.762	1717.38		65.2957	1259.04		133.672	1600.17		476.329	694.975		191.102	71.6942		162.116	162.116		262.419	253.145		184.136	266.253		25.0348	1.86054		84.3684	319.378
296.371	690.276		248.028	289.006		319.986	419.101		224.585	491.161		264.51	750.873		150.073	1115.31		168.061	1141.56		410.948	2842.04		140.264	767.764		150.258	2355.86		50.2758	39.7921		241.476	121.899		278.218	249.753		250.931	207.742		79.7844	28.3596		106.555	593.837		133.517	1066.3
268.508	531.903		299.614	403.152		213.484	534.321		220.589	654.997		229.064	1347.37		144.78	867.065		142.95	3154.54		201.933	874.837		98.7787	1150.99		176.69	984.702		306.603	317.835		111.425	53.7745		240.994	301.761		3.2282	1.26681		330.496	302.068		132.275	284.124		15.0099	1.00138
263.777	619.912		349.128	827.912		167.49	207.844		324.763	850.228		235.346	705.13		302.727	2645.19		48.1459	1215.92		155.576	1299.62		132.974	1043.04		189.919	1011.88		199.144	149.337		82.0759	239.364		228.405	84.1613		343.811	356.406		230.679	245.67		200.118	3722.36		34.9608	331.241
354.943	654.309		224.695	577.763		217.443	229.5		239.221	271.323		184.687	1136.32		102.884	1299.9		85.6259	775.598		99.2305	859.301		212.354	1806.13		121.135	109.724		272.846	146.685		131.039	115.535		121.762	52.2787		267.285	244.294		371.725	403.067		117.724	279.167		99.255	890.999
243.291	495.13		342.927	697.904		231.598	311.631		281.273	296.869		115.698	369.176		124.322	1781.54		127.207	971.232		111.543	201.955		84.0876	945.177		104.943	639.898		240.64	227.997		30.5236	6.04659		148.426	128.532		233.559	80.0853		148.546	52.8009		45.383	61.6177		109.624	487.913
321.551	342.447		286.479	478.353		284.865	645.816		254.785	299.562		246.345	924.193		96.6534	1385.06		131.872	1906.81		173.326	890.842		127.185	630.59		86.8868	838.163		142.84	62.4418		245.989	542.833		121.783	34.2615		264.92	346.978		115.609	88.2679		161.332	650.413		178.38	1463.56
517.96	1978.46		259.501	547.467		215.594	780.246		232.877	453.095		178.23	501.417		89.147	1076.81		216.284	2936.55		158.422	1115.51		146.891	1152.2		191.77	2489.21		218.001	309.601		241.612	325.106		456.981	421.446		229.419	325.817		28.6782	8.14099		6.86768	23.5487		131.391	908.675
440.554	998.776		230.881	667.307		258.103	669.662		395.923	922.143		147.574	303.047		146.217	2647.34		166.638	856.469		191.365	711.5		60.2965	1651.17		153.174	1375.02		326.78	232.176		146.011	305.279		321.821	111.347		130.182	117.919		162.732	194.804		65.6613	144.897		30.0577	45.0543
205.115	452.635		222.73	362.006		200.647	415.757		207.193	873.727		207.72	725.181		171.919	5535.24		65.3965	2388.11		198.382	2742.38		126.077	1522.88		145.157	3007.77		206.563	118.267		139.599	36.5471		245.721	283.754		303.218	334.752		237.439	111.539		9.75439	50.5876		37.638	35.9828
220.45	486.474		449.243	756.91		242.447	320.414		194.557	176.229		211.505	600.407		229.282	1301		148.265	3242.52		227.045	2353.62		254.295	1681.32		95.9837	1676.43		177.281	128.244		32.8159	66.1869		296.817	184.271		221.335	287.298		213.161	194.825		130.1	1462.37		39.7264	60.0851
234.784	156.634		254.92	523.484		267.68	733.021		283.884	685.414		175.12	758.672		23.1451	25.3234		115.268	1712.32		305.516	1487.76		169.669	1495.94		113.88	1351.03		285.567	412.918		132.349	69.884		291.536	241.357		246.571	295.166		403.707	411.035		51.9858	418.924		43.8595	44.2557
192.64	440.678		241.536	437.314		326.264	688.317		310.612	881.745		282.225	506.41		99.4474	1097.9		168.197	2410.28		100.155	1913.92		127.269	1637.19		78.76	1546.23		201.092	242.899		117.765	92.3737		212.808	171.49		143.741	33.4787		4.62035	3.85967		118.926	807.805		56.9365	7.32429
378.207	1729.36		286.56	336.921		190.213	135.146		289.057	964.764		284.795	765.985		106.874	1559.32		180.765	2544.2		229.129	1066.71		71.5763	1637.36		197.16	1426.25		341.896	201.106		124.3	97.4992		313.319	182.647		244.38	272.233		207.595	84.4487		139.87	815.361		5.85019	2.15564
368.151	709.876		207.303	375.334		323.4	1213.27		174.682	532.873		188.304	732.326		195.258	1387.3		90.4467	1551.56		194.907	1528.83		201.374	1565.41		12.5772	29.8252		228.101	127.122		271.917	248.527		141.988	2.34965		277.184	155.872		244.096	186.369		136.156	600.576		26.7539	7.19574
114.348	218.514		79.9021	378.739		344.428	918.078		310.656	964.866		251.135	529.816		188.364	1068.82		171.316	2886.42		279.344	1570.87		144.373	2432.48		118.101	901.711		613.522	754.526		372.551	276.872		321.912	283.824		242.217	40.0825		217.191	209.515		45.4502	112.737		4.0466	24.6744
296.703	499.901		291.802	461.645		198.991	366.824		212.95	588.416		188.371	525.201		29.8011	347.247		122.854	1163.99		138.54	563.572		83.4106	1392.76		195.505	1235.77		131.788	50.3394		225.163	393.264		126.333	18.5988		215.496	207.881		176.615	189.792		33.4787	123.36		129.13	838.547
226.542	729.394		194.681	578.068		244.775	238.259		389.056	982.553		99.4683	404.632		123.456	1180.27		128.509	709.777		203.973	1864.28		88.045	1697.7		212.041	1376.96		94.4879	14.6819		62.2183	32.5588		378.525	457.221		233.674	180.024		346.807	393.347		111.743	181.618		53.968	1.00385
151.152	136.913		211.111	643.999		146.623	136.444		252.753	281.56		198.851	404.689		255.837	2490.26		138.111	1792.71		350.052	3438.11		112.251	709.528		86.2723	2538.76		85.5929	16.8038		534.114	1244		365.174	392.419		82.3221	6.17328		211.475	58.4341		78.688	868.715		84.6331	1326.94
214.678	291.475		152.722	866.576		303.868	545.245		61.0552	152.813		209.884	329.073		141.338	1191.35		169.859	1580.66		253.306	1244.66		104.479	1996.55		195.628	2427.63		254.161	188.887		132.499	71.2328		307.82	170.014		300.629	415.582		287.146	211.49		163.335	408.804		131.52	1351.17
184.246	582.636		231.06	509.889		401.601	265.526		52.4204	122.092		7.26228	143.863		75.9981	1647.18		176.088	2810.96		172.077	1705.36		166.796	1653.02		104.249	2239.25		290.883	99.7412		143.681	235.636		176.298	171.604		308.906	287.459		215.375	125.551		124.716	1340.2		109.875	968.747
106.446	13.4491		297.256	368.877		193.829	373.745		213.288	411.267		135.122	732.996		160.344	1202.41		8.65298	5.46949		151.754	1601.69		104.494	2305.9		104.252	1493.95		280.623	256.485		134.923	46.2638		305.171	235.105		197.063	292.739		53.9225	17.9973		153.384	832.061		76.7009	119.181
348.956	604.022		264.5	343.327		275.292	969.768		242.055	529.369		290.342	1452.54		285.166	1618.09		228.589	4652.11		139.993	1326.39		116.412	1296.79		124.834	1259.62		361.018	391.458		132.564	10.8765		205.439	189.464		223.516	176.907		106.829	30.326		48.5145	40.1643		6.70486	32.3581
126.298	77.0108		300.037	316.674		272.846	591.364		161.497	223.249		175.521	370.294		33.8395	9.26666		88.9089	1961.98		211.773	1338.6		132.038	972.492		149.442	714.76		321.191	222.13		323.07	467.146		421.935	667.519		215.64	209.899		142.464	106.833		141.511	1887.09		107.036	309.362
527.842	1045.63		274.238	396.537		405.4	1270.51		411.643	725.462		116.061	326.516		55.0036	540.23		65.4882	1344.82		164.666	1326.94		207.143	1263.07		131.765	2730.28		218.177	285.757		136.247	130.255		410.731	218.836		303.559	204.347		184.934	88.4515		118.23	70.8062		104.197	847.253
198.033	655.043		233.255	686.406		162.077	278.033		211.594	260.224		190.353	774.347		172.391	1192.23		69.1292	1669.07		163.197	1315.11		89.7467	1699.66		141.606	2047.56		159.265	122.699		160.197	176.858		523.872	340.193		255.882	260.527		110.762	130.228		41.6547	92.7512		52.6088	1956.01
169.96	281.253		200.189	483.34		201.148	641.834		173.637	765.904		107.051	79.5582		172.397	1051.2		159.634	2090.8		170.728	1339.17		122.961	1998.51		157.778	1237.6		216.246	76.8653		50.6731	57.9924		289.394	226.997		251.408	151.925		191.749	235.819		177.324	507.924		96.1456	1061.45
355.365	1036.38		184.629	255.225		208.553	460.222		195.216	277.243		275.272	795.61		108.975	926.862		92.2305	813.18		213.784	960.107		127.479	1458.92		1.00635	5.31382		119.441	59.7545		164.637	132.671		174.91	171.792		199.005	306.452		359.904	279.777		129.466	202.987		120.393	507.693
209.036	321.9		65.0413	16.1332		270.744	327.032		262.686	595.534		332.537	1090.1		210.135	1258.47		93.0736	1877.22		183.491	1707.52		132.158	2329.1		222.091	979.63		324.195	208.641		221.561	105.021		297.382	281.759		178.656	263.019		204.268	73.9254		126.024	240.825		106.156	659.041
254.785	710.373		276.765	668.226		163.65	139.189		651.696	909.027		169.407	788.68		270.336	1991.09		102.76	1700.5		253.716	1032.1		74.3206	3819.85		166.556	2011.84		278.237	199.473		94.2857	31.469		102.895	25.294		435.31	585.74		262.779	204.275		155.042	240.91		38.097	38.4412
248.028	169.996		322.502	851.937		342.232	473.091		303.41	1138.28		174.053	443.538		183.633	1192.48		118.67	3134.85		129.257	978.049		78.4472	461.433		194.094	3642.93		228.293	301.708		133.908	10.5985		352.904	453.974		231.981	108.975		227.581	123.456		50.4418	2127.11		108.151	3182.59
273.832	716.892		311.116	479.096		245.429	190.788		133.842	135.051		185.377	550.442		240.521	2538.58		114.497	1395.5		40.8776	265.451		168.515	1309.98		110.137	1855.65		39.5203	1.69681		55.4636	34.7442		334.399	302.897		167.843	96.9666		306.237	143.858		208.963	1458.21		46.8609	177.393
66.1309	127.515		217.122	130.031		155.145	238.912		69.4145	217.542		93.5827	97.0109		335.529	550.268		145.99	1611.73		161.866	1170.93		142.053	1252.46		192.586	2809.87		230.493	247.69		215.731	68.2201		151.562	53.3907		275.292	338.561		136.305	48.8875		268.838	631.806		56.0984	109.147
182.763	226.797		223.068	147.486		238.92	283.447		347.284	752.7		99.6852	146.757		100.533	183.665		97.3996	1370.86		145.31	1023.18		149.935	1027.64		281.027	3487.37		185.754	190.835		86.1966	1.00438		157.208	229.371		251.62	99.6327		101.309	24.4603		42.9171	2.47941		95.3951	230.324
337.051	806.496		184.681	737.877		291.209	709.454		274.876	404.674		236.407	591.696		108.045	1836.85		99.1815	1964.74		142.73	969.496		107.495	743.416		151.094	1668.07		33.9524	45.2762		58.5554	88.5635		311.434	160.068		130.503	149.353		209.973	115.971		174.639	1893.64		79.6951	586.974
274.161	474.555		237.589	662.429		342.399	804.687		198.851	290.128		238.552	855.599		163.426	2320.95		99.185	1947.22		178.751	1619.12		134.609	1860.8		144.459	1320.33		299.394	205.202		60.7026	12.5781		198.648	112.717		265.619	123.66		146.531	356.983		133.616	1932.03		73.5031	77.5788
308.178	940.107		119.941	292.204		214.513	214.513		251.294	459.092		52.6439	270.574		166.422	1061.45		156.932	2188.98		146.675	1061.04		91.4595	1166		228.549	263.925		268.772	203.371		149.243	219.716		186.612	233.666		512.226	635.64		147.87	44.304		53.4208	20.9633		67.197	648.223
237.439	274.19		248.536	1029.38		318.683	587.468		267.633	434.989		296.059	1805.24		140.303	961.625		182.872	2130.86		288.015	1938.83		127.582	898.352		197.929	2327.14		75.6246	47.3738		317.723	545.035		227.461	139.949		65.3049	22.7989		255.963	204.419		173.643	484.14		70.9727	417.467
227.005	286.812		211.393	343.581		268.64	697.001		277.506	439.027		318.17	1271.22		98.8273	636.02		2.69321	41.4734		78.8735	1110.12		110.497	2248.77		168.35	1511.26		57.7661	22.065		112.967	56.0099		5.90243	29.7958		242.822	199.228		217.78	173.925		25.3359	1.00321		102.627	33.0427
264.556	744.281		146.201	223.123		239.062	482.168		202.631	580.413		212.287	624.703		178.958	727.99		111.563	1242.78		154.927	734.361		109.535	1862.18		176.112	1858.78		330.751	358.639		219.801	295.758		366.476	458.883		245.094	163.512		267.84	309.297		66.3456	1234.08		129.684	697.196
44.1763	94.0405		281.918	668.532		307.701	742.92		164.787	211.982		97.9561	117.262		242.993	1711		85.9543	1372.12		115.143	1141.12		176.447	1177.15		192.694	1123.29		66.7237	115.494		285.346	75.3785		178.468	104.976		175.718	53.6032		234.052	423.765		149.075	300.672		139.408	672.794
418.57	1265.42		237.64	633.432		278.735	615.093		285.256	493.76		278.091	1535.94		243.018	1215.79		147.46	2113.12		128.28	1535.62		167.195	1209.48		89.7185	1074.01		74.3468	67.3432		101.431	3.98033		244.595	146.484		1.00621	4.02024		439.351	701.352		132.662	574.731		60.3979	2761.71
281.808	594.528		161.423	311.259		425.567	509.439		251.523	493.795		131.89	80.4207		318.337	2201.56		94.0537	1146.34		175.749	695.902		118.8	2074.93		115.426	1432.36		245.929	299.741		115.05	94.3951		121.276	8.23771		187.183	127.144		247.152	169.395		82.4697	53.5543		99.0561	990.561
111.59	308.341		134.851	246.362		297.11	604.659		535.468	943.686		299.069	937.272		117.311	1121.52		94.0604	1914.26		38.7926	307.034		152.835	656.197		176.254	2763.45		399.725	355.615		242.729	367.12		200.711	72.6381		197.611	104.344		190.42	178.801		138.959	1678.49		107.419	865.631
217.122	426.257		164.365	271.993		276.511	948.132		512.046	380.542		115.276	536.672		174.389	402.531		84.4398	1781.42		243.206	1579.33		174.917	1862.84		196.384	3163.28		214.92	230.954		108.052	59.6791		181.829	122.402		265.908	204.857		270.479	156.261		31.2234	6.76734		18.9325	5.88023
200.245	899.303		239.829	751.615		226.893	437.499		164.874	540.477		238.887	722.205		92.9238	1608.45		99.283	1474.86		113.237	1261.43		98.3662	1598.76		259.556	355.59		375.533	441.53		219.909	51.219		177.026	178.625		268.32	226.17		37.4033	35.7585		36.0689	100.565		94.7331	1207.73
66.2429	66.8414		171.943	389.811		302.599	615.83		329.571	1340.68		98.9521	333.249		148.359	1261.83		114.658	1372.56		185.741	1063.46		97.4923	1209.82		70.4459	368.643		216.976	186.211		367.301	247.256		244.784	206.331		57.1247	23.238		290.995	163.639		57.1347	339.108		25.951	2690.17
430.275	1599.78		146.253	639.335		200.076	365.522		338.608	824.929		77.6196	163.753		28.6088	20.3265		118.867	1847		88.8404	1053.97		123.182	1242.95		222.801	537.934		310.941	297.267		74.7586	1.62031		215.898	43.9382		210.512	58.6933		293.676	214.363		1.00706	146.932		18.2769	316.362
146.222	262.372		157.175	916.24		262.104	433.735		164.926	607.709		254.455	508.619		78.3483	261.497		138.525	1488.6		114.336	896.839		115.674	2598.95		88.2337	931.262		137.183	150.094		156.36	10.9113		420.133	412.643		97.1335	87.1955		190.721	141.74		143.066	1122.19		103.722	698.225
108.673	167.348		196.814	1126.86		189.638	198.361		512.28	1236.86		169.764	490.663		197.874	2887.03		77.9093	2441.65		44.4986	124.068		170.302	1830.08		139.604	2073.83		191.379	155.614		240.8	35.1333		329.571	202.773		39.8718	1.37952		307.228	327.193		145.754	603.683		93.1689	276.648
269.691	845.201		274.557	1189.46		181.305	705.105		409.278	1161.83		144.404	172.864		126.231	1185.29		161.463	1410.84		122.961	626.324		81.4558	1057.31		211.2	1253.52		365.793	616.308		240.817	210.423		225.979	277.915		258.938	144.308		182.372	201.339		33.9488	307.508		68.6817	148.86
311.533	837.898		264.864	772.444		248.431	281.769		409.293	970.586		140.564	477.667		159.494	1594.94		131.294	800.571		120.777	1175.62		80.7293	2418.76		77.1274	505.377		229.209	237.606		169.597	342.064		261.168	179.002		270.915	342.291		220.303	52.2421		80.5109	208.89		96.6875	656.752
308.754	830.425		108.723	450.305		362.581	1076.62		199.354	485.673		16.532	1.00805		107.371	1381.21		128.958	1336.82		199.914	1298.2		194.928	2694.63		207.464	3109.74		454.134	605.597		149.668	318.605		364.306	370.918		226.368	50.8601		140.515	212.525		163.88	648.905		97.5679	807.748
415.523	1233.82		150.3	356.418		158.506	239.736		283.149	387.912		17.7672	46.5145		111.331	1064.35		147.6	2846.05		92.2402	577.824		178.179	1515.46		168.717	1335.36		271.984	302.983		194.299	79.0396		194.115	51.2783		190.841	96.3379		75.5452	76.2278		120.727	406.581		123.295	1475.95
308.852	942.161		184.85	510.77		411.383	1475.48		222.192	456.277		151.12	577.237		136.928	1332.82		106.799	1424.19		192.863	828.058		167.313	1643.3		138.51	891.407		189.819	167.36		185.774	205.094		203.065	95.3917		336.366	275.978		184.078	88.8373		26.8941	55.2277		81.5361	765.608
225.504	488.755		188.212	595.178		450.242	718.739		275.746	642.239		166.848	236.955		48.2371	212.771		153.061	2847.05		159.673	2129.28		294.875	4500.2		267.097	3255.42		272.041	379.46		436.961	567.184		171.31	15.1041		151.078	86.4995		254.491	358.187		205.345	1420.13		153.05	663.059
190.113	401.079		109.72	175.151		73.8527	217.328		249.823	477.399		448.928	1285.9		166.901	1164.69		25.1046	63.974		83.6159	2620.49		106.72	1146.82		148.892	941.134		160.13	100.311		112.365	81.2839		358.287	440.631		28.1066	58.7653		245.584	276.046		106.645	289.424		33.1743	43.8425
467.376	901.204		272.166	651.238		287.318	779.752		238.937	783.264		174.621	491.264		239.179	1730.21		86.1088	1660.37		44.5519	200.083		93.2904	891.878		196.793	3169.87		167.501	172.083		79.1531	10.5552		99.93	2.66365		46.5145	11.5377		339.536	413.831		181.318	1019.63		8.08317	6.99973
188.43	617.697		300.492	699.875		219.392	462.85		252.203	469.118		6.20824	4.86968		82.7796	371.764		163.082	1350.13		120.918	859.119		97.5885	538.997		207.712	2577.58		240.065	116.904		410.6	588.395		294.211	140.717		228.605	59.8487		278.666	133.282		49.2234	59.9942		133.766	860.876
221.624	720.004		209.7	675.166		277.213	359.828		304.679	592.796		176.254	723.471		113.415	938.947		107.832	3061.08		252.833	1231.22		132.508	1325.08		102.081	745.121		170.578	28.7399		147.33	111.48		243.598	177.809		296.807	120.739		208.978	228.645		116.76	966.636		77.2906	1040
353.861	1235.38		244.354	515.512		376.433	801.332		226.439	384.965		226.813	518.851		243.623	2128.75		154.531	1784.49		193.087	1422.14		90.8387	1087.42		50.1664	287.227		231.623	172.137		147.377	79.9472		302.3	176.223		243.547	381.852		220.589	161.014		119.962	751.482		1.61605	76.6012
199.019	640.776		363.041	1148.04		123.408	88.4733		252.318	1083.33		243.847	1056.42		129.82	820.585		166.089	2042.61		161.309	1115.59		81.5562	876.41		178.349	2625.66		135.07	30.6216		147.418	75.7684		245.816	182.685		153.96	35.8588		176.186	66.6956		152.942	438.086		132.597	976.607
157.54	133.992		186.599	295.207		260.408	331.988		184.271	395.812		126.467	299.9		342.952	850.676		150.448	1148.68		126.534	1584.39		86.8776	3033.03		207.822	1301.87		255.837	54.4613		605.171	907.109		239.432	313.595		25.0252	16.2509		281.263	457.141		20.3959	94.9537		80.1304	160.169
111.956	570.266		72.5717	77.2879		353.575	559.371		316.139	368.37		159.837	235.313		126.378	717.094		107.908	1234.95		51.9437	308.298		135.003	766.039		77.2716	830.366		279.944	163.191		116.723	65.0505		31.0809	103.736		170.008	98.2172		100.896	17.4645		81.496	359.474		260.362	1158.82
357.259	2258.21		167.519	651.49		143.847	386.892		245.764	620.672		161.304	266.928		209.154	1827.56		113.908	753.123		131.243	1029.45		135.008	759.207		124.488	1899.86		154.634	25.36		198.445	137.241		250.472	135.873		289.057	266.58		129.797	43.3215		21.9207	1.09666		112.805	585.019
332.478	847.253		158.724	376.393		140.038	204.318		365.097	1074.38		279.275	548.278		250.393	1124.51		1.00455	13.1571		105.78	693.12		143.802	994.509		147.704	985.396		217.649	158.869		184.681	154.275		147.351	147.351		289.098	283.944		232.918	87.3819		77.9231	117.856		157.352	732.558
144.045	107.051		257.985	738.969		221.655	943.155		241.408	441.032		248.474	966.33		250.41	2970.78		1.00459	49.8082		393.43	2554.86		173.723	2874.8		186.632	884.639		332.221	455.142		152.91	50.1258		174.824	131.1		418.039	514.115		396.006	414.222		68.0931	1.51621		240.15	595.681
137.715	847.313		198.76	584.896		246.926	221.663		254.821	518.595		173.424	610.918		181.152	1000.53		118.135	1089.48		98.4876	681.122		118.01	1387.49		195.237	908.931		397.711	617.98		110.626	62.7716		319.411	279.098		177.884	144.642		232.967	241.501		126.73	120.072		116.957	745.96
156.267	164.932		123.399	96.793		263.065	646.679		248.15	542.699		202.083	644.816		150.004	1028.11		136.429	1414.27		153.045	3171.21		113.856	1303.01		83.837	925.56		303.666	476.111		30.0249	37.9353		396.468	491.992		123.026	94.7798		49.1506	2.94356		169.003	2722.23		110.86	968.679
214.107	306.818		258.021	681.602		301.074	357.183		161.241	264.435		14.4882	407.598		259.693	2073.98		76.7252	1202.96		83.8193	1616.22		258.158	1546.07		151.802	1108.05		183.562	169.288		134.847	94.1001		266.937	104.751		187.768	286.56		161.139	17.4725		27.9679	93.3462		6.23695	39.0703
247.256	803.277		219.462	539.49		373.64	1213.87		231.126	385.926		186.415	622.183		174.849	1641.79		140.18	1213.91		27.2453	2954.26		131.506	1901.53		160.242	2079.98		263.056	169.294		274.499	239.854		207.537	86.734		34.0025	1.0006		264.277	382.134		127.888	645.588		104.172	760.382
97.9321	254.09		142.519	467.196		170.884	142.75		227.013	207.486		173.491	235.553		42.9897	375.639		141.452	1803.34		1.00395	380.048		85.4068	2007.18		154.607	2380.83		303.783	301.063		178.324	4.6267		250.799	184.72		328.02	322.172		131.035	44.9307		1.00318	1.19013		65.2797	405.272
128.28	671.287		320.222	1088.18		287.935	688.97		183.046	466.456		297.655	967.011		117.728	1028.69		111.964	918.627		133.922	942.99		117.019	1388.28		172.252	942.857		195.525	258.403		106.814	14.2439		250.817	193.23		135.869	99.1745		143.387	216.869		27.9915	66.3783		116.118	935.728
309.732	512.549		146.428	169.092		275.301	707.888		305.688	287.035		85.2627	386.375		189.712	1461.55		153.395	1140		60.1464	1351.36		100.462	1919.79		172.27	1268.81		34.7723	22.3783		193.407	95.8926		198.564	69.3217		224.846	139.59		151.365	246.015		193.645	1280.32		125.913	740.632
194.06	512.639		277.321	663.573		306.722	420.207		389.797	1106.53		260.16	779.478		131.21	992.83		111.971	1070.47		167.702	1532.76		188.656	1005.15		253.724	1739		186.947	180.34		147.704	73.2326		155.757	250.887		220.845	93.1295		445.504	385.79		122.406	885.479		112.042	451.7
290.914	619.283		235.877	640.145		512.208	670.863		267.172	852.507		127.893	554.07		112.634	4187.76		101.431	1604.68		107.935	1139.2		57.0426	347.821		253.805	832.002		202.716	150.655		262.677	145.081		317.076	164.44		47.8674	43.3582		198.326	63.8547		124.668	1213.49		128.23	721.092
149.526	586.768		347.271	934.021		238.594	301.454		15.7159	382.875		151.738	539.357		168.89	1106.65		104.208	3236.61		140.141	1618.32		94.405	774.565		18.6979	3.12212		193.809	177.138		383.293	274.789		277.077	235.661		135.888	59.9393		182.924	259.785		211.974	816.997		9.70347	1.52139
348.321	1091.63		282.384	719.599		254.152	306.991		303.068	908.036		131.414	475.592		57.4024	1067.73		96.1085	1506.86		234.036	2197.55		159.092	1493.84		172.458	1225.31		320.729	295.789		150.422	47.5676		343.896	376.261		117.691	138.374		126.516	248.378		39.7963	1.00505		110.13	576.307
293.624	715.337		169.122	186.71		321.258	997.796		221.343	400.755		227.485	200.57		28.2106	346.942		87.8445	550.287		164.805	607.261		79.5945	1441.1		136.506	952.58		150.708	150.708		116.945	34.4138		257.894	87.6379		246.076	281.62		264.547	95.7407		30.1211	75.3891		136.678	1081.78
301.676	671.734		206.15	497.732		240.935	166.626		132.583	127.897		404.66	408.316		117.981	253.421		152.059	1140.28		125.851	463.729		2.01085	468.346		128.199	326.688		236.316	288.026		136.295	161.696		246.562	170.518		156.982	274.18		173.356	124.282		26.3537	172.682		141.7	665.649
301.697	912.096		195.34	877.273		172.743	275.756		167.537	202.368		99.4823	366.566		53.4754	48.0041		116.106	918.949		199.109	2655.17		88.7004	1006.04		230.081	1634.72		270.602	288.187		164.758	90.1838		153.104	229.492		213.183	305.494		253.038	257.631		13.6707	1.00688		41.7117	135.512
117.34	409.651		45.0908	2.90189		377.85	912.287		350.31	434.713		172.21	574.772		135.065	1753.17		66.4786	1051.72		212.056	1466.54		139.096	1151.55		180.486	1605.69		226.059	256.395		96.0883	118.172		202.353	209.766		196.613	221.001		289.638	269.529		82.6869	152.427		101.651	1034.96
283.318	945.608		353.712	901.362		232.527	571.608		206.113	480.058		193.577	386.933		25.3528	85.3828		156.239	1493.69		116.077	1771.5		110.106	1741.93		120.418	1854.35		428.21	550.848		216.019	150.745		206.034	295.249		308.287	227.061		316.92	257.695		11.6391	85.725		151.014	351.727
354.768	1205.58		197.146	455.062		286.018	920.885		231.737	585.246		227.621	816.395		170.686	877.273		190.434	1887.28		117.159	494.055		113.122	1757.73		103.37	326.883		245.231	101.569		82.5247	68.3208		282.434	146.474		178.117	84.4279		446.085	422.649		130.856	842.144		69.0687	954.787
140.495	402.433		44.2993	45.1034		582.146	2032.36		356.92	968.645		175.373	353.712		186.789	1918.98		115.099	1236.86		104.234	810.279		169.603	1271.85		139.12	1260.15		146.87	100.664		122.643	41.3034		390.442	258.148		271.85	106.679		176.64	184.765		64.9018	19.4455		76.2785	486.508
187.367	330.207		275.031	601.485		189.179	406.353		335.2	977.569		120.22	309.123		172.27	1400.77		128.239	1282.39		152.117	1014.84		121.609	1564.37		218.162	2430.27		122.703	270.773		84.8592	76.177		137.546	104.077		269.434	289.536		274.499	146.253		66.0822	7.36139		114.428	349.066
22.2332	6.42599		435.157	1465.51		250.076	448.724		233.962	373.482		233.937	1060.11		181.861	1439.39		111.066	1226.17		214.13	550.596		83.3551	1306.91		118.35	1742.36		280.702	166.603		76.1824	108.193		329.166	383.549		267.097	189.772		289.761	242.055		133.31	93.0279		76.3506	48.2607
261.479	371.348		258.294	525.663		151.136	100.829		253.84	695.121		251.426	480.463		238.2	516.273		129.425	1141.12		13.5393	162.077		65.9874	1272.38		39.8592	1294.93		420.782	254.277		357.949	258.938		347.442	463.322		346.722	462.361		205.896	442.262		155.34	1133.88		51.8632	3819.85
448.645	1538.36		390.69	1533.14		208.941	381.718		285.457	78.8763		132.774	341.404		142.675	1351.79		95.3315	2240.42		127.153	1535.89		228.317	1272.43		155.036	879.709		169.645	168.126		614.103	797.118		363.437	332.175		133.639	65.078		99.3704	27.9561		185.962	1684.44		49.5842	38.1999
203.322	273.583		102.289	130.407		330.6	938.487		1.00586	6.83232		130.425	489.305		38.7355	105.124		135.407	1403.67		128.334	1172.95		104.402	1152.6		155.145	1227.93		206.773	222.2		130.732	42.4718		193.645	215.716		221.172	148.886		215.39	69.9752		32.19	36.1828		164.023	305.096
266.309	473.572		293.017	623.76		264.045	749.553		335.73	919.369		163.317	242.609		225.821	1414.62		126.019	1773.68		214.295	3390.24		54.6624	1775.85		125.04	1682.5		354.744	413.353		333.155	428.57		190.2	130.361		479.4	407.742		253.279	311.489		52.3208	273.794		1.00021	1.00021
296.682	522.86		240.437	694.926		294.18	1164.85		236.432	273.028		229.904	1181.64		240.53	1453.51		139.15	1855.59		212.414	775.679		64.2824	2861.08		72.2407	888.435		240.969	324.24		156.514	46.4738		221.631	158.891		389.852	418.938		242.149	213.499		16.6953	1.00889		67.3337	1.32191
316.139	473.871		79.5582	121.417		252.504	385.355		234.504	327.101		498.309	1427.35		67.6805	459.722		65.962	1379.13		109.178	1142		199.676	1143.24		180.815	1775.92		212.466	103.464		163.719	57.1567		295.592	338.288		269.643	422.768		205.983	97.6366		17.4645	1.00896		22.0736	491.506
191.095	632.093		197.347	802.798		421.637	1980.68		122.892	172.967		270.374	1014.34		177.212	1534.59		33.6001	1366.83		160.738	1941.56		60.9202	1744.99		177.604	2347.18		252.071	204.965		141.78	63.1032		303.815	317.79		153.023	24.4277		244.389	419.233		44.9085	29.6921		83.5628	626.633
182.698	1018.19		200.937	607.474		302.321	710.497		271.219	582.575		134.068	390.992		166.404	1415.31		95.3917	1205.24		327.136	4246.28		117.472	1484.21		216.557	3551.54		175.909	185.663		120.621	182.436		267.878	387.341		120.046	72.5437		141.198	80.1191		12.2983	34.9115		32.7928	1.38286
224.735	389.001		114.024	52.1377		245.929	330.914		228.685	399.416		180.416	670.792		214.07	1402.69		114.208	1681.38		228.293	1727.43		252.354	3748.73		114.364	259.274		232.502	208.714		152.416	94.6237		128.127	83.9549		189.946	143.726		253.439	160.197		2.57141	29.6942		85.8604	1094.62
168.581	297.099		351.025	767.683		216.946	750.609		40.6852	235.047		66.5066	53.5938		43.1806	242.822		169.675	2636.47		18.5637	136.726		128.554	1825.7		103.605	1761.37		145.663	62.5404		196.123	278.53		200.894	260.765		176.764	295.155		172.167	11.3832		49.5842	43.3261		170.146	1075.48
243.821	974.168		258.584	647.201		216.961	509.889		266.608	577.844		221.99	472.561		78.8901	531.065		83.3756	121.647		163.684	895.96		107.393	812.611		23.0816	113.415		163.736	76.2278		45.6869	31.8817		180.347	170.872		260.243	198.697		255.765	86.9143		23.9314	116.538		101.909	437.546
167.136	302.609		67.0957	42.7939		368.903	1514.23		283.954	982.449		283.089	1282.84		192.201	1620.08		123.881	1456.52		146.953	1284.06		116.452	587.859		179.46	730.033		185.722	130.773		66.6606	67.8706		35.0902	132.834		229.468	202.318		167.596	284.926		132.195	922.5		76.4288	1359.12
385.804	1047.03		251.841	432.018		441.686	1220.45		213.003	173.198		261.122	775.353		87.9154	619.044		141.8	1072.95		88.8062	1122.03		151.168	1285.72		82.8058	1459.33		261.415	354.93		138.131	74.2608		293.161	213.987		27.7184	30.3271		262.816	95.9735		162.595	914.337		61.0596	1.00138
262.077	836.247		206.693	321.168		343.654	349.891		226.877	557.719		245.266	911.904		128.284	953.382		169.829	1996.76		75.5373	268.499		74.2972	723.192		201.77	1275.37		180.847	147.051		37.1543	38.8633		175.588	217.894		251.108	110.762		197.091	31.1807		125.321	461.775		43.7978	6.44794
205.599	276.648		249.726	561.083		219.191	287.085		228.983	461.84		208.612	619.435		112.105	309.764		128.532	819.781		75.5452	880.264		140.732	1196.96		203.672	1447.08		230.574	276.017		59.8487	138.145		240.64	260.93		272.319	303.356		326.207	435.004		101.01	331.124		115.792	639.538
279.265	492.165		218.254	413.338		193.278	674.762		33.4269	33.1276		309.949	761.93		185.52	1871.96		214.648	4407.86		88.0295	1824.04		173.088	723.369		125.458	1797.83		61.5179	74.3076		140.658	99.937		65.9273	3.64127		197.036	81.6079		58.0271	1.00441		120.926	276.628		9.7616	39.0017
331.323	1010.71		172.761	301.74		211.49	284.575		250.719	422.426		148.27	420.9		190.607	1121.17		62.0412	1624.23		45.6549	283.437		125.215	1369.99		161.4	1048.1		425.597	453.254		145.846	247.95		665.299	761.396		323.15	272.386		238.209	169.247		65.6104	91.5175		75.8859	758.859
284.354	1057.24		236.698	428.555		317.031	400.557		389.729	662.569		187.34	486.065		160.671	1260.28		144.525	1761.49		88.0419	263.786		239.381	1894.64		151.562	814.816		418.053	583.127		23.494	17.7772		296.142	290.863		36.9917	13.031		267.793	335.317		148.761	915.272		7.94045	34.4004
286.964	568.464		184.026	310.058		127.816	267.238		121.05	382.794		245.437	849.187		145.566	997.691		121.826	1309.15		155.177	722.433		66.1612	1334.42		85.2327	1643.47		173.191	164.093		34.5892	60.9586		92.8131	105.268		217.604	178.537		229.831	133.978		28.1769	40.0163		78.7129	80.1417
396.831	1199.7		205.008	937.403		372.813	589.807		173.485	622.227		159.405	266.169		120.553	841.259		151.184	1458.41		14.0594	609.095		102.808	3998.24		269.624	1502.63		237.338	161.213		81.2924	152.576		201.169	247.403		191.871	73.9514		439.227	397.851		5.58191	1.00159		306.259	801.783
179.834	102.964		220.334	406.168		58.4546	12.3321		506.054	1529.91		163.776	678.326		153.702	1727.67		138.184	2570.33		58.7674	1406.18		171.683	2036.79		143.686	2077.64		216.93	137.12		44.9007	168.45		86.3753	33.8953		225.623	178.575		249.245	211.989		68.6502	25.9876		156.026	926.048
250.861	446.1		324.57	1073.59		353.252	622.555		207.815	85.3017		36.7984	1.38053		129.561	1132.09		234.932	3247.63		176.1	1842		170.188	737.305		191.648	1200.55		17.9656	76.4449		241.416	226.685		8.33376	92.8359		163.22	231.802		190.32	39.0827		20.3859	14.8802		26.0572	1.00431
189.832	115.751		232.706	561.85		359.702	675.119		292.502	786.714		47.7684	92.1078		50.3888	168.179		155.34	2479.76		162.418	1497.88		162.709	2019.12		132.55	2378.4		150.089	4.5375		278.813	500.286		336.001	206.73		249.113	221.624		263.176	213.995		105.903	534.603		113.936	658.232
171.974	807.861		128.536	561.889		279.708	479.822		340.888	617.198		156.596	351.838		71.5638	1775.11		118.608	1485.14		54.7007	286.248		167.201	2842.54		106.818	3005.13		297.361	392.987		121.894	151.263		220.172	117.307		219.647	175.416		127.015	116.09		99.4509	383.306		146.577	1149.73
179.916	279.561		132.08	88.1159		430.821	752.461		217.504	244.483		342.495	1760.32		187.36	1907.61		214.836	4451.58		196.219	955.522		48.7707	1335.55		366.334	2747.12		311.072	74.4334		165.528	120.824		256.61	220.226		28.0112	2.08173		918.885	817.485		89.3009	82.3568		70.7441	701.106
105.843	14.6314		572.328	1008.65		183.33	186.658		279.846	823.51		10.2649	135.659		166.697	797.286		78.4555	1762.73		222.558	1251.54		101.977	1300.08		157.303	2023.53		184.687	124.326		558.349	1038.57		245.36	212.473		12.6975	5.70246		167.896	164.903		125.873	1203.38		96.9224	1119.24
31.4314	53.4359		245.756	604.127		141.263	331.988		42.7294	191.898		108.344	406.467		236.781	1319.59		86.6239	798.88		120.735	1008.58		196.654	568.383		209.788	1021.6		253.029	58.4053		426.333	764.988		293.758	301.793		1.08983	1.28136		249.437	72.094		108.041	123.647		53.0655	1376.81
164.504	207.844		116.493	478.169		22.7597	5.69645		360.195	1013.34		239.138	513.664		216.459	872.658		81.341	1407.96		220.604	897.405		73.7851	1515.19		95.9297	1587.46		188.059	213.296		104.814	132.429		388.334	249.919		163.375	234.118		110.029	64.7201		101.477	60.773		67.6805	221.865
158.718	569.265		149.888	239.272		170.686	917.627		221.74	740.086		179.403	399.472		36.1449	413.657		51.8851	1526.84		106.529	1472.62		76.4988	1277.35		175.268	1107.86		227.197	227.197		132.452	123.256		73.5752	17.7641		306.646	282.801		148.057	185.39		14.0289	18.7078		34.1716	188.735
123.421	303.399		184.342	276.316		200.774	664.109		186.94	435.401		159.628	241.433		151.11	1470.87		131.044	1420.93		115.539	445.315		130.068	778.956		202.418	590.326		155.729	225.179		221.234	651.032		392.035	410.068		132.853	56.5298		27.7896	9.96712		201.064	1042.74		42.7894	62.4308
242.32	176.876		82.0643	27.39		303.687	1004.52		190.34	383.9		237.154	791.531		212.719	1997.39		64.3953	1383.2		164.122	1947.08		127.753	662.546		163.128	2557.65		246.388	276.95		404.205	705.974		273.794	241.4		459.689	565.338		109.063	156.289		84.7997	384.277		101.516	2407.32
284.966	759.58		241.51	518.76		175.459	357.083		166.323	412.556		106.521	69.7978		214.678	1458.21		167.083	2667.21		274.084	1114.96		92.4192	1932.3		111.81	1128.2		141.074	94.1167		90.8355	1.00282		276.287	203.492		363.846	565.358		183.762	240.682		136.611	1805.43		30.4167	29.3418
72.6254	14.7803		191.163	382.107		202.638	435.264		298.692	570.786		107.487	211.021		143.256	1064.65		64.9863	1176.61		77.1193	983.177		60.0175	1188.92		157.391	2628.07		272.041	411.455		153.05	158.657		313.452	224.719		210.283	190.474		164.972	33.5741		108.151	2611.22		101.626	1184.17
183.42	511.399		254.947	482.829		213.904	585.76		398.522	840.758		235.105	514.169		152.571	1186.03		28.6742	692.314		168.747	3825.65		117.832	2485.88		80.917	1588.58		287.146	282.027		77.2661	104.906		222.714	186.047		192.208	208.415		167.973	180.505		2.93532	46.438		114.284	464.901
181.81	682.081		67.9636	108.493		219.77	555.025		270.839	230.356		259.565	866.331		192.802	2571.05		116.678	1187.96		88.3114	297.414		86.789	1038.94		129.175	1491.69		303.122	154.4		105.884	204.167		191.19	174.744		153.546	163.524		50.7835	40.5571		131.835	741.36		197.846	1063.64
211.855	353.749		181.203	750.503		298.399	781.206		556.292	1331.1		224.782	1513.17		106.499	248.045		142.214	940.272		112.689	852.687		132.475	2486.41		104.099	366.708		235.644	211.535		331.93	712.98		286.691	264.398		345.009	288.208		321.022	464.185		288.349	1342.42		72.2585	2522.65
246.9	471.815		310.853	1322.7		360.474	978.29		315.675	477.449		24.8168	615.569		140.776	1499.25		120.999	1642.84		292.389	1244.13		92.4485	1020.63		227.669	2700.99		233.575	303.186		119.06	386.797		264.407	177.991		265.843	175.767		92.7903	4.43803		113.162	339.048		48.644	155.215
70.7242	80.9397		75.0582	58.3476		258.575	412.773		288.561	384.803		148.687	813.869		125.25	685.583		58.4094	692.949		269.691	3795.8		103.919	1689.02		186.815	1677.02		279.629	221.32		480.024	1078.51		276.648	346.404		187.196	162.105		122.634	27.5533		214.318	1249.35		247.794	684.694
338.276	1149.53		514.586	1764.47		53.1046	134.115		283.506	963.413		182.885	523.853		222.746	1155.19		84.4606	2530.56		170.536	657.284		269.643	2820.47		208.159	1770.44		229.436	127.866		53.5036	24.9087		129.981	46.2019		318.292	214.265		413.048	370.788		2.22192	220.203		27.1143	1.00812
507.069	1159.96		246.128	1500.78		341.824	721.142		151.078	190.881		252.896	246.163		81.3697	1275.78		128.903	2231.23		251.143	1326.11		126.694	1424.09		200.831	1506.02		172.083	14.505		59.072	73.967		193.108	187.967		249.7	298.912		160.648	228.149		144.399	318.65		104.53	99.0387
295.623	590.907		252.922	393.001		341.896	550.712		315.973	660.637		219.014	583.785		120.88	1828.27		134.837	1178.19		110.797	976.881		86.8623	1267.34		225.765	2801.61		215.496	75.9126		143.923	193.659		184.668	211.341		273.239	197.659		145.53	87.1557		123.929	571.788		33.9643	1185.74
183.536	249.192		250.666	346.514		258.72	570.927		334.033	965.445		340.325	1265.34		192.992	3053.22		73.1501	633.454		107.889	1314.97		213.544	1951.75		312.179	2027.24		158.757	242.285		335.223	298.231		215.208	90.7524		183.955	436.227		149.542	63.0612		29.6776	17.6143		39.9374	127.434
181.899	320.571		148.781	553.174		146.809	245.137		250.499	562.818		243.993	479.012		102.844	322.309		65.0826	600.217		66.3876	59.5953		204.203	1424.99		170.896	1693.66		334.988	344.15		246.961	236.101		255.36	194.969		254.304	113.185		126.055	148.208		109.358	2205.65		17.6199	266.496
208.21	443.227		229.121	548.24		309.786	747.953		305.343	621.416		124.286	233.271		201.926	906.853		176.634	2133.56		160.293	1560.26		146.443	2512.14		128.172	1415.02		223.492	269.957		1013.74	1632.89		114.711	36.6025		42.848	79.7006		72.1775	14.298		94.7033	448.897		66.1309	577.844
263.093	646.747		162.795	325.404		278.101	734.644		184.557	785.302		184.635	337.313		168.753	932.05		90.794	1658.73		130.375	1662.12		118.093	2800.43		163.415	1192.81		195.347	209.921		161.838	4.35279		274.499	146.253		129.557	124.978		197.694	134.284		109.385	557.17		140.811	1241.51
367.017	530.692		223.052	851.997		391.486	1330.35		359.183	890.936		269.397	915.466		50.5733	69.9111		167.378	2769.79		193.713	969.122		198.977	2582.76		204.627	2320.87		197.139	156.031		202.66	14.3989		687.083	515.239		92.0723	146.979		152.331	102.545		218.659	922.078		110.458	858.665
177.156	635.395		174.984	300.175		413.222	1183.63		182.962	533.588		165.756	449.846		89.9398	294.834		68.0907	1423.64		200.817	455.269		110.899	1315.66		232.103	2046.41		431.245	246.909		74.6825	86.2421		255.567	217.366		409.867	546.566		45.6453	18.2372		113.415	2392.72		126.427	615.656
320.785	727.249		207.603	584.052		263.564	945.309		316.942	553.563		40.3835	69.2754		173.43	844.546		198.585	3227.63		251.47	658.348		213.844	1376.23		159.137	1110.51		157.491	42.3587		193.781	117.101		260.215	73.8683		176.038	220.426		172.839	88.0388		71.0548	114.452		83.5923	241.604
394.566	1520.75		246.328	686.793		283.238	879.709		250.861	932.707		403.863	1628.18		138.51	993.005		141.114	1489.39		275.147	1723.61		167.767	1388.91		201.092	1821.49		332.28	323.434		87.0335	57.5438		369.618	404.404		228.525	261.534		208.795	109.262		137.014	474.053		156.899	974.064
79.5861	145.397		233.452	779.176		197.673	748.294		311.324	932.772		207.581	533.757		128.903	924.127		48.3885	1266.81		238.276	1181.39		185.24	1079.84		190.547	944.746		350.729	312.026		166.404	111.016		213.566	196.959		252.301	152.464		241.121	336.33		144.616	577.803		44.1437	2188.67
197.437	927.48		287.146	765.392		371.061	1295.43		225.266	693.388		189.732	528.996		28.1927	90.7716		154.406	1398.6		242.609	1160.37		83.1944	521.158		177.393	928.294		147.932	103.232		409.206	507.8		284.865	207.932		180.891	113.316		168.267	56.6688		89.8036	1640.64		105.649	573.115
178.851	472.461		186.507	287.207		371.074	1636.79		320.053	471.185		239.728	680.523		211.446	966.841		146.299	1968.55		215.852	694.975		83.9608	960.883		172.712	2221.77		202.702	96.9496		175.786	436.028		204.239	133.827		194.394	185.845		245.515	63.7001		1.51423	1.00116		128.78	1359.21
172.591	323.934		90.0127	99.3739		139.272	307.335		160.203	175.28		311.182	1448.72		133.677	501.505		131.335	1411.34		142.72	802.573		193.809	1590.14		113.173	508.263		344.646	416.298		226.146	555.922		163.117	132.634		286.198	241.239		182.468	293.912		140.93	1733.2		133.503	799.529
285.617	961.895		219.33	244.328		216.436	205.065		258.058	1234.25		183.046	407.584		175.095	1968.14		168.955	237.799		181.957	1203.04		175.57	1203.34		214.34	1082		315.033	170.896		155.031	234.48		438.919	511.435		299.373	378.247		28.3556	10.5427		20.2026	140.98		64.4316	418.407
124.882	124.882		265.004	501.876		261.442	495.13		260.453	893.072		94.0869	55.8427		162.973	3086.45		51.5439	1127.25		173.961	695.048		91.0561	1014.34		256.592	997.901		412.657	472.262		172.736	214.355		242.456	290.24		210.807	75.6087		263.915	141.884		158.478	553.271		107.59	1421.89
197.59	220.11		26.7426	75.9153		304.69	946.337		130.324	91.7659		253.065	616.525		77.9615	699.85		51.5457	2273.65		238.334	1852.73		146.752	1282.3		129.534	2086.49		212.101	208.319		315.597	309.971		236.043	270.137		166.86	63.7358		239.062	194.387		88.3394	764.988		97.5129	191.439
298.86	571.107		58.4917	34.4053		278.51	592.879		350.544	885.293		73.145	186.395		108.784	426.888		120.063	1077.79		180.347	918.627		192.249	1649.9		136.726	420.856		323.706	391.005		111.191	201.318		267.85	306.539		413.903	187.564		129.688	120.684		239.778	1734.54		3.46685	1.00201
265.908	536.314		290.036	706.596		184.284	588.023		480.48	1575.07		276.901	1116.33		176.827	1362.28		227.389	2173.89		161.9	629.639		178.914	919.562		252.15	1238.98		185.364	107.089		122.806	197.812		511.902	314.956		364.944	413.918		486.559	417.57		26.2419	60.0302		83.7102	442.013
283.298	364.433		227.525	331.965		349.042	433.139		272.693	664.343		162.881	765.15		63.9965	574.489		141.179	1147.96		106.089	960.95		309.743	1141.32		143.101	797.509		157.679	178.838		374.834	216.55		367.043	186.96		156.711	42.149		296.693	241.248		32.9663	13.4105		115.821	1039.71
218.315	1053.6		284.916	732.609		169.978	527.935		149.269	484.941		209.538	765.177		206.077	808.686		103.985	1437.46		117.126	398.019		140.377	1975.76		110.261	937.797		208.415	63.5774		1.0084	36.1676		309.406	298.472		631.806	532.556		176.125	41.7657		1.00575	61.8805		68.1842	204.289
312.859	1132.25		269.976	515.911		192.849	445.142		287.864	714.033		183.098	349.891		231.696	1088.41		96.7726	830.512		212.071	1051.46		129.493	1442.52		114.316	1638.16		367.314	498.712		291.475	105.486		287.935	77.4428		339.69	283.764		149.814	39.2213		91.1264	104.289		47.5977	1.00416
140.52	155.134		475.843	2604.63		289.169	621.131		236.2	646.815		146.232	229.274		106.905	1268.28		161.593	2400.48		219.848	1203.38		140.441	2030.72		81.2298	3425.43		254.045	301.391		174.59	124.046		199.137	251.603		283.774	174.597		120.735	29.9478		135.374	1081.13		122.398	612.339
342.351	769.192		197.133	516.092		200.012	322.172		301.2	1005.29		272.013	1147.07		30.3484	71.9675		86.8807	1107.62		119.265	1316.68		95.3984	826.116		49.1058	273.67		102.433	136.597		23.2877	31.0547		287.955	287.955		271.305	406.666		158.155	81.2867		2.68207	2.85637		21.5754	13.5155
144.379	185.728		132.741	733.15		250.499	626.964		364.063	1390.62		193.278	337.574		154.59	2117.88		35.3463	1833.11		59.6686	306.678		145.612	1091.93		179.334	2664.02		380.876	360.866		140.751	89.7719		99.6327	57.56		421.578	582.778		176.205	152.587		218.093	2011.34		166.223	934.743
307.357	804.658		59.0824	140.106		349.473	1125.19		293.532	499.027		289.72	538.902		142.61	2468.48		100.346	2401.08		47.6546	79.5721		89.596	1496.05		151.21	1826.47		218.093	160.631		111.405	17.467		242.788	285.457		250.225	214.746		316.184	278.774		47.6981	188.868		31.2059	39.7837
464.901	1405.5		204.462	623.717		264.454	148.713		230.429	212.51		282.017	860.3		99.5313	1647.06		190.053	1917.7		167.878	1080.41		99.8111	1873.34		216.694	2246.32		145.52	163.57		254.875	615.374		164.92	97.884		224.632	173.057		286.428	388.892		46.8543	16.2111		70.1599	1921.27
230.509	625.579		151.979	197.271		328.194	686.188		293.985	3159.18		217.275	470.919		198.97	1098.94		1.00356	155.938		251.647	1991.72		174.334	2613.14		110.412	1114.09		226.138	224.113		115.511	42.1816		318.058	268.094		161.048	19.6288		271.543	184.446		54.5973	59.2007		42.4003	106.122
80.4799	263.823		306.549	601.823		213.168	349.596		234.809	339.524		175.095	340.672		99.5488	1022.72		125.675	1866.91		135.293	253.929		216.36	1261.25		144.622	2091.17		141.665	135.436		237.246	777.722		218.101	263.444		261.781	168.474		281.55	200.041		131.844	702.461		79.6113	1788.7
201.452	256.826		128.154	521.322		305.483	1276.68		355.166	873.085		96.7181	168.926		211.93	862.118		142.549	2724.05		251.665	1956.35		156.525	597.88		68.5801	1473.09		201.198	168.073		109.465	85.0946		187.216	12.1574		307.798	313.385		90.6661	48.7432		54.6451	187.373		134.195	1062.12
310.232	1331.98		30.3922	82.4813		393.181	758.138		273.698	243.495		284.715	510.878		161.821	854.458		90.1077	1180.18		175.625	1353.03		152.363	2163.83		291.874	2248.61		220.141	43.2185		85.1156	62.1284		293.583	551.021		355.452	283.874		281.61	407.196		98.9625	460.722		77.5434	671.499
138.082	587.55		200.986	664.809		193.23	501.346		198.061	523.208		231.517	669.144		190.28	1972.5		82.3597	1646.25		163.438	2199.17		205.029	1873.93		196.578	1447.85		210.467	220.149		132.275	43.753		222.192	99.7866		537.631	716.942		331.124	355.829		21.2592	165.262		83.3493	659.689
177.641	230.582		290.638	1415.31		314.215	579.231		100.896	111.39		292.544	628.379		197.264	713.908		209.884	6232.13		199.207	1740.65		162.281	1418		58.3826	1177.53		172.7	41.3237		203.708	131.1		324.365	268.537		214.814	273.861		91.5111	53.3456		3.33401	15.2448		90.4055	468.855
241.197	518.087		238.485	613.221		311.423	1116.96		336.849	433.322		175.206	600.767		166.282	1693		65.7931	1315.11		160.535	309.547		131.959	1355.69		106.664	1781.04		440.168	374.375		181.235	8.59058		212.592	278.442		322.013	399.598		142.209	93.182		159.606	704.012		23.457	36.1221
239.046	313.089		354.346	1052.16		196.862	207.778		222.73	358.765		311.62	1517.49		181.989	1903.6		133.917	1159.67		301.317	1870.65		131.964	1343.59		148.787	2792.55		333.097	420.856		209.294	36.5548		145.724	127.332		276.365	220.712		474.656	605.128		107.476	139.506		291.097	804.348
351.937	999.056		245.076	832.82		287.328	369.618		177.891	226.789		29.5311	10.6874		116.085	1051.5		262.936	4273.54		68.316	185.403		118.479	1195.49		186.31	1010.67		402.405	424.718		148.708	25.5099		318.772	313.089		104.622	107.484		253.002	269.444		14.4642	1.00032		126.116	954.285
224.475	456.837		254.063	197.5		198.795	411.919		385.586	542.699		255.756	1031.09		166.387	847.521		161.81	893.7		60.7794	1140.76		165.291	1524.38		159.904	844.338		336.177	546.394		294.595	83.6276		190.928	247.829		181.101	191.143		294.823	119.932		114.541	441.468		125.018	1759.58
310.329	508.94		455.893	708.385		200.605	427.038		343.061	1155.35		267.549	1159.1		72.7556	961.524		13.4011	623.892		17.8864	81.0535		97.2288	1026.2		189.718	724.671		348.517	358.049		99.255	69.2632		345.699	271.162		171.592	201.748		233.395	227.181		38.579	1.48692		4.81864	42.869
318.839	637.314		202.916	380.849		419.469	942.459		243.752	710.874		140.023	72.6177		153.529	789.095		87.8229	1561.74		190.494	2103.05		201.494	1653.2		171.865	1010.92		304.562	374.558		171.81	106.664		263.952	210.799		281.421	140.791		191.527	229.274		94.84	362.262		18.9146	51.3322
245.695	598.571		312.486	245.111		329.062	759.554		224.822	425.777		240.243	809.084		60.2563	1695.2		127.015	753.864		223.98	1480.88		187.518	1273.72		194.935	1448.72		143.081	214.468		152.862	31.3905		224.514	268.762		199.963	73.0213		152.996	58.4402		1.00106	2.76609		35.5042	729.088
161.065	316.206		265.787	323.945		200.676	719.751		281.52	692.046		167.655	423.408		160.671	571.107		95.2513	1171.43		188.815	2260.27		177.679	1332.4		175.015	744.701		245.455	110.234		159.91	54.8317		281.145	352.035		24.5929	63.2361		248.676	287.166		134.714	948.567		148.405	1729.24
339.905	730.11		329.837	832.996		332.432	701.328		203.665	655.734		181.835	726.509		1.00656	81.8461		178.788	1171.51		95.3182	1905.27		64.3049	1909.42		248.571	1243.57		460.722	556.507		171.865	148.829		268.828	212.771		297.078	297.078		138.593	184.817		159.854	1188		115.434	791.171
158.288	168.575		187.163	439.86		624.001	1678.31		207.369	523.705		158.936	236.101		118.359	1711.42		105.172	996.467		171.058	1248.6		134.458	1538.8		200.408	975.92		214.498	259.092		51.4986	70.5527		321.878	448.975		33.0949	63.8142		246.466	308.613		142.334	314.093		1.99816	1.00868
250.428	621.175		197.548	485.622		206.461	293.213		291.895	1065.93		90.2091	116.045		149.557	864.026		154.84	3386.32		210.379	895.175		105.482	946.9		179.91	2040.52		275.939	208.795		111.621	34.0504		261.754	96.4493		313.573	155.472		237.765	154.4		38.2888	2.67191		139.442	567.243
289.2	491.662		351.321	1378.65		320.887	927.447		316.529	578.272		217.856	580.699		179.058	928.619		112.019	1634.38		265.862	1838.65		114.396	921.852		337.705	356.431		174.425	358.187		322.638	932.51		241.442	237.137		184.459	88.2243		83.0132	34.0744		157.17	386.361		8.89431	1.53955
161.178	2764.92		172.634	254.152		251.744	714.635		319.569	328.31		272.798	612.92		130.714	1121.8		104.249	1619.86		169.574	796.587		171.502	1539.55		146.314	1200.46		156.585	121.724		33.4469	58.4176		305.074	321.991		126.485	224.925		267.285	95.0072		272.118	1097.05		173.13	1208.16
279	667.59		222.083	541.046		360.816	863.359		279.246	462.1		122.522	312.223		109.201	789.953		161.991	629.993		137.923	962.468		25.941	278.764		160.113	2004.85		304.669	333.342		241.987	150.232		257.159	182.711		248.343	246.119		251.011	114.775		142.414	543.982		147.351	948.299
308.037	1208.8		278.14	1271.8		91.982	14.6834		372.498	758.085		42.3988	81.0222		208.692	1807.2		11.8247	894.736		85.6349	775.679		60.4254	1263.37		143.832	1900.86		21.2644	31.8739		362.747	668.697		67.966	71.0924		205.65	111.559		107.779	16.4486		150.433	446.682		15.9803	50.9907
137.106	154.112		199.417	477.165		342.004	818.346		389.674	1057.54		153.454	521.469		95.4319	1307.41		163.478	2342.66		23.6648	89.5835		179.454	1540.09		46.3208	1.00395		425.06	364.791		188.172	158.612		325.106	259.638		198.445	112.602		233.617	191.675		41.5947	14.1348		158.383	1323.07
71.1074	55.7758		100.671	911.872		197.645	165.105		244.122	778.956		332.607	1293.52		139.252	1456.57		93.6155	280.485		115.284	464.771		28.6489	1843.75		390.566	3569.7		286.148	291.342		141.124	106.784		313.805	316.641		111.602	47.4873		255.621	196.932		158.925	623.651		63.857	599.604
207.383	205.526		124.93	304.359		159.371	283.407		297.56	1011.17		174.132	521.725		208.751	1712.74		103.355	1805.18		30.7357	91.2639		187.748	2035.78		132.82	1520.05		190.908	236.905		407.943	958.723		325.313	248.378		375.877	274.364		138.671	46.7015		188.563	707.416		29.4647	2.17015
211.155	557.798		309.916	887.72		218.384	327.342		248.685	458.431		210.364	364.127		126.187	937.797		145.479	1193.61		92.1046	728.985		119.751	1252.59		42.3825	258.43		132.033	133.226		172.101	52.0297		252.958	356.029		168.83	99.3074		26.9833	37.301		145.295	326.448		33.7242	55.3076
203.701	231.036		180.701	597.712		179.202	571.808		189.906	322.854		152.187	1215.4		9.8097	296.568		119.378	1329.84		111.304	374.847		207.325	2018.05		142.745	2158.98		205.173	174.505		180.043	151.76		178.512	64.6043		189.812	114.703		244.431	147.709		1.77194	76.0782		86.7217	243.976
237.363	599.456		206.809	456.373		4.36777	33.9536		253.279	419.13		121.553	204.799		95.4887	1760.26		177.374	398.522		184.207	955.322		79.195	1446.83		170.89	555.181		169.871	118.541		136.285	166.107		270.07	202.524		13.8554	77.2172		258.076	331.988		182.168	1081.21		120.969	792.649
80.6639	114.557		152.326	222.247		250.181	552.084		188.238	244.337		242.984	665.393		179.265	1393.54		16.2168	1306.82		171.436	1143.72		154.09	750.371		214.047	1853.57		259.283	46.1077		107.889	8.23742		535.092	544.805		207.72	300.354		83.8606	38.0021		171.058	1975.34		140.96	264.566
562.917	983.177		288.551	1593.71		310.547	930.442		289.883	589.952		93.6615	315.431		79.79	307.529		136.702	1342.65		130.929	697.586		127.573	1094.85		113.035	781.727		234.866	302.131		135.098	37.6671		277.545	158.908		274.528	277.009		272.463	141.303		12.8316	84.0787		6.80307	28.6883
308.135	673.883		97.1845	159.383		388.864	791.392		279.679	442.464		228.205	624.922		162.412	2285.89		156.486	928.782		154.02	1407.71		112.483	433.536		157.756	855.779		321.776	358.451		146.495	45.4998		244.732	262.991		359.588	325.714		295.561	255.945		169.609	953.783		105.716	316.741
310.93	621.504		249.928	654.309		51.4097	47.412		311.599	331.848		155.036	683.855		149.804	562.007		169.782	1978.32		171.635	2207.9		56.2758	1747.87		115.163	1282.89		296.786	187.597		143.984	113.96		238.276	178.681		242.072	47.0986		292.986	272.645		97.9905	2659.36		83.7367	181.49
343.278	505.377		216.474	421.18		375.268	956.294		325.978	752.435		156.448	833.551		148.478	1419.49		168.267	1580		140.856	1241.9		146.016	2092.42		171.112	18.2232		203.478	62.6324		107.984	45.5365		172.379	240.445		337.669	284.625		236.15	295.696		61.3888	50.8227		147.579	1243.96
235.288	588.893		315.896	819.609		278.97	578.048		191.878	142.6		183.975	702.732		86.5843	1196.92		174.444	2591.38		216.938	1527.54		116.616	1795.8		103.406	7151.36		44.5033	64.3499		591.177	1051.28		215.867	157.568		90.0127	2.82096		275.224	303.847		92.0304	1976.8		96.7147	1178.77
274.18	474.589		199.718	819.781		311.072	1019.73		341.32	1079.35		182.334	473.075		86.5873	1893.64		151.078	2126.37		144.754	1019.27		146.026	1671.18		157.834	1416.85		169.996	52.3263		163.386	204.584		193.788	258.421		383.023	242.106		188.649	166.329		3.0174	8.79987		144.974	1600.51
235.313	744.124		252.362	749.343		294.782	966.33		253.671	317.634		315.885	1228.49		207.208	1610.76		324.536	5088.33		152.802	1276.45		162.675	1447.24		243.103	1742.85		115.474	95.599		408.962	727.249		100.505	60.1908		109.716	70.6099		188.662	115.038		100.72	106.305		55.3778	81.5275
259.794	466.161		232.771	440.832		297.592	573.822		151.931	493.587		222.465	490.92		174.664	1263.51		129.679	1484.11		173.314	940.173		110.505	1612.3		129.543	357.949		159.639	155.389		230.154	56.0709		247.074	285.316		164.463	134.937		247.108	234.126		72.2838	12.3998		69.3437	147.616
426.077	992.375		187.583	91.347		255.468	515.258		104.135	219.693		179.278	342.591		126.355	1186.45		120.68	1103		198.487	1688.18		124.216	1125.15		243.18	1995.22		307.831	216.755		120.452	296.101		213.965	26.7916		123.347	32.0031		140.23	166.364		18.5956	106.469		82.2699	295.072
171.78	154.205		180.961	361.714		308.591	765.446		306.463	670.227		266.337	812.469		134.571	218.721		118.533	1228.75		65.6706	194.997		209.294	1612.41		197.763	954.419		19.637	13.8271		140.402	56.0964		467.951	223.815		292.513	303.228		193.856	94.4017		171.58	1074.84		43.0533	93.3134
403.721	1038.1		276.181	461.158		170.476	462.654		366.953	629.485		266.346	546.949		174.688	1219.03		114.348	1997.18		75.8859	1815.8		120.918	1383.84		149.647	1593.71		199.942	220.736		84.0935	57.1207		293.151	62.4045		264.967	379.701		219.878	156.223		139.521	723.573		52.9499	4.92737
167.218	124.273		218.606	232.812		114.775	442.371		258.548	596.791		216.588	527.658		53.3005	1104.43		162.418	1381.41		227.381	1476.57		91.5046	2483.34		259.074	2069.03		171.598	135.816		126.063	137.928		185.305	38.3967		54.4288	2.11676		157.64	32.0819		1.00042	1.00042		33.4717	20.2268
235.362	331.264		247.95	355.315		157.247	808.203		323.797	701.796		155.308	660.845		302.449	2091.69		133.264	2089.41		179.979	2443.63		63.2852	1500.73		98.1038	444.566		250.437	264.323		247.534	592.298		145.356	74.0398		284.845	173.686		192.154	141.526		189.518	1421.18		248.772	1244.57
124.282	264.566		302.226	947.165		120.068	284.725		335.73	1005.89		133.32	368.383		168.61	922.923		147.128	3188.84		12.7879	165.99		53.3456	1671.83		113.304	1668.07		214.935	125.295		345.372	296.402		131.677	242.737		328.946	235.827		332.677	216.034		45.351	31.9333		131.391	967.726
181.337	196.627		239.213	365.072		195.244	297.969		221.99	234.299		144.566	743.024		124.195	1716.83		38.1745	562.007		60.6173	1572.75		120.944	2816.89		192.667	1054.6		257.305	316.44		107.273	1.4177		295.872	178.794		235.852	215.564		298.661	357.522		161.23	1028.33		84.5677	657.4
372.419	940.537		286.388	697.709		37.9981	103.123		280.505	503.323		177.803	842.792		205.534	2550.55		172.997	1777.28		175.206	1325.73		143.488	568.163		342.639	2327.39		162.646	25.2726		95.4385	48.6133		195.628	121.451		103.119	8.23539		202.873	57.5903		108.55	1156.05		82.3192	287.389
150.147	292.132		130.984	557.345		167.731	300.968		275.601	636.154		281.332	1036.63		37.8899	231.036		77.6984	1714.6		145.096	1040.22		93.182	692.51		190.982	1394.03		189.531	139.595		180.752	86.451		41.273	1.59075		160.282	176.951		293.367	171.016		131.155	1115.51		97.6813	534.678
322.525	599.921		165.499	71.0573		215.807	652.43		409.436	1183.38		100.911	259.474		66.7849	140.895		91.363	672.911		135.027	1438.02		193.094	1448		291.495	3427.23		184.492	140.861		52.7251	74.2088		214.07	225.94		34.1296	69.4584		194.04	120.465		80.7008	403.735		136.257	725.973
132.391	331.358		250.322	982.311		223.775	298.409		218.193	245.257		201.741	637.962		104.718	1409.05		141.993	2287.17		161.65	1049.73		66.8108	1220.58		118.583	1143.92		187.847	82.1165		100.787	165.291		244.999	111.023		210.01	260.609		153.583	87.1466		74.4307	1702.66		44.6697	131.451
289.547	800.064		205.49	710.974		178.744	227.877		298.944	903.77		231.052	615.873		133.569	1914.06		115.462	609.671		141.258	925.592		89.9049	1627.78		149.898	1596.39		228.959	119.814		482.067	989.937		360.702	370.567		238.25	244.767		278.081	329.906		122.088	407.484		115.914	1138.48
331.381	899.335		226.869	276.511		242.856	761.103		324.206	351.543		159.803	135.916		44.5881	132.396		85.0526	743.18		183.382	1362.85		74.436	1220.75		171.574	2503.31		337.087	445.488		127.367	42.8946		285.557	360.79		29.5664	154.721		155.014	111.132		49.2252	289.547		8.38576	4.84464
101.092	174.984		194.832	948.768		172.555	367.326		420.9	1111.87		231.15	346.478		31.4016	37.2537		91.4046	1009.11		160.293	700.712		128.849	492.165		281.441	1472.78		385.79	346.319		307.529	963.784		280.485	377.413		138.925	17.8713		428.405	364.369		125.454	758.112		76.647	408.374
305.645	543.522		154.221	437.792		405.67	936.385		140.49	226.297		202.019	744.386		86.0058	260.014		117.587	1144.56		221.678	909.922		131.192	1448.36		214.965	1912.44		189.571	85.9058		60.9244	18.4188		251.806	204.749		26.0774	11.924		16.0732	62.5097		25.5351	1.00205		70.7043	1059.81
264.687	751.376		198.459	594.612		55.0944	133.021		129.57	128.41		276.794	718.157		257.713	1410.64		237.338	1779.79		344.489	347.601		69.2778	1001.73		47.4405	914.756		392.821	470.24		116.432	18.2551		348.187	263.463		268.029	290.628		187.334	95.4218		241.97	198.529		101.334	463.354
36.9215	96.6602		167.289	466.423		263.573	653.782		1.16322	1.00731		239.744	674.477		181.49	1057.98		57.3094	425.912		341.428	2751.37		130.036	1765.53		241.723	3432.91		325.221	396.384		187.564	151.147		298.975	218.231		272.932	326.723		190.754	187.354		21.923	1.00244		7.73993	338.347
126.605	519.675		314.016	454.054		249.753	1183.83		226.336	291.158		141.069	274.47		142.364	1020.63		57.3135	1176.95		23.615	107.014		188.066	1221.27		127.668	915.272		207.435	75.7497		92.1723	63.174		298.986	413.309		318.058	277.915		254.411	206.867		22.3217	6.33655		74.0034	122.462
215.269	415.085		175.015	171.895		224.207	613.974		192.572	998.706		191.554	765.338		178.274	1462.68		32.8159	2169.69		23.4044	106.059		167.319	1448.92		147.48	1931.62		109.535	60.4979		127.425	60.9458		312.782	137.966		118.259	108.087		149.652	17.2815		87.604	868.195		58.0597	13.5227
257.704	852.417		264.734	622.161		147.046	81.2156		6.60452	11.9579		215.375	438.317		264.836	1168.18		146.077	1075.9		14.6623	249.271		83.7161	807.577		148.823	1461.7		500.869	453.686		171.496	214.738		417.117	642.329		298.671	206.556		259.101	134.373		34.3787	24.426		134.039	1453.41
289.679	867.92		165.867	235.561		364.906	1113.16		14.4545	1.00868		183.272	501.876		160.045	1543.89		171.762	1085.69		144.03	817.255		51.0572	1462.47		127.758	1199.62		274.219	119.873		85.0706	59.9012		218.284	249.814		377.426	174.138		261.47	348.676		125.551	1644.4		18.8669	14.1482
229.298	359.512		262.465	359.575		38.8701	107.404		307.798	673.147		77.2879	117.952		167.448	2951.04		227.045	1672.24		287.965	1921.14		110.684	1600.45		165.896	1815.1		165.721	132.349		189.611	55.7975		293.727	304.487		59.1779	93.6221		165.279	238.987		10.7753	15.8634		89.439	1042.16
209.589	319.862		253.199	303.1		281.441	882.025		201.72	241.476		209.774	687.663		202.268	699.826		225.02	1642.49		148.021	802.967		102.081	1398.51		86.8318	497.154		179.707	100.152		392.918	491.992		14.049	15.6503		306.937	298.765		477.734	666.373		55.3895	12.4449		109.013	387.491
305.936	584.629		103.971	681.266		396.146	965.104		449.307	882.088		175.243	908.835		116.859	426.738		101.06	1146.22		110.033	840.109		90.0127	389.962		111.704	908.291		289.506	126.556		114.662	35.9347		256.673	121.664		152.187	74.7796		224.435	127.35		142.434	90.0317		195.615	817.514
343.896	426.753		251.09	376.367		201.805	228.887		286.6	583.271		161.622	454.694		65.1284	1127.33		62.7495	1010.74		141.606	895.081		148.965	1373.81		93.3232	860.664		209.449	108.623		161.44	128.93		259.038	315.719		192.289	30.6958		184.162	115.365		74.5383	26.2576		68.9187	256.242
253.377	442.542		287.379	423.081		262.326	415.012		396.258	638.277		130.246	525.091		207.837	1544.6		82.949	2576.31		80.3531	665.229		76.5716	1361.66		137.396	815.476		244.07	61.6395		40.0473	2.27237		327.296	218.353		204.807	137.87		45.6885	15.9505		90.0412	95.8926		95.278	624.308
282.305	529.853		400.882	1337.99		202.147	600.238		235.271	667.873		251.205	657.654		223.367	1097.55		81.4816	1076.85		74.1178	332.864		158.69	1068.26		109.732	892.255		340.468	411.252		157.214	191.615		291.209	321.495		185.52	140.377		216.588	124.007		121.174	229.484		150.787	2280.61
311.686	595.618		344.065	994.439		250.984	563.909		133.517	433.765		195.388	309.113		138.676	1290.48		75.8352	1658.5		124.939	1509.14		189.979	1690.15		82.2902	1558.45		244.182	179.846		11.9055	22.3453		174.407	134.364		197.583	240.817		256.961	9.38356		181.708	1490.86		115.167	708.584
253.448	328.981		337.943	1158.78		209.678	404.304		250.613	882.834		175.403	219.631		161.599	657.376		128.93	1254.98		273.286	1941.69		167.531	3172.77		97.6297	1615.59		248.649	183.137		88.4857	47.571		214.521	85.71		342.016	256.476		177.728	212.756		211.781	143.853		111.214	1142.56
195.278	739.228		539.509	766.201		419.16	745.383		43.7731	52.4001		7.4638	93.4579		170.566	1222.81		70.5875	538.94		226.297	1593.44		141.218	892.632		233.625	634.034		162.979	125.56		88.5075	121.255		166.767	61.4491		351.382	348.236		168.409	136.937		73.2893	1338.93		87.2413	696.732
161.679	107.863		300.682	585.019		219.369	376.314		403.806	1300.13		280.112	664.249		157.374	1049.91		5.10644	74.5042		310.036	2660.76		163.082	1463.97		123.365	1012.17		173.601	320.02		15.4596	9.8602		232.633	139.32		134.228	8.56109		52.7916	29.9551		130.379	658.163		22.4333	18.4059
260.435	687.978		255.747	502.087		282.215	520.242		168.771	215.162		221.717	733.382		176.907	1040.58		139.841	1278.12		110.276	2088.46		110.782	1559.21		175.206	1137.76		279.649	426.783		131.492	183.414		374.781	327.48		298.891	315.465		169.984	319.04		124.685	1902.87		105.394	1228.06
242.362	808.914		265.125	298.011		549.128	687.591		246.328	255.351		96.9462	612.791		186.723	1326.67		147.605	2509.4		12.85	85.728		104.033	1098.01		134.984	434.606		165.984	175.188		235.984	43.895		321.743	342.651		124.917	201.212		144.586	90.5734		145.382	817.542		20.1409	203.229
197.077	506.749		149.096	54.446		347.149	908.835		154.362	343.714		129.289	132.825		197.084	1737.66		211.527	1289.8		112.286	513.43		163.122	2358.68		96.776	1816.37		317.31	411.875		188.556	82.4263		205.223	127.408		312.684	137.923		182.705	24.1459		3.60765	2.40682		90.4879	1250.88
200.669	412.078		334.999	569.525		71.9346	74.5698		99.3669	57.4064		49.8432	93.5499		186.756	1464.89		52.9443	2.11535		228.525	1609.13		183.362	2604.08		172.113	1012.38		282.335	183.343		530.636	591.115		278.647	402.912		367.649	268.358		269.045	248.124		260.984	1293.98		27.1153	7.09876
282.444	590.534		166.101	260.426		195.237	314.48		260.197	113.744		265.61	535.713		211.825	1532.33		173.564	2273.25		151.104	742.478		197.056	2901.08		151.76	959.263		129.103	86.13		185.273	89.4139		24.7915	8.7333		208.641	224.207		222.746	209.154		163.524	3358		99.9265	1285.45
274.934	380.061		397.46	831.009		71.9472	303.399		359.702	1039.63		268.038	1130.31		242.43	311.862		227.333	1266.94		67.8635	1484.16		133.86	1616.9		248.895	2005.7		279.934	265.228		160.473	147.995		198.013	352.122		171.196	42.0841		214.889	233.008		14.6804	195.766		85.767	352.048
262.862	446.886		215.617	80.1671		57.9802	37.9914		475.442	1189.97		46.8346	64.1631		83.1681	202.617		164.457	651.192		55.6838	371.491		151.834	1737.66		176.889	985.812		262.871	130.333		129.325	31.7913		154.139	181.228		201.289	214.37		261.92	239.39		145.509	545.896		41.0283	1.00858
467.475	1079.05		267.577	170.662		229.605	279.846		233.649	515.602		268.179	782.111		103.21	1339.69		219.315	1882.18		111.312	776.767		100.392	197.091		132.653	1003.74		298.168	373.351		394.552	695.341		352.618	385.804		174.315	90.4024		230.938	25.7259		37.7585	49.4541		143.241	850.169
202.553	317.578		38.0021	51.1345		124.576	393.942		191.77	163.105		228.189	512.693		97.7981	1099.29		113.744	1659.55		172.979	1035.94		125.71	831.155		190.126	1069.16		209.98	344.368		34.1728	4.12773		215.102	279.206		252.08	139.228		135.845	113.479		160.687	1101.33		46.5373	47.8102
68.2225	46.3403		193.577	251.267		306.291	700.663		213.769	446.949		143.001	494.766		195.491	2081.95		73.8657	1058.5		116.485	749.658		138.789	823.742		153.233	1574.24		213.882	156.119		53.1288	175.736		297.372	215.117		321.382	395.244		159.724	67.9636		31.0058	19.0768		75.6405	86.5661
373.456	885.604		309.026	1138.68		356.933	746.275		213.784	181.829		45.2382	111.206		242.686	1236.16		175.169	1077.76		107.446	1369.8		138.793	590.575		200.746	854.188		341.44	347.638		204.821	283.139		225.091	80.0092		168.203	56.6469		284.054	239.432		89.7467	643.409		91.3758	143.266
244.715	877.705		306.269	694.34		251.408	1851.69		126.93	91.8207		141.78	494.974		124.742	1402.15		154.449	1799.67		71.0823	1795.17		95.1309	816.423		151.909	2216.39		341.476	373.614		192.39	16.0716		237.581	117.794		354.955	205.065		194.694	151.349		117.595	973.549		88.9462	232.861
554.85	554.85		129.157	56.4604		242.541	544.939		493.674	901.901		146.984	490.577		215.966	862.875		148.996	976.297		84.3327	2437.44		65.7931	1315.11		202.581	877.643		256.089	25.8403		240.927	247.516		179.789	183.053		296.661	278.559		148.656	133.446		10.2757	135.801		375.096	889.494
350.791	870.121		147.823	279.954		169.259	306.452		215.86	197.292		206.954	421.18		150.729	1390.08		163.025	2510.46		111.492	3251.52		183.446	1834.46		240.352	1560.8		323.616	412.57		155.063	293.665		181.42	88.3457		147.118	132.066		429.79	266.824		77.7557	131.007		11.3412	1.00896
188.609	652.567		251.32	809.17		238.234	344.476		360.461	591.156		60.9031	134.397		130.535	1534.76		213.529	1882.65		155.521	343.194		109.886	1505.44		202.709	2878.84		272.836	290.567		238.845	971.607		466.621	553.583		291.464	465.276		264.463	269.264		148.603	1568.43		50.0286	4.53158
110.945	118.155		206.208	332.151		59.6309	52.5755		117.118	173.979		232.641	790.562		156.311	734.284		157.275	681.362		154.134	1105.01		121.319	1647.18		128.176	1305.03		190.42	144.085		55.1331	43.2457		154.362	148.907		207.099	286.288		226.989	118.783		82.102	243.787		27.389	20.9117
163.363	114		225.623	480.295		199.277	298.703		234.2	347.906		184.213	729.419		114.108	1090.9		134.98	1690.15		79.9388	1612.3		78.7904	1257.76		132.895	503.076		219.902	87.8599		179.121	66.0013		311.346	170.422		171.484	230.743		548.143	337.253		101.912	359.006		43.3337	679.42
193.815	670.58		118.076	373.39		47.6931	154.944		435.906	1071.56		189.278	532.5		167.996	1535.46		93.3528	2510.82		176.416	948.433		121.336	1465.62		293.326	3448.76		227.973	234.208		256.727	377.956		289.74	314.17		241.383	145.867		279.226	115.649		14.3443	20.3715		77.0649	421.83
6.24199	65.881		242.524	525.645		298.902	490.199		139.154	468.642		148.499	278.715		137.846	1110.82		196.952	3502.36		131.127	1287.9		167.743	2277.49		192.228	1270.95		268.104	251.744		64.845	33.3284		515.294	616.851		224.719	165.511		207.544	53.3663		144.759	509.943		43.7345	124.151
183.698	516.799		255.99	383.711		345.19	490.233		374.493	1025.52		99.9685	184.284		163.575	796.559		306.043	4425.26		257.54	2868.93		227.757	1990.12		240.749	1441.81		154.9	81.7915		121.711	1.00762		237.765	242.081		116.559	181.113		198.431	83.6778		78.5634	58.3867		161.167	1037.22
268.038	720.915		249.184	347.577		146.917	522.219		278.364	804.546		97.3173	149.861		92.8359	398.592		231.582	2511.08		221.032	1435.34		114.994	1466.03		110.114	1204.77		48.9855	50.78		180.834	14.8369		215.42	137.396		189.484	209.191		248.501	118.854		133.658	600.259		25.0446	110.47
92.7415	55.0442		229.823	360.335		203.115	351.579		190.795	194.258		224.75	453.302		203.051	2832.28		146.386	1736.68		181.388	1435.64		188.596	1662.82		357.786	2756.4		323.9	268.151		50.8762	8.88591		279.659	328.807		35.8866	38.2187		66.8414	44.9957		170.464	725.335		26.914	1.70122
380.703	560.473		256.08	870.213		163.696	175.909		247.698	388.361		259.556	850.856		65.9689	1081.89		114.828	1531.25		46.6489	36.2632		145.3	1633.23		172.688	285.767		635.908	727.76		162.35	1.68297		289.975	255.666		164.098	222.801		39.3195	24.631		6.51353	1.00304		100.982	771.003
221.943	459.883		290.546	727.198		212.525	160.811		456.677	1082.95		203.6	518.833		140.436	1043.69		184.967	1545.14		209.508	731.424		26.3084	870.213		197.652	871.832		188.828	242.907		100.794	30.1994		284.835	131.418		144.703	10.0978		225.139	164.336		180.011	454.614		95.6834	724.007
201.184	384.452		63.5507	136.506		608.797	1307.69		261.598	603.831		248.159	890.057		395.161	2497.79		143.792	1059.06		103.879	458.205		30.3815	236.175		288.41	84.8711		182.18	77.519		156.64	203.322		202.382	135.018		385.736	403.479		289.659	294.917		111.822	917.465		75.7337	269.197
256.503	324.081		159.109	670.957		185.722	576.833		336.566	1332.68		198.194	874.22		155.074	1666.44		64.0033	1736.98		146.227	365.986		159.031	2009.3		194.156	1121.68		187.176	261.085		148.421	62.5886		75.2514	43.0851		365.509	337.087		217.221	193.251		96.8747	1031.7		316.574	2150.34
370.931	1081.78		315.21	1151.07		243.265	409.867		371.582	1045.38		294.449	457.527		139.213	1053.38		225.472	1900.53		264.762	2211.72		225.868	2009.44		136.779	1343.4		210.445	228.189		302.068	783.73		178.456	183.336		78.5136	6.4418		175.052	165.855		31.7601	112.892		71.7853	1702.3
245.266	962.468		149.468	275.533		304.647	715.964		374.952	820.01		203.693	474.421		208.685	642.351		133.827	1212.21		189.872	807.918		109.013	468.05		254.473	1392.91		321.18	448.001		58.2473	30.2078		244.578	332.07		334.092	310.897		104.84	41.1412		1.00441	60.6962		16.2749	44.9703
230.316	592.215		293.449	747.796		286.078	566.708		268.847	224.585		187.861	813.869		214.4	1163.06		142.529	1256.66		103.003	68.1026		150.713	2064.76		135.611	1405.79		171.13	212.361		247.863	144.49		317.589	419.72		286.732	235.255		376.076	314.159		175.465	1561.02		61.0639	83.6571
270.887	212.481		351.345	879.37		243.359	1163.95		104.567	7.23166		174.867	340.229		136.75	1523.36		71.308	1068.86		369.462	2314.43		118.263	2199.79		222.441	1368.6		398.662	361.107		417.628	212.726		185.149	129.203		343.29	224.941		143.655	144.953		98.6852	103.225		140.97	1879.87
190.774	556.37		251.903	613.694		239.062	625.864		330.693	414.077		250.605	483.22		189.046	2911.18		64.5929	1031.12		173.57	639.56		199.277	1226.08		145.785	1457.85		214.378	263.647		261.635	47.3705		217.703	223.657		101.028	37.9019		253.181	287.156		47.6395	210.135		54.3426	483.459
280.909	619.891		273.152	879.463		614.727	842.173		254.821	365.161		222.974	692.534		169.71	546.413		65.1788	2061.14		127.848	967.385		193.992	1061.86		187.61	723.091		19.2451	12.9552		294.17	938.651		267.859	120.296		316.63	209.346		366.102	295.02		33.5459	51.1956		47.494	109.628
232.616	522.64		159.249	218.17		216.58	385.14		226.829	336.956		189.732	616.395		169.716	619.76		146.448	884.982		172.052	1244.62		177.324	2407.58		192.795	889.525		395.314	395.314		38.5302	59.8697		154.77	99.6048		203.801	144.8		359.588	168.92		135.246	1619		104.818	686.817
160.907	79.0645		33.613	75.5214		336.542	842.32		164.168	389.303		48.7878	103.857		197.763	980.523		338.05	5067.13		151.728	2060.05		118.305	2066.28		171.562	763.587		157.989	95.472		89.7499	21.4753		232.038	163.386		75.0979	118.808		186.494	267.248		167.849	315.033		79.3179	26.0014
151.168	44.0863		159.355	503.924		399.346	567.144		217.198	328.506		171.889	668.485		206.867	1380.1		111.83	1737.66		129.053	916.917		86.3753	1940.67		220.821	1287.26		230.55	138.073		268.913	835.216		285.386	238.401		173.35	56.3175		89.2035	158.629		103.275	607.474		89.1753	382.875
342.747	1525.5		192.498	1025.63		165.406	85.0139		186.461	462.508		274.431	407.67		177.548	1392.67		186.75	2359.51		160.214	2214.76		155.036	1260.63		155.51	610.251		100.791	153.82		194.653	66.7449		367.198	256.242		372.393	223.021		213.461	154.417		134.072	689.091		117.865	687.083
237.046	672.911		224.31	477.5		135.768	138.232		233.584	830.279		231.337	202.14		141.879	1017.15		126.855	663.829		180.163	942.791		145.591	1053.2		284.114	1037.51		482.118	625.798		482.846	770.785		206.585	172.573		25.0693	1.00162		34.6954	41.1614		152.123	1605.58		88.3986	800.712
403.011	1036.27		228.429	762.411		168.509	101.83		246.553	808.231		213.386	1301.13		120.689	1356.59		167.655	3008.3		197.126	1505.07		70.2658	541.331		233.181	1879.07		232.69	44.8677		205.468	69.8225		159.293	41.3295		225.06	328.367		289.842	204.088		47.2644	1.50813		71.2529	779.587
281.273	691.437		358.162	436.533		327.916	532.967		274.663	434.53		170.434	680.955		179.29	2033.5		79.4716	1268.64		206.215	1257.41		216.292	937.042		191.379	2645.56		254.741	232.828		162.652	34.0073		39.5134	38.4614		70.5403	49.6699		52.0096	2.4432		133.254	873.146		102.128	860.845
235.031	620.868		291.25	603.493		108.474	336.909		347.113	1752.25		76.5473	101.163		110.315	2478.55		133.903	1884.63		61.2339	688.292		172.767	3017.5		126.538	851.817		371.699	294.19		231.012	115.572		339.12	526.938		466.407	584.011		209.685	239.972		60.95	130.92		154.498	1290.62
327.986	552.608		205.101	283.526		241.553	399.725		265.088	595.597		325.748	1116.96		26.643	381.798		143.898	3569.33		130.379	1159.92		179.115	2684.8		239.652	1627.84		55.22	3.02258		79.2481	53.8295		371.074	409.666		221.086	349.768		217.389	239.998		105.556	264.193		85.3738	484.43
155.477	186.119		153.82	278.501		250.454	661.612		274.857	515.874		250.984	1077.6		112.368	1777.72		91.7853	1518.88		246.996	3353.53		102.555	2304.2		219.053	2113.12		252.566	441.125		178.192	37.9326		254.339	258.956		279.393	269.52		343.932	242.175		177.853	914.111		39.0415	332.058
257.395	418.348		266.263	566.807		203.722	319.411		458.963	1400.08		114.775	386.538		189.378	3077.98		113.908	1291.94		131.65	347.772		122.776	1856.96		487.861	4539.9		264.202	173.118		400.501	984.529		187.334	39.1678		311.248	250.817		308.776	255.63		173.143	1134.51		149.148	787.544
294.647	890.779		130.846	159.478		308.178	396.44		173.863	580.291		242.243	529.779		125.219	257.141		188.503	1707.46		206.461	1032.9		218.353	1995.71		188.119	1515.94		211.021	194.612		176.696	277.038		648.178	571.487		24.4199	2.42013		265.013	217.435		93.1098	1877.94		176.982	2062.22
362.454	1057.05		247.82	642.982		343.327	799.641		213.829	926.373		213.589	1127.81		248.063	1762.48		150.549	3443.92		253.929	516.781		182.468	2686.31		101.188	1751.51		362.006	542.622		136.161	90.8387		232.502	351.653		40.0515	1.00244		279.728	242.234		148.64	514.278		80.9938	96.0883
173.375	346.551		339.524	603.768		250.79	411.296		232.03	839.726		206.048	242.26		294.314	2571.68		105.065	564.842		163.466	1428.35		199.676	2591.83		195.209	2155.11		187.748	127.528		121.195	123.395		254.402	280.859		349.978	287.146		488.583	511.057		125.317	457.624		78.1343	423.855
213.266	393.139		230.63	849.812		250.817	538.75		493.986	1258.82		233.707	719.371		52.341	1186.62		123.538	1099.06		153.497	701.87		145.76	1332.22		142.509	1223.03		469.925	509.547		80.8772	48.0024		299.185	263.786		282.086	139.86		225.432	213.589		9.39875	1.00095		110.992	420.163
259.996	639.133		199.732	174.523		248.579	316.909		188.715	180.416		114.864	628.733		102.771	1860.73		57.5176	1902.53		212.235	526.439		153.863	1113.04		170.626	1059.29		248.142	201.77		122.329	2.53475		212.615	67.2346		150.306	86.0573		233.699	107.825		86.6912	528.605		31.5089	19.0407
359.436	822.236		276.123	504.453		127.789	379.447		238.51	265.694		311.818	1350.89		155.444	2187.82		135.179	1677.49		185.455	2586.84		105.46	1239.94		90.0982	1518.02		33.6921	127.542		221.577	520.737		239.02	92.124		633.856	400.656		317.31	120.118		158.428	621.701		69.5414	113.027
107.696	11.4695		179.322	482.303		337.693	497.154		154.895	401.883		167.649	116.99		47.0157	22.8951		156.108	926.536		218.063	1725.91		111.319	972.696		116.953	657.677		107.51	271.514		147.829	290.22		245.678	304.871		173.582	168.961		229.573	54.4403		1.00176	118.846		98.7822	635.73
198.718	458.689		224.545	1927.07		520.133	1147.79		282.99	354.346		31.1905	40.8517		198.27	1732.46		120.287	1677.84		86.3572	754.579		153.89	1229.01		133.851	129.121		257.259	505.056		183.465	73.3021		201.628	64.3364		289.863	112.729		167.584	193.523		75.8699	30.8635		28.0426	7.40788
386.647	1222.69		85.782	101.769		221.382	467.048		275.485	734.31		154.656	670.015		173.259	1276.09		142.71	2158.45		105.264	1329.98		144.52	1761.43		93.4283	350.508		181.152	14.3377		229.734	109.879		50.4665	32.772		279.629	331.743		215.587	207.968		1.00279	5.89848		80.3334	120.414
219.462	554.246		177.753	199.802		219.431	501.964		476.914	927.903		39.4275	1.26944		194.756	983.142		180.315	2654.61		100.639	1822.12		212.778	2761.91		143.928	1013.45		198.208	148.635		219.639	114.937		252.486	232.853		61.7111	4.22962		376.579	423.289		108.745	725.488		9.96992	48.1155
213.649	282.354		214.768	421.637		408.216	933.823		298.776	810.848		183.588	550.056		120.918	939.974		76.7332	1005.01		168.055	1052.75		86.5601	1196.58		154.677	1139.24		343.097	523.613		97.7672	46.7606		87.3697	33.6743		255.621	242.192		131.474	42.7128		45.0416	8.60724		68.3352	3640.88
122.35	332.046		266.524	604.233		320.211	908.995		27.8159	11.214		169.389	540.496		93.1656	269.273		161.94	1440.7		127.176	2142.73		117.533	3218.55		126.917	383.697		375.4	626.831		275.089	443.102		289.169	299.762		43.4591	6.17198		390.401	341.128		1.00314	35.6569		32.1067	2541.17
595.869	1737.78		85.0466	241.425		279.807	454.774		291.189	499.517		326.78	1248.21		154.215	1347.52		118.213	550.345		179.014	1238.03		220.604	1962.6		135.17	493.604		90.6437	20.3657		227.765	98.6748		213.04	226.885		167.519	131.4		471.616	480.176		103.116	484.396		169.544	1248.73
229.71	539.851		124.107	84.2999		279.954	323.286		330.288	742.088		122.608	459.98		49.2165	250.693		164.903	1293.48		354.669	2732.39		121.856	990.838		225.71	1303.98		201.877	154.134		128.1	101.388		158.378	39.2848		158.735	225.432		131.497	78.7517		70.7192	151.904		23.0202	183.846
394.15	1257.67		226.741	324.923		267.737	802.178		254.482	499.604		178.983	856.049		128.862	487.81		128.257	1006.04		174.309	1152.48		158.193	1567.77		170.794	1902.6		196.523	123.108		190.3	140.161		276.677	392.931		251.179	136.257		186.763	63.4659		125.772	646.429		53.14	307.001
260.618	1079.42		186.041	487.053		225.686	191.952		194.55	307.787		79.6727	329.987		223.06	1830.14		178.92	796.336		140.5	395.272		174.695	1433.32		137.642	2081.8		269.311	167.195		163.553	149.484		211.326	120.995		383.347	430.897		186.769	242.43		117.056	317.679		89.5992	1016.23
295.602	682.321		171.641	445.331		332.303	525.719		330.891	567.622		114.196	345.239		219.13	765.015		171.094	1481.61		139.267	1250.18		81.3324	1065.25		344.561	2678.5		343.424	281.769		127.167	329.941		284.365	179.745		376.565	360.006		37.3351	1.4651		118.118	103.21		34.536	184.007
312.015	1269.26		170.122	389.166		238.292	507.265		313.573	562.659		263.61	1173.28		116.777	1167.77		166.55	1563.88		177.585	1296.25		89.7972	1094.46		146.67	1203.38		215.2	133.602		39.8606	54.1198		176.572	146.18		338.074	113.856		158.869	19.1898		186.894	1519.68		114.292	989.729
122.449	295.644		266.749	661.659		275.243	451.399		189.545	205.526		130.709	671.805		176.646	78.6216		144.293	1404.51		286.058	464.934		243.709	1640.58		138.979	507.515		322.593	375.89		123.833	51.2891		300.418	80.0769		157.413	19.7105		185.123	56.9825		28.0151	101.388		31.8672	143.116
154.775	4554.61		154.123	638.345		332.525	575.58		297.466	501.187		162.207	728.475		204.031	975.851		94.5508	677.851		174.523	678.73		176.385	2691.88		142.8	2279.57		271.936	379.313		160.749	12.7229		303.378	308.884		1.57419	38.6974		126.886	31.4735		167.861	451.478		49.08	23.2641
183.646	354.109		269.245	813.984		265.573	516.709		262.363	558.506		278.384	888.28		34.0732	397.027		123.842	2105.41		271.238	2306.95		128.758	2248.85		4.05457	46.4022		297.539	178.192		133.091	108.219		502.105	585.061		48.8944	93.4349		489.064	326.276		12.0359	117.155		28.6138	1.59466
188.715	62.4221		51.4532	142.173		301.253	788.68		250.834	712.052		275.91	715.864		244.294	2232.8		62.5228	342.232		58.7962	310.46		148.708	1383.84		212.242	1110.66		328.599	305.785		165.215	121.685		323.218	225.551		390.497	431.109		314.768	447.027		42.0222	48.5264		127.439	216.656
182.072	152.096		233.214	1627.44		161.963	338.632		237.866	515.548		245.472	1579.78		9.58689	54.3982		160.772	1092.05		41.4048	237.063		118.766	1796.31		106.186	2343.24		246.484	255.513		109.243	103.504		287.571	341.164		68.2081	1.00416		229.767	166.212		160.518	747.298		102.714	938.783
251.726	761.023		218.991	844.041		219.963	476.747		195.182	229.484		122.832	522.658		170.5	2796.2		194.312	2545		184.31	2147.61		129.958	1627.27		201.106	953.248		215.397	144.999		88.0419	17.5983		190.153	251.302		320.436	272.539		175.447	98.6609		14.5438	172.543		147.215	491.35
228.133	689.695		193.094	568.223		254.036	236.399		303.42	427.053		66.6489	234.784		77.2661	725.513		214.551	1682.91		127.497	1218.9		187.927	1764.6		201.113	1071.53		343.908	274.654		141.879	27.6046		18.6835	46.3436		49.7924	1.60316		225.734	99.5698		60.7901	296.028		51.397	2594.55
481.426	1306.54		119.886	62.7362		273.018	409.235		435.004	463.273		88.8809	87.2963		61.7089	800.994		93.7962	1552.16		291.71	281.401		151.45	1487.5		127.127	653.392		282.245	292.585		14.7092	12.7376		377.135	193.836		484.685	544.805		293.058	169.306		175.724	630.258		108.478	1065.44
187.249	263.546		246.197	389.495		157.74	150.803		300.904	640.551		135.663	345.711		90.0443	925.071		106.391	1102.88		198.18	1929.04		147.434	1347.52		214.212	1468.19		290.016	225.448		271.172	138.126		275.321	187.012		265.33	246.909		423.765	377.002		126.01	586.645		82.8409	2092.13
333.015	647.928		340.349	1095.81		268.179	526.494		246.978	670.274		185.871	842.291		179.992	1179.39		70.9976	1431.96		250.454	843.475		143.539	829.256		120.482	919.885		272.329	292.646		72.2863	9.1331		159.115	142.835		244.707	51.1633		68.8776	23.8309		135.554	672.087		127.591	836.041
333.027	444.099		294.74	644.589		247.334	285.617		341.452	629.44		299.52	913.694		166.001	1660.02		165.366	981.485		216.892	1929.58		116.723	505.68		56.1082	307.12		233.756	231.663		214.648	20.7063		348.089	283.04		190.24	157.496		303.826	132.816		53.6841	912.671		138.359	1671.24
261.232	864.086		59.4487	77.1655		218.078	494.402		240.454	290.444		144.556	609.586		191.736	908.835		128.608	615.115		168.61	750.45		117.782	1384.81		197.701	592.34		350.532	376.685		197.971	104.534		119.361	160.609		185.188	157.507		217.841	145.331		7.6938	2.88642		137.14	418.348
166.621	460.4		259.895	907.332		318.192	647.565		329.432	545.149		194.571	956.058		110.782	2650.79		22.0627	1761.99		78.5191	974.374		106.69	1029.2		108.234	775.951		191.891	128.019		148.462	100.844		283.109	163.558		185.201	105.087		175.551	67.0557		23.897	60.3514		10.1952	286.823
220.218	833.639		244.045	359.284		398.466	1024.58		290.465	387.341		250.34	889.838		166.083	1245.45		189.358	1369.8		220.907	2000.97		137.251	2230.76		236.714	2163.53		380.181	262.927		41.024	1.00847		377.598	436.044		353.923	363.603		197.34	120.33		56.6708	266.216		1.00169	6.99013
301.708	728.449		305.602	662.359		298.818	1091.21		373.705	952.312		192.999	724.058		223.524	1078.74		185.988	1498.77		151.418	1612.58		115.706	785.939		86.5086	417.497		255.936	262.936		199.809	129.752		273.344	261.323		210.084	193.747		46.381	32.6585		109.354	413.961		96.65	711.852
270.906	576.691		158.495	638.975		324.025	1226.6		249.341	507.443		274.113	859.058		169.151	1425.79		102.739	1333.57		178.048	692.436		191.486	2576.58		126.223	742.452		236.043	157.474		158.149	129.757		270.906	310.036		186.907	161.855		20.1	33.8656		191.089	495.789		109.624	822.062
247.655	144.368		205.744	1076.66		68.9816	93.6582		326.597	580.78		287.015	1585.23		47.591	178.543		112.412	1263.55		67.4192	524.093		131.247	1277.53		228.541	1729.3		238.184	370.099		62.0672	133.32		206.918	174.413		225.821	48.506		238.468	265.647		74.9947	194.578		100.201	1277.44
166.732	551.504		151.546	175.003		335.965	576.328		363.833	641.203		213.311	548.491		175.379	2424.39		133.376	1333.76		171.968	705.875		151.568	1348.42		147.092	1320.43		177.032	80.2234		209.051	245.79		280.958	208.802		244.896	130.48		219.94	134.11		98.2276	1055.56		108.707	1147.35
576.914	1228.11		264.706	594.738		92.8456	144.267		195.642	424.033		161.417	289.638		65.8047	366.734		126.382	835.598		195.065	1324.99		176.615	1157.27		296.807	2147.08		246.978	323.479		388.933	964.73		220.388	212.6		227.917	277.789		290.679	290.679		39.6062	72.3573		123.321	492.72
216.474	592.796		271.955	1557.08		145.576	309.895		321.033	570.887		28.1987	54.8645		110.899	530.413		85.8544	1322.09		195.093	645.316		134.851	1502.21		93.8717	268.885		427.714	530.767		159.662	1.11417		218.422	197.846		130.567	119.336		247.325	318.159		36.2275	5.47931		97.6504	1039.96
444.55	1063.72		316.897	594.78		288.4	887.72		354.607	665.556		2.39913	6.05896		123.564	1533.36		171.629	1219.42		167.442	616.981		60.0217	1932.51		209.073	1472.16		56.5318	103.279		297.026	365.29		342.543	192.626		220.017	150.798		201.12	285.627		171.738	851.486		30.3399	139.983
121.817	115.418		207.654	167.336		238.786	384.628		218.46	201.473		167.466	407.986		48.4941	77.4129		158.294	1230.52		75.8993	564.068		95.8251	1488.97		76.3506	620.824		249.411	185.357		199.956	5.67622		232.706	192.653		341.884	387.763		149.5	109.124		137.198	1231.61		163.134	1425.44
173.021	203.428		215.276	237.665		275.765	367.739		143.151	566.827		4.67015	2422		80.9938	1693.42		102.833	939.875		101.235	334.858		150.247	2313.7		182.73	509.475		201	43.5646		59.3795	43.3429		196.164	194.407		318.159	129.425		268.301	118.346		1.00159	22.9121		107.863	217.55
345.88	478.135		257.713	883.675		336.118	937.141		112.306	169.859		88.4733	69.3974		234.126	1389.59		162.704	1845.37		142.499	200.563		116.801	1199.96		205.468	813.582		139.028	27.7896		138.315	78.4832		187.603	67.2864		119.365	401.996		52.6753	12.8329		32.2547	13.8486		10.8845	106.905
252.495	661.03		289.689	1020.49		216.322	464.657		98.1588	19.9767		74.5986	347.296		157.629	507.515		113.552	1447.64		272.319	1559.16		198.578	3227.52		207.376	1198.06		272.951	154.879		148.75	68.0163		307.755	259.41		115.151	113.098		190.647	166.586		269.634	1077.3		115.922	511.327
365.161	1113.93		325.634	966.909		156.492	214.393		302.237	643.387		153.212	401.107		149.358	2320.79		138.408	965.853		88.4733	350.323		184.798	1673.89		69.8668	528.661		304.082	338.739		158.5	57.8802		310.623	271.419		613.565	895.207		249.849	34.5384		44.6462	5063.74		75.2805	202.474
406.823	1084.39		325.645	366.038		216.337	345.348		191.089	743.154		197.139	773.613		183.698	1023.76		93.1853	2074.93		173.711	337.978		188.172	1751.08		181.286	1687		540.761	695.634		132.433	136.055		173.124	145.928		81.1161	21.428		304.594	263.768		14.3756	77.9834		149.148	694.365
177.872	232.967		386.361	1086.96		354.868	769.138		264.211	1144.64		272.53	1118.65		49.8642	526.291		110.56	1265.29		104.976	400.98		117.886	908.195		196.668	957.711		31.2421	35.7547		605.576	800.318		165.517	77.0567		381.103	477.198		243.291	151.041		72.5973	71.9472		32.3275	7.19827
299.752	673.479		215.329	510.626		367.881	1102.22		218.767	396.09		217.688	569.905		124.808	653.117		115.649	1584.39		136.276	950.975		75.8753	950.072		211.401	924.127		202.887	157.718		242.072	257.804		342.976	232.967		1.11152	91.1968		166.755	80.4771		93.3988	18.6691		161.747	1478.34
297.099	723.803		211.505	325.702		315.763	728.858		237.221	283.974		149.28	781.179		38.0836	111.066		150.12	1570.26		231.785	1785.69		115.8	669.003		178.211	899.62		341.896	206.606		138.608	121.114		264.239	254.902		228.277	247.525		208.809	256.799		208.166	1479.01		1.00424	45.5078
143.387	491.662		325.714	725.258		166.749	249.945		286.55	615.504		258.412	726.994		188.828	1120.74		174.966	1001.76		188.523	726.611		143.706	1168.51		152.948	718.486		178.97	159.221		149.028	131.395		220.79	159.718		283.377	166.685		222.418	140.589		118.159	373.653		84.6599	408.575
368.721	710.974		311.401	595.073		406.254	1063.57		371.96	661.449		215.883	451.367		22.004	47.2644		130.045	1001.87		225.781	1693.12		161.542	2253.29		178.223	1734.79		432.139	416.868		95.9162	80.1248		222.864	211.155		358.137	348.602		313.144	180.91		363.718	1724.04		73.315	606.962
177.979	792.146		99.3669	195.079		261.47	556.604		528.269	1844.27		197.437	230.057		160.625	677.352		162.864	1157.15		172.476	629.838		191.696	1816.25		46.6621	376.023		149.542	251.956		111.783	86.896		313.684	289.292		141.834	138.058		291.434	316.007		20.6403	28.7904		44.3056	300.947
194.743	340.133		223.264	633.789		278.471	469.184		212.98	1472.93		298.682	761.129		38.093	13.2988		116.772	2271.97		120.363	1130.19		126.748	1267.48		231.419	1211.01		163.627	61.9413		61.1908	6.75546		112.551	57.8476		301.941	109.274		168.374	189.258		20.0972	1.83685		82.4147	290.322
297.267	621.526		221.273	303.143		307.475	672.44		264.305	239.407		256.368	671.169		226.13	1650.59		38.9839	175.077		214.07	1365.35		88.4515	1987.32		112.777	1233.91		232.396	212.406		308.971	107.867		294.688	368.994		263.851	196.088		84.999	57.7358		103.366	245.119		45.9351	64.0731
239.567	203.758		176.739	251.002		291.342	504.295		248.186	399.768		193.992	526.476		187.229	2496.74		94.1266	2398.63		242.856	1837.62		132.643	846.004		221.46	1602.03		189	258.929		161.69	17.8506		164.237	266.937		166.79	42.1225		222.574	220.581		16.9544	90.3327		61.2791	136.448
311.018	524.019		122.286	109.774		278.54	684.718		235.155	445.346		428.135	1838.2		148.197	1141.72		148.944	800.741		174.144	1120.74		123.495	1505.17		90.9091	884.888		194.21	169.699		41.5772	3.53625		168.735	66.2149		243.359	222.426		192.748	64.3319		120.473	54.1046		71.4133	707.739
284.284	300.048		133.809	356.669		107.359	513.484		328.02	1241.73		285.657	1151.63		144.303	1924.31		73.8683	1476.52		128.365	1173.23		143.923	3412.96		146.474	869.357		293.799	324.354		154.596	223.54		184.726	116.764		271.105	199.676		327.697	228.677		208.553	979.698		1.00575	1.00575
462.068	814.328		356.845	885.137		368.151	1017.26		165.593	213.018		230.235	818.375		166.644	1622.07		205.983	1325.64		230.348	1016.05		145.229	2513.82		102.232	1560.2		291.199	436.487		180.163	167.655		548.742	584.402		113.308	268.696		171.52	20.7179		135.436	104.34		74.1048	149.463
217.068	563.195		211.803	373.272		191.035	385.302		218.852	478.623		278.111	871.588		56.1319	1111.95		70.6571	1450.96		129.616	819.293		96.8951	1574.85		198.914	1574.35		224.349	286.018		143.888	82.3829		248.711	105.828		245.609	69.0977		355.415	457.205		208.597	811.246		78.9261	1508.24
396.593	957.542		227.613	454.966		187.894	352.655		64.9863	31.6462		201.212	261.177		91.2351	336.177		124.558	1338.51		129.62	642.667		163.266	726.662		213.807	1149.45		220.45	293.974		100.413	98.6228		225.313	186.533		294.046	166.848		177.822	210.962		214.348	1442.93		105.294	163.61
61.0746	17.8117		163.185	145.178		252.86	252.86		349.386	667.661		165.094	536.352		165.215	1034.96		161.684	1022		153.783	1524.06		135.17	918.143		188.569	1060.4		71.624	9.99056		59.0762	84.6569		188.251	331.766		147.113	83.4749		349.189	248.098		106.331	165.221		35.4806	95.4285
328.367	558.25		211.825	335.117		215.155	259.886		392.738	1176.7		234.513	1260.77		138.034	2432.65		195.34	1040.77		196.075	1960.75		76.0168	688.558		416.152	5257.92		399.207	281.096		227.717	295.581		135.056	120.152		214.663	124.016		389.084	371.973		79.7705	50.878		137.995	769.057
51.951	40.7498		335.129	669.874		233.312	548.317		243.838	305.322		128.379	775.788		238.987	3102.1		143.878	1118.46		155.281	703.668		94.342	1414.12		244.982	1080.6		162.452	62.6127		84.6867	41.2397		408.331	419.499		184.233	31.0405		72.3752	71.0848		199.802	153.928		18.2391	1.00738
184.668	650.528		249.07	1031.59		633.499	1543.35		407.168	1219.93		285.927	1102.03		194.333	1713.4		126.872	3147.01		160.975	1123.33		67.6378	733.408		193.945	863.208		257.06	307.723		175.49	68.8655		292.749	246.761		523.006	523.006		276.511	93.1229		138.203	453.047		10.9247	13.3152
215.2	514.931		204.469	612.618		193.257	510.518		310.886	599.456		120.587	690.421		98.1038	769.515		35.6983	1050.5		136.942	1553.19		156.141	1835.81		180.486	1140.84		302.268	421.623		96.0748	33.8442		185.117	335.164		304.893	187.59		89.0434	70.4757		82.0384	385.382		59.2693	486.286
235.479	267.078		206.411	317.857		287.096	837.279		365.535	661.822		146.999	367.919		210.762	1044.97		130.393	2775.74		243.572	1610.42		107.021	1886.09		130.672	962.435		276.306	189.378		183.62	21.589		370.073	353.799		127.425	31.8929		56.8063	14.0905		155.4	1596.51		118.554	1054.71
322.616	553.427		341.584	886.257		215.299	538.864		150.046	250.543		185.774	464.966		214.641	1054.67		163.277	3205.49		189.351	1525.87		56.0079	1886.22		234.545	797.034		278.872	310.656		240.547	240.547		177.044	140.126		184.258	55.2065		178.142	229.161		145.954	939.311		197.964	620.412
184.733	365.947		202.745	635.395		130.136	99.3599		182.885	615.917		250.015	954.987		57.2208	1123.37		221.733	2361.42		121.869	469.71		99.6048	1236.03		199.641	598.152		88.1932	43.3353		24.9472	43.9659		277.623	390.744		184.265	151.184		255.288	269.444		46.5848	112.475		117.504	2306.87
211.49	699.555		306.657	894.328		282.136	297.78		123.117	87.4744		261.525	827.014		44.0909	26.169		152.005	1739.61		191.082	2594.37		111.964	641.046		174.474	762.705		319.243	241.561		309.797	464.364		306.678	229.976		169.942	86.5631		322.57	253.02		96.5513	3281.01		99.0665	433.064
93.3035	1039.38		190.387	695.243		297.843	967.624		294.605	704.931		128.509	432.791		78.4087	1525.55		115.066	370.476		192.883	271.476		106.085	1150.3		112.298	963.751		216.854	243.752		101.577	29.6236		125.918	73.4026		313.287	588.003		343.545	217.152		164.156	594.089		16.3948	947.165
116.834	165.926		244.956	225.908		240.15	942.393		429.851	1527.92		176.063	1195.91		179.441	1928.29		144.085	1293.43		154.047	2943.77		112.983	1258.6		232.706	1580.66		179.536	114.509		201.311	119.482		295.934	260.92		122.948	25.706		107.677	41.1296		139.683	1371.93		139.452	1286.08
284.645	967.283		309.515	591.468		303.495	759.607		213.131	322.354		196.15	302.057		322.002	2714.19		112.015	1921.54		66.1426	1963.98		166.34	1534.06		136.889	1825.45		214.95	70.4633		98.0729	28.3457		166.504	101.527		500.181	352.196		262.345	165.826		11.463	28.9496		10.9388	6.15136
110.708	168.955		188.742	154.857		434.927	1245.8		246.128	343.315		228.565	913.214		134.576	1395.06		94.4216	1005.58		13.5849	378.765		153.411	2584.75		228.621	1175.04		144.729	114.549		157.978	208.78		197.631	240.876		101.797	69.7709		207.698	125.511		167.33	1076.88		110.388	381.932
253.341	260.27		163.501	391.225		227.805	387.286		343.327	627.229		245.627	542.033		196.37	1762.79		92.774	1821.36		200.034	1104.82		120.342	1203.42		97.3139	201.642		250.543	255.09		159.416	159.416		76.177	90.3738		179.41	319.04		366.089	242.047		34.0708	58.4464		64.3567	59.3523
235.868	430.912		120.435	455.909		521.341	1304.85		292.019	821.541		256.934	631.607		77.0812	165.569		102.473	1522.24		227.005	2270.05		159.048	1938.49		220.643	756.564		85.9149	11.7703		155.177	88.8467		391.664	336.13		104.589	8.35275		289.853	282.136		141.179	506.357		13.7004	80.5871
265.2	773.422		251.815	468.395		223.854	380.569		140.935	365.664		210.814	1073.82		100.975	294.48		73.4696	970.96		162.784	915.401		57.562	443.46		313.396	2308.24		218.968	162.732		226.431	345.566		367.803	180.727		268.941	299.593		137.42	175.194		129.057	325.932		99.1326	2329.75
326.195	925.983		348.126	555.727		140.274	240.631		229.08	227.029		355.228	1381.5		144.729	1219.93		123.794	3015.92		262.317	1984.87		154.83	676.829		110.412	1074.72		355.916	372.288		276.074	243.41		327.365	280.948		120.786	1.22978		419.233	320.087		16.9056	1.00339		54.7583	57.7946
260.545	739.618		228.117	335.836		268.085	586.295		233.255	255.207		324.695	881.19		27.1658	31.3706		195.924	2262.49		121.071	300.312		187.025	1956.28		174.688	1512.74		316.652	302.727		148.431	95.5255		222.379	90.4626		187.695	28.1342		121.182	45.0559		62.86	9.25429		121.933	557.542
370.112	746.484		307.001	936.517		199.291	332.77		184.622	151.477		112.345	1285.72		116.74	2113.64		179.115	1295.7		29.7749	48.8308		131.742	727.632		45.7382	429.472		193.121	411.107		45.2826	1.68362		296.609	85.728		220.705	264.202		227.533	25.1196		29.0077	12.4545		97.4202	1028.22
244.913	580.78		160.665	214.25		206.65	468.494		174.929	27.4267		318.951	981.76		138.51	2397.53		222.286	3882.39		176.727	1767.27		39.8326	105.224		220.743	820.73		252.985	233.312		551.968	1262.67		302.11	194.428		254.884	230.873		167.607	186.71		217.535	4270.68		94.8634	1242.47
253.903	512.1		119.407	74.8006		290.873	928.131		99.262	217.083		147.179	342.795		196.717	1020.2		73.5288	1840.33		196.876	1189.72		190.527	1591.59		201.798	2459.55		103.85	111.598		1.00851	55.2026		291.454	245.67		222.722	289.098		225.559	170.674		41.9514	80.8914		1.51477	60.5213
363.897	455.653		57.1127	45.6117		140.382	405.742		219.053	257.55		266.496	850.347		176.603	1011.14		226.368	2885.92		137.391	941.664		134.176	1428.95		205.497	1641.16		257.622	176.572		126.284	250.164		259.319	254.696		261.873	286.519		211.81	253.555		111.834	185.064		128.858	757.951
373.863	795.861		293.563	754.843		188.927	387.967		138.467	150.142		209.102	449.148		158.539	1277.58		174.444	2051.01		172.046	1674.66		9.97272	1366.26		147.345	2691.88		337.479	407.642		203.421	125.158		104.604	8.97719		239.356	302.417		341.296	383.63		48.8927	169.163		103.861	573.64
270.488	435.692		180.657	734.902		150.898	803.982		193.149	458.027		199.949	604.488		253.101	1766.21		130.828	1122.78		126.721	706.223		168.043	962.131		191.264	1000.88		112.642	82.2207		361.778	547.179		164.035	39.9627		179.498	93.9311		150.575	217.726		131.529	40.8517		36.5909	173.442
270.631	489.992		214.34	665.719		367.713	1249.57		158.478	340.409		61.5656	269.131		219.184	1289.26		228.509	2939.54		68.129	900.38		128.329	1522.45		396.44	4109.62		470.787	466.571		121.903	99.1221		124.155	96.5138		38.5573	42.186		249.184	191.972		244.664	231.81		207.632	407.627
188.921	683.711		296.329	508.334		226.289	243.172		276.813	462.214		99.185	143.418		334.516	4501.15		182.5	1943.6		184.908	1411.79		107.213	840.964		154.188	898.828		404.091	219.207		51.8851	4.87191		233.033	54.2756		38.907	90.6181		290.383	265.405		314.779	1129		60.0132	244.131
265.927	424.509		247.56	374.427		107.277	3.81317		86.7554	589.288		279.059	785.081		152.975	2355.7		106.391	1063.91		155.894	1463.81		133.054	440.107		246.154	1598.48		419.056	42.6663		57.8109	65.5688		307.994	281.501		316.373	266.674		251.479	251.479		77.4048	96.9224		66.2569	207.647
312.848	576.711		424.703	1044.02		214.46	696.732		219.107	543.484		122.01	241.697		86.8104	415.202		143.161	1308.46		125.675	1438.27		137.933	936.911		224.988	2396.09		422.962	553.973		308.157	957.104		297.131	170.122		51.8906	34.0013		251.506	66.4389		21.5822	19.0287		28.9649	17.8211
312.859	571.568		153.734	371.178		201.381	417.277		274.374	785.911		297.267	814.041		116.818	362.824		163.851	1239.81		146.453	1302.92		97.1301	1536.64		198.438	2113.34		221.343	68.1314		50.9979	13.4718		138.393	70.4931		307.994	302.503		183.614	82.461		175.508	760.355		97.5782	382.915
65.4172	115.288		296.485	654.263		148.327	205.044		188.066	533.87		171.816	686.478		75.1826	225.258		96.3818	2887.74		53.0058	114.884		102.519	1774.55		95.7846	1243.3		176.827	153.125		543.273	1396.93		231.109	155.576		104.67	109.485		61.2855	35.7259		13.0439	1.51989		31.7031	1.00254
288.561	672.087		378.088	587.488		301.898	614.405		300.228	1002.05		79.2928	90.746		137.357	645.248		111.304	812.44		219.624	1801.95		43.2336	1636.62		96.6807	1221.52		314.491	265.088		514.877	1515.14		241.783	250.64		179.568	216.9		227.909	152.048		1.00522	38.3967		110.774	1350.13
351.814	762.518		160.901	116.395		194.339	436.64		82.2178	24.1945		151.546	445.959		104.877	984.772		208.934	3457.47		94.3189	62.3607		108.212	1354.97		200.429	1233.17		314.502	188.351		117.803	94.0802		209.427	66.8249		73.7123	52.8456		188.695	88.6413		124.873	113.11		68.7881	18.3356
271.067	672.37		174.517	417.584		155.259	421.357		239.804	393.278		262.428	1126.74		289.822	1373.77		176.156	865.571		133.955	780.877		307.195	499.289		233.551	1882.05		269.919	235.852		32.2604	125.462		158.545	139.786		170.182	194.763		174.028	153.438		155.025	1053.01		132.755	590.866
304.754	460.932		158.199	296.921		243.495	518.341		253.118	372.642		111.677	260.105		1.00282	1.1374		126.351	1207.94		122.441	236.092		157.895	2858.77		175.145	1968.69		258.094	376.565		454.134	822.236		229.258	191.513		186.211	116.649		174.041	219.894		120.537	348.383		99.5593	2216.86
281.135	742.66		278.842	441.141		218.644	913.758		188.132	118.917		279.521	1278.12		225.401	868.745		144.622	1382.62		112.924	1304.02		118.413	3711		104.899	1450.09		166.107	80.1642		229.298	386.334		337.539	237.673		352.68	308.167		227.965	100.554		22.4231	5.66291		181.944	3065.49
228.645	448.881		149.941	358.778		168.45	336.707		215.314	558.644		111.684	193.319		172.107	611.758		129.829	1370.28		133.983	1099.29		174.346	1331.14		141.169	1168.71		251.241	170.656		117.865	50.6054		146.283	11.8946		403.65	207.464		215.996	210.246		2.06817	5.08405		178.719	265.489
241.374	631.917		241.544	399.711		209.065	368.448		325.702	529.369		19.8655	2.42124		186.625	1386.96		119.742	2763.94		82.4379	1213.66		261.351	3485.17		92.5104	292.544		265.181	68.8026		147.59	102.07		269.681	207.764		389.399	382.457		212.153	141.536		145.647	945.807		91.8595	854.818
220.619	307.734		196.412	355.615		283.874	368.473		359.613	639.493		227.373	725.513		122.29	1833.04		81.3496	1197.63		59.6414	206.353		122.776	2367.39		186.618	1900.06		209.906	329.108		137.372	143.691		161.548	113.752		103.799	127.654		412.802	351.099		2.41205	123.972		58.5925	1.26993
99.9825	36.8409		66.1496	1.76323		107.476	449.164		253.234	246.492		217.443	916.949		186.71	1970.63		106.562	1287.17		106.093	682.777		175.958	1537.5		172.155	816.021		173.79	75.2911		109.732	40.0712		257.931	292.544		162.749	4.53766		272.942	156.272		122.879	582.452		91.0529	1150.42
153.971	216.709		233.041	245.963		80.6013	1370.28		262.594	584.711		209.796	279.767		158.858	1426.05		53.7953	2188.36		160.485	774.51		101.658	1824.11		215.579	1631.22		360.119	200.697		181.65	50.1929		244.389	246.597		462.019	487.638		455.765	507.711		180.929	352.023		83.9873	367.146
288.996	339.785		182.808	170.116		291.71	542.603		373.089	1190.47		100.346	787.102		166.171	816.509		198.229	2330.66		335.553	1803.97		199.585	2783.93		153.255	1707.22		383.536	480.244		279.777	323.081		191.709	92.5201		274.229	54.3235		401.855	268.094		127.421	2593.19		90.2788	1140.64
375.162	537.612		313.606	343.121		228.838	421.845		253.43	400.938		160.231	267.549		225.623	3700.21		176.372	1982.49		190.407	1225.4		194.292	1791.84		129.23	670.204		217.634	102.236		167.566	50.6588		356.644	274.76		340.313	235.354		212.198	420.354		27.6181	2.05252		12.4812	1.00579
71.6967	1.00007		139.585	167.095		257.241	396.132		161.906	249.324		151.818	554.402		298.241	1292.07		147.345	2667.77		153.551	689.599		99.8741	1250.57		199.033	652.453		233.888	87.7458		97.6847	53.4697		145.086	86.1118		248.422	248.422		335.718	344.9		148.483	266.43		55.563	145.464
268.998	358.714		75.045	106.577		382.16	1065.51		494.038	1415.11		251.241	534.829		70.0934	370.112		100.099	1253.39		168.026	848.205		182.494	2785.1		150.66	1920.73		320.459	272.559		290.108	123.443		153.298	292.945		17.8104	1.00155		296.018	245.068		226.614	1285.86		12.0435	134.162
278.862	445.158		610.23	1114.84		337.063	757.31		14.6737	56.5556		204.311	438.857		213.829	787.904		142.219	668.085		192.33	1366.5		179.259	1239.72		202.845	1014.8		164.712	219.647		155.971	23.3789		211.922	59.0866		215.14	75.7871		270.583	245.094		48.2472	23.4948		61.9022	242.916
278.872	495.912		173.234	182.84		224.885	396.328		338.846	863.481		311.829	1003.99		140.116	1315.66		154.237	1613.32		131.936	2031.72		168.338	2456.09		344.973	1905.34		275.06	76.6901		158.819	68.805		240.369	246.944		132.373	42.2381		402.038	370.775		119.789	433.521		82.5508	970.586
158.244	371.895		322.241	1009.89		215.026	519.163		329.929	592.007		317.511	773.531		180.252	1738.82		128.849	1177.65		201.388	776.196		144.525	1133.64		278.052	2541.34		311.993	151.931		164.666	172.24		149.327	7.47061		331.369	253.002		234.381	46.4299		178.01	1145.61		53.1456	52.6697
299.72	756.937		222.864	711.124		372.209	698.594		197.631	556		190.173	419.661		153.33	1739.06		143.549	650.505		71.6089	288.693		65.4951	685.078		135.44	1260.37		52.0975	40.1361		298.147	525.442		390.964	427.759		319.671	250.746		1.00646	22.613		18.142	30.8428		58.1963	113.229
276.423	201.77		113.524	279.069		79.2425	189.611		309.895	494.697		186.92	87.8075		143.979	1868.88		97.5336	2312.89		138.082	998.881		173.021	1910.15		309.862	2452.48		170.794	332.303		166.171	118.064		219.902	455.653		30.0196	43.4071		448.095	354.657		16.7336	1.91507		4.48394	107.292
102.782	44.9307		191.277	542.986		262.206	983.697		428.465	715.437		219.832	315.022		35.7146	270.241		132.447	966.772		141.919	1240.07		138.184	865.631		135.474	1227.12		323.627	344.658		106.953	13.3922		296.069	335.8		225.131	202.097		206.751	148.223		151.589	605.661		113.253	452.493
322.127	333.927		286.721	1019.16		188.02	396.663		327.147	402.334		192.1	344.694		247.022	1533.57		68.6962	600.259		80.5617	1286.04		153.939	1910.28		27.5746	330.091		338.573	309.449		21.1877	1.80207		339.143	299.017		175.034	111.637		556.097	608.434		4.22738	112.682		31.0145	67.8278
389.111	991.57		289.322	655.919		237.573	627.583		406.012	1205.58		295.831	1293.21		223.775	2319.73		89.1721	3627.47		201.642	881.467		71.0274	1218.43		172.743	768.841		320.819	208.334		75.3229	64.6429		114.232	55.1292		211.453	325.622		204.957	140.476		143.676	822.612		95.4753	849.395
375.374	777.804		193.026	578.333		271.984	294.917		247.612	424.762		41.2672	87.8476		102.325	1414.52		44.2355	1832.14		226.685	1485.35		119.675	889.4		216.33	864.329		317.991	526.217		516.364	824.292		278.354	111.214		179.859	267.182		247.681	228.421		153.018	993.669		92.94	1063.64
302.503	593.879		81.4013	116.649		168.872	144.928		361.322	1016.51		439.536	1051.72		26.5526	21.7856		215.42	2378.24		176.254	784.472		117.55	2413.91		210.637	1227.89		218.024	290.74		380.368	502.688		275.872	111.218		51.068	52.9388		424.941	192.566		167.448	718.941		140.584	812.184
392.668	418.186		552.959	2112.15		250.87	605.704		85.695	87.2505		148.109	364.088		174.022	910.657		112.765	1068.41		156.832	1640.46		156.76	1064.8		259.101	1073.14		204.728	72.7709		28.2712	17.3943		304.615	301.888		255.495	295.041		158.016	114.308		43.8548	30.8798		103.555	819.609
352.506	698.299		252.851	533.437		191.561	434.285		239.062	444.675		187.255	1015.8		149.369	2218.88		206.027	2097.66		170.074	930.933		241.408	2053.24		128.563	425.254		178.945	103.38		153.373	200.88		428.75	232.584		314.237	257.822		288.693	313.034		59.0637	98.6228		138.15	1369.13
308.026	266.74		276.657	705.005		239.913	712.378		166.883	388.688		1.00688	84.8711		217.94	2300.25		180.043	2060.48		205.439	1114.45		134.543	2186.75		151.184	964.257		190.581	131.802		397.977	347.748		187.432	222.363		319.952	397.041		299.279	250.006		202.61	707.341		56.2007	1185.66
297.152	322.206		205.613	418.452		225.416	590.139		286.288	637.47		216.322	531.773		66.4926	1725.19		166.089	1784.81		233.017	2247.82		79.8571	850.466		144.54	180.986		44.7907	29.6142		91.8724	121.417		452.667	358.275		95.0072	25.784		324.536	239.029		170.788	1519.41		46.9529	105.493
152.732	87.4467		193.074	346.441		295.249	639.92		321.968	264.165		232.47	833.785		100.579	192.201		126.814	1375.07		150.004	1747.87		163.994	1669.71		168.485	1357.73		96.2131	15.7789		96.1254	46.3908		169.835	168.315		279.61	75.8833		189.272	126.271		40.8704	108.941		114.392	777.012
284.104	407.125		150.094	222.966		219.446	325.989		143.402	82.8467		187.354	592.464		156.311	1061.74		95.9735	2296.45		126.476	1527.7		148.551	1762.36		203.535	1309.89		485.911	879.771		409.135	935.925		156.645	99.0145		393.555	534.34		194.455	352.072		147.917	1452.8		114.509	457.511
15.0025	1.42143		220.977	2056.35		153.179	4976.44		184.479	205.505		152.358	129.584		96.176	641.631		309.058	3633.73		129.944	1105.21		166.983	1321.63		194.591	756.776		315.597	413.353		89.4893	91.1137		266.412	189.285		32.0177	20.6056		199.781	294.118		102.311	366.953		119.801	547.795
449.513	965.547		368.994	923.542		211.848	285.056		155.516	604.808		151.025	696.805		119.357	420.458		75.9821	1851.1		187.907	1796.44		81.318	1370.09		187.735	1321.91		190.721	206.802		498.747	903.01		276.181	160.997		141.233	26.5079		201.593	237.021		152.032	332.49		102.833	496.279
289.302	638.412		250.649	644.498		167.772	629.418		340.265	785.413		104.49	609.116		99.7097	1664.92		92.6178	233.904		178.041	19.8333		184.362	3134.29		99.1361	1310.16		63.0922	57.6651		193.972	459.98		268.856	71.0224		240.124	363.182		232.804	212.778		1.00526	66.4646		117.691	750.635
120.909	523.816		181.324	692.607		249.341	350.939		184.661	744.465		155.232	351.924		136.611	1006.18		170.74	1079.23		167.207	1813.05		144.616	2091.1		113.479	1046.55		136.784	152.374		74.7743	35.1259		239.196	313.287		379.914	383.347		237.088	283.814		16.7867	9.69803		50.9889	3.82363
222.895	704.856		191.385	396.565		141.487	263.176		221.11	558.407		127.39	827.246		46.0125	171.076		59.0762	1400.92		337.42	1672.95		140.781	1670.18		250.446	1828.08		175.964	184.059		216.155	130.622		266.505	93.0409		376.526	258.067		196.308	76.3453		73.4052	44.3585		110.517	1125.23
403.607	931.623		223.013	883.052		152.048	1061.04		229.234	1277.53		158.155	938.684		172.628	1494.89		145.27	1533.25		340.636	1462.53		100.932	956.294		200.027	2416.12		252.168	318.605		162.116	182.225		305.021	201.67		356.757	366.514		500.269	465.536		156.278	439.659		11.8766	1.00109
128.79	1085.58		426.182	851.877		240.555	530.841		343.654	844.784		313.309	827.651		238.652	1429.25		114.981	1505.97		235.603	1502.69		148.598	1197.47		173.228	1555.05		417.321	444.441		190.614	201.184		158.199	77.7338		78.7295	57.4671		173.094	77.7365		199.256	545.647		61.0445	11.9844
231.117	269.302		108.608	125.418		760.889	1507.29		372.682	616.72		207.172	283.824		177.417	566.112		104.154	1819.12		141.104	687.131		168.545	1472.73		171.683	1555.1		128.469	127.318		443.99	636.243		345.989	321.968		147.771	53.4791		500.322	289.047		86.3299	114.092		105.668	519.217
246.241	235.412		209.427	474.789		157.684	701.82		393.361	1168.01		237.104	723.293		169.621	551.06		51.6509	1089.67		173.558	639.515		176.304	973.755		22.093	34.0217		143.116	145.714		136.669	79.6699		406.809	355.465		223.516	145.147		316.317	289.108		223.995	1282.48		151.434	923.379
294.802	778.764		305.634	1067.02		5.17362	8.33346		349.978	875.947		187.722	791.615		153.664	895.772		68.2633	952.178		96.7317	200.436		125.277	2351.3		83.6394	737.435		147.046	59.8173		103.417	187.242		278.832	132.167		94.2625	28.2424		245.911	129.848		139.086	810.791		47.4723	135.979
264.65	553.329		155.686	294.844		370.983	1111.52		524.703	860.512		118.683	128.69		131.89	1890		136.468	390.895		151.674	1516.74		143.382	947.999		184.583	2037.8		187.472	149.72		52.7178	216.391		294.304	248.072		298.095	95.1175		155.45	102.779		135.483	2162.77		123.178	53.8466
308.526	1243.83		314.027	407.613		185.624	330.091		223.414	462.931		81.3467	140.806		144.313	1823.34		253.849	3737.18		107.768	1211.35		196.44	1894.98		164.278	1570.53		315.885	406.353		125.035	123.916		296.973	237.171		344.259	242.405		224.822	305.247		34.5432	7.2223		79.2788	1276.99
235.57	328.587		359.411	1067.2		280.761	833.668		262.705	739.072		316.384	1000.49		130.759	1163.3		156.19	3150.22		113.752	1039.67		104.67	851.096		142.284	524.278		69.1098	49.546		129.652	7.03323		24.5868	4.65635		170.692	49.7802		279	291.833		64.3229	1207.27		78.5994	771.981
198.571	142.359		411.339	1449.02		103.46	762.011		202.474	675.784		289.2	1155.47		105.419	642.802		106.104	910.593		116.908	590.16		132.251	1473.25		75.8112	400.303		234.899	40.6595		210.74	128.5		421.801	302.396		100.406	45.4998		310.831	457.608		2.07106	56.7144		106.735	411.383
308.559	779.258		274.431	686.865		192.458	214.393		238.1	303.548		129.953	132.312		206.976	477.75		166.364	4089.62		292.616	853.378		152.727	1135.04		104.818	1324.33		239.213	461.255		495.408	812.469		291.72	82.0701		306.302	282.484		177.979	181.209		191.035	1432.56		51.9895	2554.59
353.14	875.947		349.879	584.217		254.357	2049.72		135.117	157.441		144.77	882.741		76.9569	1285		16.4886	416.415		197.022	1003.56		176.372	2596.57		103.894	705.701		381.878	333.681		122.905	96.4054		187.761	55.253		238.117	298.158		308.102	165.639		76.3373	11.1378		54.3886	483.868
284.585	668.814		269.558	680.763		122.768	67.8065		136.348	262.908		200.139	705.03		91.3055	609.138		74.7219	1365.11		180.093	2136.57		132.275	1686.34		176.64	891.69		220.673	296.931		166.878	159.539		220.782	478.522		244.638	146.51		276.589	246.067		38.2349	125.339		137.377	1411.34
219.253	510.662		430.321	1221.57		152.358	165.204		238.234	451.177		118.8	271.763		182.526	1668.25		210.231	2562.33		110.856	1212.89		139.614	1486.87		267.172	1423.49		177.834	151.253		64.3252	3.33599		181.152	61.5591		344.343	217.657		198.298	162.698		18.9611	32.8205		86.8409	379.62
235.619	900		319.839	949.704		263.731	464.787		219.84	480.784		292.049	627.318		232.771	1308.97		146.711	306.743		121.293	1013.24		179.606	2289.75		117.906	400.67		171.58	205.396		421.52	930.181		626.809	667.543		151.904	98.6436		231.101	161.269		133.578	699.013		217.374	1039.67
153.018	674.952		331.568	958.318		236.814	367.971		214.055	295.903		152.84	785.551		163.92	1297.38		166.451	953.014		80.2009	926.145		124.221	543.024		148.996	2253.53		358.752	107.487		185.943	228.677		173.216	119.793		185.156	180.226		184.583	101.035		148.808	1220.92		145.05	725.666
353.214	1077.49		202.19	815.132		153.831	364.791		384.21	618.87		14.8776	51.0141		114.396	316.095		156.333	1110.74		172.282	1491.9		88.271	771.302		200.499	2097.22		211.036	214.867		212.816	228.693		226.917	110.501		110.891	143.939		528.847	445.771		40.7527	20.0245		73.9696	123.512
227.325	458.495		400.557	758.592		125.119	81.2497		258.675	377.413		144.821	286.883		165.43	1164.85		94.4746	1366.06		81.6997	740.034		79.9641	1145.9		372.971	1752.06		252.664	243.735		299.657	375.215		144.734	67.3812		163.26	124.65		174.941	71.1651		1.00191	1.05746		88.5915	943.487
134.927	205.918		179.897	303.1		245.678	345.783		214.228	226.106		445.896	1880.33		20.9087	43.716		150.861	1131.3		169.312	1150.06		63.866	1702.36		265.004	892.475		216.9	252.735		97.379	196.405		310.941	142.178		260.627	143.949		362.517	382.619		26.4678	7.31347		96.1152	2516.29
215.397	255.54		272.099	941.432		181.012	296.859		44.7938	630.457		77.1873	205.744		220.72	2503.4		315.454	647.792		221.779	1304.52		165.715	1231.56		97.6504	823.105		110.493	23.102		174.886	161.286		231.158	167.218		223.681	242.541		365.831	510.284		181.414	724.824		70.7963	145.382
137.386	497.207		369.449	1058.24		266.552	632.093		280.653	247.447		264.706	1188.79		41.4281	161.116		102.494	1774.11		602.077	317.913		164.237	1095.7		155.889	1314		198.27	42.2069		154.205	38.944		250.693	211.312		347.577	210.039		233.345	108.635		13.7275	84.4606		57.0526	152.075
221.328	1544.49		246.484	534.227		143.311	257.15		261.314	285.907		200.323	386.266		220.751	1811.2		144.293	1696.51		85.5209	317.969		89.1062	974.923		24.0074	300.608		294.564	352.618		492.252	668.344		276.774	221.039		142.675	36.0322		55.3368	1.13636		6.11026	101.114		1.82053	61.3113
165.978	287.298		369.475	1147.55		273.871	850.616		116.338	141.795		253.109	644.998		138.325	1056.12		93.7305	1840.13		177.231	2342.25		122.096	1397.32		211.684	917.078		365.548	425.942		558.368	1448.72		411.31	294.875		157.518	54.992		115.706	70.5527		23.1313	73.8085		75.4711	1403.82
176.777	383.145		305.893	738.553		207.493	524.019		39.9081	212.629		269.567	758.379		94.8099	1554.88		76.9246	354.918		118.242	1171.84		111.625	1688.3		320.177	400.91		239.542	279.118		20.5751	4.96769		267.144	151.584		350.754	256.026		110.645	132.452		120.085	2378.82		39.1431	61.3716
272.242	725.666		454.422	808.089		244.036	674.311		179.259	324.559		138.559	712.152		255.064	1597.8		165.256	2368.14		190.467	803.193		54.8626	1423.44		290.036	2042.25		276.628	215.041		107.677	37.5917		193.271	112.666		210.084	73.3434		221.211	343.726		153.109	732.3		123.816	460.351
184.934	681.434		233.567	390.003		121.016	139.747		310.34	654.722		131.284	319.839		66.1799	340.145		197.839	2411.29		270.526	1535.03		121.084	1178.61		90.9282	1559.82		284.204	215.049		136.07	103.89		170.434	215.337		707.54	781.124		94.9905	3.031		20.9774	28.2265		43.6196	3183.93
303.388	1097.98		223.304	645.407		221.11	510.374		278.666	552.026		246.44	628.003		133.489	1056.53		180.828	1551.88		183.781	630.17		183.156	3003.76		206.15	1078.78		171.762	134.728		157.137	37.5996		331.638	369.436		195.512	151.984		284.615	430.472		27.477	2.67455		157.906	168.167
209.825	719.472		184.882	244.337		300.333	622.314		214.723	403.011		124.409	282.047		156.965	514.55		102.613	1824.74		134.171	315.321		98.4702	1178.77		172.216	2359.35		297.424	325.416		91.6175	64.5111		191.601	253.216		275.185	301.084		186.5	292.41		38.3293	83.0746		19.0748	89.6054
204.254	617.502		362.977	976.263		311.39	681.003		81.2896	42.5387		274.547	1020.77		243.907	882.71		99.8916	912.991		70.2362	263.5		207.749	1489.39		18.5071	175.348		11.0587	246.241		42.2842	1.37372		189.892	250.958		236.192	186.94		274.586	60.0513		169.074	246.683		75.5558	603.409
150.443	493.171		314.347	1411.74		235.628	558.762		305.021	453.111		50.1593	189.879		137.183	2621.51		118.512	1698.29		203.008	1183.42		237.882	1767.89		23.3839	231.745		117.778	81.4529		213.521	155.856		1011.99	1244.57		66.4506	13.5236		89.2098	63.3833		86.9051	2723.57		101.726	1113
341.092	1078.63		138.696	314.436		65.7654	298.021		154.052	307.928		334.693	993.809		68.0283	284.304		52.7528	1122.98		112.129	728.143		169.021	860.936		178.556	623.366		340.468	496.752		188.278	127.888		219.346	251.029		664.529	575.459		422.872	322.866		25.3466	30.8928		132.066	1174.92
306.205	959.634		242.268	732.429		320.279	925.69		403.38	1000.56		133.799	284.825		173.369	1028.98		69.0953	1698.53		159.249	708.783		198.732	2254.01		33.8181	249.078		287.065	337.515		129.057	138.686		248.851	200.535		177.138	309.384		475.341	506.232		138.886	767.09		144.535	1445.35
113.852	68.8002		17.2143	1.00349		163.191	1257.23		269.131	599.266		153.147	341.008		115.731	662.616		224.506	2711.81		128.347	1015.84		240.091	2379.41		153.255	1280.23		142.334	193.251		167.525	116.904		376.393	325.943		70.7764	1.00515		350.126	223.312		223.72	995.733		122.935	1074.19
115.922	119.093		176.858	61.1908		317.534	585.349		168.604	143.402		178.456	415.64		22.5202	23.5561		212.719	1809.23		204.914	677.803		77.3042	950.707		86.1875	1118.73		217.229	260.041		292.605	257.985		158.746	186.645		360.525	354.097		60.0661	26.9757		54.9978	34.4525		92.1917	1567.33
258.13	623.235		104.98	70.6695		260.536	311.884		410.789	982.935		121.246	366.553		237.715	1168.05		147.138	1320.84		159.321	998.041		186.664	1917.7		209.988	893.511		340.612	458.318		404.561	759.313		181.714	126.806		236.258	150.686		251.037	145.03		275.263	277.75		98.2103	361.879
258.139	746.091		178.537	446.854		225.623	787.683		174.818	514.441		238.041	606.6		87.6132	91.6433		119.646	1525.34		103.467	872.138		7.80163	1.0036		193.713	1191.85		297.686	235.611		506.606	759.367		341.092	415.728		199.151	77.451		200.492	98.5153		164.862	367.094		83.5333	79.1448
176.932	290.169		549.573	1212.76		287.722	459.302		392.821	957.002		79.4772	366.695		221.367	1832.66		74.9527	2348.99		222.254	2105.78		143.847	977.088		175.477	1618.32		430.457	389.907		663.619	506.677		215.61	209.87		217.902	157.629		255.612	103.051		58.6048	114.024		134.557	1197.09
197.105	520.682		282.503	663.922		312.059	601.718		426.002	1396.49		262.917	773.694		60.6237	202.339		261.68	4102.83		218.3	1959.65		123.456	1291.35		229.839	1770.69		334.646	379.554		154.58	3.76592		317.534	65.2063		15.2069	7.07963		132.569	32.883		10.3293	1.41511		63.7894	252.584
253.564	669.827		198.935	629.087		193.754	412.455		372.472	932.247		217.711	846.688		204.182	3060.54		220.581	421.52		81.9092	432.503		137.536	1953.26		192.013	1304.25		172.004	98.4806		53.4866	13.8774		233.978	39.4219		148.026	217.925		142.464	155.872		91.9014	23.8443		115.507	1370.33
317.511	595.932		236.034	493.5		244.99	476.663		274.46	519.785		229.791	1129.12		147.719	976.675		156.728	2090		199.669	1418.64		163.197	2195.93		183.627	1281.4		189.912	191.628		90.1204	3.17467		119.235	106.078		240.597	272.884		325.909	196.945		86.3269	315.243		69.8028	906.054
326.207	1050.28		170.77	431.275		338.858	721.345		246.406	622.292		312.026	1902.6		154.536	780.109		151.253	2916.48		56.1771	263.897		107.905	1661.65		240.623	1023.87		227.349	161.531		145.183	141.318		210.143	265.507		195.649	217.948		160.152	153.109		226.051	1563.33		115.527	698.126
277.457	917.756		103.21	111.912		251.938	251.938		167.431	845.201		131.631	435.401		153.169	611.973		151.301	1358.21		130.846	1133.08		206.222	2157.08		144.11	1282.08		359.765	426.813		190.166	262.881		236.3	312.289		193.904	121.468		101.235	72.5769		52.6771	24.9691		90.6213	487.191
360.157	901.426		338.406	862.36		256.592	512.891		262.529	257.849		123.616	287.914		200.619	1616.67		179.511	2459.29		99.9091	1609.3		53.5073	1413.48		193.931	1837.43		251.082	95.0473		206.258	225.67		197.424	31.5155		130.535	115.09		235.802	157.314		29.8954	6.83879		108.485	770.785
484.634	1676.78		301.084	1070.21		261.259	665.766		237.807	393.527		256.215	565.398		4.97767	26.5209		112.471	537.934		156.651	963.818		154.677	476.111		304.103	1120.54		198.746	195.203		498.099	1022.86		329.663	260.92		377.307	472.445		133.818	21.5549		9.28587	79.6923		134.747	1001.41
121.302	335.176		249.28	714.033		261.277	571.407		184.876	328.761		285.447	1236.64		149.148	694.365		117.649	333.975		990.353	1393.89		147.896	1181.14		91.1232	1100.68		170.572	66.9356		195.553	560.138		360.942	468.51		270.507	236.366		411.919	253.439		101.637	755.346		140.955	1095.74
290.261	995.278		329.455	1041.83		275.785	671.875		138.642	617.068		154.851	344.803		71.3532	88.5448		63.2629	1779.79		166.866	1624.23		74.6642	969.156		168.008	1033.7		237.932	200.556		459.657	767.521		69.6195	30.1613		268.094	320.932		300.682	314.513		141.849	247.75		82.9373	152.888
311.927	739.696		113.992	16.3352		252.124	312.87		246.605	423.036		77.4728	52.1524		223.634	1478.6		122.002	1047.03		184.233	1008.44		258.366	3702.42		256.413	2882.18		135.037	9.681		112.007	91.8982		324.343	245.42		245.042	218.001		246.709	255.747		145.749	880.758		55.8722	475.208
249.122	443.009		285.316	1192.4		192.512	261.378		184.934	479.822		212.227	555.61		246.935	3064.31		161.269	1460.77		136.961	288.946		231.989	2752.24		187.176	1481.46		326.058	308.928		204.649	106.134		288.642	187.439		370.632	216.057		269.938	119.068		15.1094	12.0668		37.6301	207.837
285.116	733.125		244.87	326.539		29.9247	129.643		195.196	467.064		162.043	431.927		213.852	694.755		122.032	1447.75		119.713	582.962		108.022	727.173		273.104	2731.04		172.198	172.198		75.4102	7.2094		232.625	143.126		364.037	431.882		193.564	127.978		21.2741	23.0679		65.7353	54.9128
455.158	1388.47		275.253	408.891		283.685	266.374		383.239	845.706		208.458	727.76		219.716	960.478		58.8956	1105.4		135.782	1309.84		197.403	1709.44		139.115	1993.54		229.645	338.085		67.0957	30.6797		371.4	266.263		256.341	178.882		370.099	300.936		128.572	678.896		91.7336	55.9352
215.754	794.995		223.822	306.635		153.906	478.018		390.209	411.846		354.482	1494.84		193.727	795.191		111.578	1570.42		89.0026	182.769		119.307	1725.12		275.591	1248.86		427.324	323.343		443.663	840.227		1.00801	56.1771		320.999	171.028		117.052	102.279		63.225	1.00025		163.134	525.238
242.524	376.843		83.2207	6.35395		327.72	660.984		442.589	1211.99		168.055	175.786		78.8098	596.33		161.343	1813.56		88.2088	182.775		66.5019	1305.58		109.128	1468.4		48.0514	12.2449		41.2889	2.2398		316.04	128.563		329.814	401.982		242.55	133.964		125.286	626.787		33.2011	153.185
326.344	733.228		219.848	447.42		266.514	257.096		235.827	265.078		222.145	879.617		164.781	164.781		86.7431	1057.24		281.481	1383.1		455.845	2364.07		120.482	1606.65		231.973	181.957		148.114	73.4361		174.578	194.476		192.316	263.472		169.282	163.3		140.861	1358.83		105.951	4508.28
312.004	476.161		137.73	317.913		283.934	322.036		363.169	950.774		3.57848	1.00674		181.925	901.996		196.668	2210.63		143.423	1000.85		162.088	1821.93		94.5077	1429.4		96.0815	22.9904		570.987	677.399		278.725	129.761		145.525	13.3007		394.372	397.935		47.8775	322.297		114.893	994.928
303.708	713.757		249.376	277.798		216.862	514.26		308.895	569.425		104.369	144.277		175.502	2514.97		225.107	1628.41		126.462	604.851		134.195	1162.08		142.945	1283.2		169.342	108.007		50.8031	27.8081		77.0189	169.96		326.975	342.016		154.786	285.336		11.9835	71.125		90.1236	314.635
191.979	188.556		309.471	485.213		182.808	410.731		467.229	694.072		336.059	1227.2		102.315	701.254		144.892	1571.09		140.886	1473.66		89.5426	1442.32		174.23	1151.95		435.585	602.14		214.265	177.386		307.777	254.803		245.205	90.3517		192.093	244.896		21.6999	29.7288		69.4365	2446.03
282.642	190.266		270.422	391.019		422.009	1104.82		237.999	663.573		234.521	928.619		204.519	1648.1		50.5858	1146.82		276.618	2692.54		182.244	1522.4		222.13	997.587		256.233	306.732		254.206	48.5775		266.561	307.82		258.82	249.674		177.162	51.2046		118.804	319.535		85.4008	746.222
157.524	405.044		192.141	306.722		96.5479	39.988		258.076	277.33		162.196	192.424		306.571	2515.32		80.7577	1628.81		181.331	836.63		121.587	1742.36		228.213	1822.57		101.466	123.668		113.154	64.2059		184.355	31.3418		139.159	95.3783		236.275	88.6413		8.29081	15.4215		52.1084	4.05073
56.5001	61.8175		451.573	1014.59		89.8511	44.1499		185.025	69.4145		296.339	1152.48		68.8824	476.379		91.6046	860.149		203.83	940.438		126.046	988.689		166.586	1564.2		152.112	78.181		240.884	452.112		319.141	211.006		201.24	251.983		214.025	51.6745		89.9018	519.382		22.7813	360.411
167.772	249.227		30.9515	15.4846		138.379	523.835		209.862	70.0441		232.641	473.456		306.625	88.6226		117.852	1398.16		231.199	1254.18		187.249	1855.72		82.5971	490.233		148.099	148.099		180.663	140.441		211.014	120.816		256.583	201.261		48.9769	2.65685		4.74773	1.00162		116.049	565.12
208.202	658.394		367.21	919.078		418.378	1125.27		290.118	195.299		31.0297	18.0885		186.973	1129.87		77.9368	1168.22		139.742	1880.33		109.159	715.262		157.845	1958.76		288.167	224.011		81.8805	47.3042		389.001	371.895		395.244	278.306		323.854	570.746		54.8433	95.788		90.2186	760.462
154.737	332.373		275.379	550.442		340.217	1047.22		350.446	412.034		205.216	399.277		77.4428	740.372		132.527	1558.17		178.186	1312.38		174.261	2221.61		206.744	1429.8		232.25	202.937		108.216	74.8399		271.467	98.2449		377.903	508.495		152.176	206.614		116.822	705.95		38.7572	232.111
227.821	575.358		118.238	172.512		233.271	966.16		260.453	663.712		108.367	378.326		144.055	714.234		141.179	1200.76		200.365	2172.59		69.0034	1855.91		220.187	1330.58		140.358	64.1789		121.643	35.1579		319.198	239.364		93.7403	116.326		360.917	197.555		25.7804	7.86437		130.544	1182.47
111.948	640.956		227.997	401.812		279.265	1125.86		350.471	706.869		214.678	889.151		153.427	1014.41		65.1513	1267.61		242.115	967.351		273.239	2221.77		149.568	556.097		116.204	136.626		236.731	182.379		220.767	201.777		243.223	95.4452		304.231	364.191		175.28	766.228		182.174	1294.34
317.801	902.154		201.028	575.822		250.711	548.298		240.217	311.807		330.635	1175.25		153.432	817.485		217.489	3116.64		125.569	908.355		98.9001	1391.98		226.225	1260.77		391.362	380.943		57.1688	1.00752		429.548	313.54		117.389	57.1648		230.227	278.091		42.7354	601.485		61.9674	409.709
83.2032	335.435		351.124	677.043		205.708	558.27		317.478	628.91		239.221	1055.19		177.194	2083.34		158.774	917.272		114.921	885.355		330.103	2732.86		201.268	879.833		149.505	174.206		234.677	32.4411		168.622	138.349		226.368	201.388		128.316	72.1572		251.391	839.048		53.1847	208.707
116.061	217.833		214.115	387.667		158.506	563.413		300.809	606.706		126.342	858.18		129.343	18.2046		129.116	1314.6		44.3024	489.099		184.007	2013.25		232.429	887.813		171.13	131.839		171.34	74.9002		372.144	248.273		571.728	448.457		78.9538	162.134		1.00445	1.00445		92.8945	904.214
163.369	480.75		139.047	162.02		346.71	778.984		341.188	663.829		327.824	1124.08		95.2747	119.298		132.653	951.008		154.699	802.291		145.642	1482.86		175.878	1924.31		296.256	440.091		192.64	6.42959		276.599	133.489		179.221	147.046		148.197	228.213		140.116	1647.41		67.2087	60.8775
256.161	641.136		204.713	236.399		154.34	1038.97		251.302	401.164		168.545	421.845		216.011	1493.9		105.944	917.433		142.685	1139.52		53.1941	1184.46		228.301	2182.61		330.08	236.64		247.82	620.26		308.33	100.169		239.012	41.3715		307.088	216.231		115.115	761.103		48.1848	27.0963
127.011	560.237		100.6	122.613		164.399	627.959		314.679	554.577		278.921	828.204		182.085	1150.94		137.522	3411.16		192.026	767.225		160.879	1943.26		122.742	2262.65		266.057	339.191		182.564	448.787		343.533	186.356		162.384	141.889		296.267	117.311		3.18203	108.132		1.00748	127.292
260.847	870.61		222.013	374.06		244.26	430.472		408.474	968.645		174.738	269.083		187.078	575.843		143.853	1022.07		135.236	688.849		189.159	981.004		155.085	1152.56		133.114	95.4319		72.9649	84.2586		359.512	262.419		245.687	237.005		127.207	148.223		142.91	1043.15		45.2509	293.851
298.535	1042.23		245.111	323.934		356.418	1127.09		249.078	314.701		192.938	572.892		124.816	206.548		170.668	1785.18		129.293	2158.9		121.762	819.666		197.722	3128.04		312.848	136.76		368.358	437.007		68.0907	1.00244		148.483	74.2842		155.047	214.333		192.303	4130.63		140.55	776.277
172.476	70.7963		197.528	695.829		419.16	1290.21		279.984	401.22		205.483	572.912		141.571	228.037		213.709	2080.2		169.354	2607.92		101.723	413.802		159.338	402.405		216.391	107.288		395.937	710.448		186.467	139.831		245.773	184.304		62.5163	77.5788		228.477	1623.33		84.1908	672.37
351.025	1090.25		329.848	911.424		198.711	438.502		154.645	85.4128		81.3668	59.3921		152.139	1140.88		193.591	1326.85		244.947	1904.14		128.532	1729.48		222.262	1890.4		324.365	327.296		96.4662	37.1803		454.358	454.358		65.5157	35.5403		174.322	291.077		2.12674	89.6839		77.6522	425.045
282.881	919.014		165.024	258.738		272.252	529.704		303.612	404.874		211.118	470.09		136.578	1226.04		175.36	2724.82		157.657	1548.46		91.347	649.018		249.84	1205.75		203.222	45.6597		214.829	410.528		250.967	153.029		28.6408	24.1416		16.5175	49.4888		168.391	174.56		40.287	122.897
234.2	54.5475		283.099	476.981		279.708	295.218		133.926	623.497		181.19	302.545		108.102	459.98		202.51	2799.44		150.745	565.537		72.9598	1251.58		76.9057	278.325		286.098	296.578		99.1326	112.436		274.837	292.698		209.08	187.688		214.43	84.9068		111.37	403.053		11.9658	22.6614
247.204	494.125		194.04	345.057		366.373	815.792		246.892	688.365		264.37	931.295		101.509	320.999		277.447	3801.01		195.676	1772.43		125.167	913.63		197.756	1666.91		216.497	444.581		333.88	621.043		39.3873	14.3832		148.561	88.1745		288.551	283.407		78.4224	1445.66		163.988	1625.2
323.786	463.989		301.518	636.109		153.12	95.0607		423.542	1004.38		271.61	874.498		23.8569	97.0483		115.959	1602.99		162.014	1772.62		192.754	1610.2		139.252	920.691		145.795	125.123		291.751	207.288		240.175	260.426		198.124	268.998		238.895	143.071		27.6589	711.2		63.2071	547.351
391.115	760.969		175.779	232.307		204.246	529.928		166.212	219.662		218.883	588.707		105.235	216.102		78.0712	1257.54		152.133	671.051		128.617	1144.24		166.702	989.417		302.11	182.564		96.5104	41.8112		225.646	295.54		235.138	278.96		241.112	120.625		110.525	4.03607		93.0671	973.48
550.519	391.142		232.315	405.756		506.642	1464.33		206.266	590.824		310.908	882.585		73.4413	597.168		223.634	2559.36		174.212	768.437		119.692	1910.69		139.262	856.83		151.163	19.6212		165.563	105.597		366.811	309.189		235.147	237.271		304.658	212.6		123.126	1965.51		27.389	110.419
140.294	39.8256		278.15	1249.17		350.483	544.594		161.798	580.311		257.413	474.522		165.013	1494.68		167.708	2582.57		288.299	1773.8		232.902	1321.53		187.393	1743.83		247.933	283.745		161.167	196.433		326.711	258.584		252.717	248.212		171.328	220.396		215.056	965.819		13.7038	5.9369
277.925	695.609		98.0145	156.464		306.463	476.195		118.105	173.876		250.596	859.27		159.187	919.659		137.609	1902.26		194.081	630.524		162.543	1654.93		254.438	1082.65		410.355	448.975		176.341	121.955		253.983	214.085		422.054	299.868		271.077	120.651		52.8698	289.394		46.1579	216.831
223.972	65.9088		299.027	1111.79		206.374	350.853		140.121	61.2532		276.706	538.371		109.109	961.996		109.902	846.688		49.461	818.489		156.804	982.276		187.406	1261.56		52.7972	69.7757		144.698	151.354		149.411	60.2352		101.934	69.8643		122.845	95.4954		122.041	441.67		65.5549	243.735
348.028	847.878		156.519	247.62		167.873	370.45		200.803	554.85		241.885	975.164		88.7222	232.274		135.165	530.413		273.258	1330.68		182.717	2864.79		339.322	444.426		121.873	88.9587		100.145	137.198		249.682	160.687		316.618	134.723		214.573	118.512		157.065	308.352		112.487	604.744
306.862	428.029		175.94	517.743		363.859	902.534		285.186	969.122		239.728	822.004		220.079	1695.5		73.3253	1478.91		129.566	2410.03		182.75	3191.86		68.4431	336.307		333.786	294.293		430.063	533.682		92.0272	40.2292		129.971	97.4648		165.331	22.6503		51.5094	24.197		68.6018	667.755
268.141	476.83		249.901	327.308		214.032	832.382		387.218	951.877		215.208	289.577		133.002	2048.14		240.378	1647.52		208.707	1509.77		93.09	1176.16		206.925	1623.1		429.396	453.206		114.65	151.519		118.388	39.8704		20.5635	75.0926		345.711	252.345		38.2902	1.5717		91.5014	334.139
329.779	847.967		278.423	395.411		249.429	545.494		225.742	303.751		189.758	161.395		41.3106	1052.72		225.718	4236.46		24.9875	315.708		171.61	1018.55		180.822	342.447		134.576	39.9598		174.99	71.1852		252.062	58.7077		284.334	386.049		247.881	222.519		128.967	272.08		122.183	1126.82
258.684	193.986		271.077	428.855		251.691	439.598		180.29	236.134		235.586	558.663		127.162	508.067		109.925	585.678		141.814	2050.58		241.57	528.307		126.187	1457.19		339.917	349.214		188.059	157.098		424.748	444.285		458.043	437.9		161.065	41.415		108.715	1020.81		60.6088	2253.45
431.957	1120.74		201.494	508.869		149.437	521.707		335.365	1160.32		113.72	196.842		174.218	428.27		173.931	1479.32		128.563	827.39		50.5199	1241.9		84.9842	819.81		243.718	171.61		25.5342	151.552		354.893	527.196		167.277	139.737		349.128	171.55		65.1376	45.455		124.475	752.197
275.514	586.501		177.66	392.048		249.551	602.521		298.378	664.389		143.711	876.286		156.399	1141.6		96.9394	1787		276.2	2616.9		73.7201	1105.01		278.618	1133.4		187.781	156.865		403.977	778.956		77.6196	14.1805		209.501	12.2127		286.479	469.825		32.8853	1.00318		105.876	845.558
290.801	782.139		172.936	541.976		188.854	476.947		357.196	995.908		21.1587	48.4021		47.7115	1062.38		137.681	1739.55		241.408	850.407		92.3183	1299.35		156.7	1064.39		281.481	71.7296		191.527	2.2317		409.867	364.638		229.234	143.6		261.846	70.426		142.504	334.905		114.832	1097.82
197.534	512.514		191.035	327.709		199.34	351.308		301.095	1089.67		295.176	1012.13		23.8728	129.502		96.9769	420.133		97.3275	119.696		213.161	2001.54		102.696	1133.76		214.92	148.635		627.893	924.388		192.545	115.313		262.4	389.797		254.911	127.528		188.344	1302.55		113.816	400.938
370.762	536.107		259.392	513.844		301.539	683.616		303.836	701.328		12.0093	108.78		134.256	962.502		160.501	341.668		23.0816	655.226		203.808	605.171		105.541	649.359		278.98	319.276		264.789	155.751		460.771	374.663		239.88	297.676		216.816	250.375		198.795	1900.53		18.3336	1.86664
232.266	304.21		261.763	257.096		133.012	261.131		141.457	258.43		240.082	900.697		150.914	1742.73		193.897	1772.18		537.612	5623.41		182.982	1028.98		144.601	241.45		89.0246	21.6885		303.057	94.9771		572.088	566.966		488.239	400.586		205.432	207.288		6.34369	69.4072		139.988	706.67
341.956	761.423		212.853	425.462		283.189	413.179		200.901	240.496		206.142	801.699		85.6349	226.217		128.221	721.041		41.4193	289.037		140.98	1514.98		196.357	828.029		358.93	297.152		188.179	43.8286		218.537	187.551		154.4	103.007		224.782	126.404		150.438	544.441		48.0024	7.5262
72.7964	156.366		355.465	449.117		118.383	665.719		217.848	303.868		175.342	274.915		121.664	391.719		59.6958	1214.89		107.468	626.478		137.246	778.764		228.83	770.649		186.165	77.8024		233.723	634.302		313.188	234.858		334.669	235.653		239.398	257.259		16.7607	1.00378		44.6792	41.2049
270.669	855.929		232.951	177.859		195.91	336.071		463.827	1023.54		244.586	1022.18		206.846	1102.07		99.6957	695.707		187.708	2548.57		85.9907	1210.29		371.934	621.043		121.993	2.66796		277.321	251.196		218.56	114.372		651.398	282.206		362.096	264.305		126.846	412.092		84.6718	1692.47
183.859	329.906		235.064	478.387		339.179	1152.6		183.704	219.909		109.848	1817.78		27.8345	194.237		87.1252	1635.24		170.05	102.76		162.864	940.902		148.614	1186.87		403.65	538.276		151.818	110.817		307.669	237.03		141.258	22.9589		85.1006	131.049		47.591	26.2853		140.126	869.937
263.481	708.658		230.889	562.5		206.838	481.746		204.649	265.638		229.702	801.924		210.644	1652.27		201.12	2343.48		115.523	1155.23		70.5602	1324.33		310.754	1472.99		334.245	538.39		180.144	150.485		425.343	465.373		238.05	219.539		250.446	181.171		102.25	335.188		82.4292	1089.37
129.471	342.016		302.428	1037		174.352	597.838		238.502	221.943		255.9	746.301		203.215	1035.11		130.631	1535.89		90.6373	1065.66		119.962	837.132		179.536	1827.95		271.792	292.07		75.9901	27.0108		355.328	358.538		285.026	183.433		62.1241	146		138.881	575.216		143.984	447.2
275.62	856.049		167.053	44.9307		263.915	385.059		326.769	464.071		138.823	663.969		83.4252	428.78		79.6951	1482.39		138.345	1895.31		55.3505	1146.91		241.587	2168.69		239.643	382.551		175.471	57.5216		278.744	268.894		253.591	231.777		80.6439	71.1024		103.239	96.9394		183.581	1439.99
146.855	216.201		266.759	717.473		304.85	572.168		247.291	545.705		125.812	341.44		228.461	1580		97.1403	1823.21		150.057	1527.81		80.7662	1967.65		164.127	1612.01		165.739	91.5401		185.383	174.071		179.504	152.673		347.467	240.302		218.875	182.84		120.3	1427.2		156.163	839.549
180.613	384.479		207.405	562.877		266.393	567.085		256.449	485.673		80.9795	144.004		53.7048	1153.57		299.048	1007.13		161.304	948.801		66.2686	1734.91		67.4121	814.271		259.895	124.304		309.754	321.101		154.123	128.749		255.927	267.699		319.366	241.655		100.505	476.395		102.329	350.877
141.675	174.236		46.1938	62.1569		313.232	805.419		216.246	1183.67		42.7639	40.8833		291.393	1196.08		71.5638	1607.89		100.198	2623.17		147.564	594.905		201.99	1448.1		257.577	198.438		204.821	126.019		385.845	372.209		223.634	100.434		159.814	76.4368		95.2713	2680.29		26.313	1.00508
285.757	1194.24		407.383	1076.16		425.298	1103.46		357.936	1131.89		263.13	918.627		70.3569	1745.17		204.993	1152.76		125.48	1673.3		83.7456	1336.86		255.261	2670.03		314.027	173.442		1.2722	17.7455		196.551	147.392		198.963	133.936		241.757	284.244		97.0041	351.062		89.4265	251.585
304.338	683.783		201.99	198.389		259.337	660.868		424.673	1430.21		186.986	335.518		135.668	609.287		214.453	1510.04		171.98	822.555		103.93	454.326		139.727	724.645		225.139	334.446		180.771	177.548		359.107	372.262		30.6409	6.18001		142.234	144.815		132.9	1548.57		116.151	987.891
192.377	285.777		174.96	430.094		199.809	117.529		175.897	448.237		161.986	613.199		180.929	1471.18		236.764	3678.94		284.625	2293.63		42.2798	876.07		124.313	1312.06		260.023	181.452		214.468	121.694		305.462	548.104		401.347	459.318		235.396	426.197		111.035	677.043		119.332	591.655
214.31	576.408		213.303	589.392		222.597	392.295		232.502	517.706		242.822	863.117		94.7033	316.084		83.4077	849.217		141.174	1558.56		231.46	3346.81		77.8764	957.745		179.84	34.9904		631.165	660.198		49.6507	54.8143		263.01	256.008		225.06	227.093		55.0712	20.1106		71.4936	405.67
76.868	35.7861		267.135	786.105		276.248	588.064		252.159	196.02		204.685	1293.8		230.751	981.863		123.907	1960.27		58.4731	404.39		63.9605	1659.49		176.559	2646.5		340.612	137.319		180.796	174.407		173.369	49.2148		301.01	227.765		359.411	362.658		195.8	1204.69		157.778	1193.86
179.039	370.983		178.248	179.859		620.716	913.822		216.436	374.637		236.399	341.824		121.852	742.998		110.238	1418.09		123.395	1987.6		94.1929	738.839		92.416	1096.39		269.615	305.796		49.9674	21.843		269.406	231.207		270.222	295.654		276.901	289.638		44.0107	3.67649		62.4768	380.956
182.296	149.568		269.624	6509.86		218.675	491.316		288.683	672.37		20.4756	96.1861		216.739	1669.77		32.4422	40.6225		225.504	3290.15		97.6538	1211.82		200.309	1029.53		584.382	497.032		293.933	174.456		88.3177	26.7003		242.592	256.044		49.2547	16.889		44.0138	15.2283		41.6897	102.484
278.218	826.116		311.39	633.722		230.808	310.568		230.63	542.014		51.2496	214.182		248.08	1218.99		147.02	1132.65		130.292	934.086		76.6039	1399.49		231.354	1266.36		225.242	328.634		83.4457	31.5885		223.107	113.644		229.896	298.409		164.399	292.348		135.483	148.234		251.991	290.995
333.062	468.773		173.546	237.757		109.419	81.318		212.845	212.845		192.282	439.86		232.951	1370.24		159.427	1775.98		145.213	601.443		109.778	2135.89		229.29	1266.41		124.409	107.734		54.6796	21.6512		337.467	221.125		219.832	153.406		113.704	26.722		15.9299	9.97901		8.41112	11.5232
266.001	1101.72		75.8833	26.7314		222.722	276.384		210.991	495.859		203.051	804.01		186.1	1322.23		155.194	1153.37		62.3519	1060.03		138.725	1338.23		267.248	1644.28		193.339	211.535		158.044	3.04743		253.074	176.603		317.88	192.093		60.5853	17.354		128.379	1330.82		131.885	1272.25
327.159	811.502		237.857	305.979		205.41	313.485		67.9516	138.291		135.474	444.099		104.677	632.562		185.813	2522.83		285.116	1692.23		125.666	554.304		181.535	1572.03		207.786	253.252		139.35	192.633		284.495	168.854		105.161	56.0296		198.627	331.661		91.2287	263.675		75.5135	903.96
[truncated: 19,282 more rows]
