# Supplementary material for: Chemical-genetic profiling reveals limited cross-resistance between antimicrobial peptides with different modes of action
Source: Nat Commun. 2019 Dec 16;10:5731. doi: 10.1038/s41467-019-13618-z (PMC6915728; doi:10.1038/s41467-019-13618-z)
Supplement: Supplementary file 13 — Source Data [file 41467_2019_13618_MOESM13_ESM.xlsx]

## Sheet: Figure 3a, 3b, S5 and S7
Figure 3a, 3b, Supplementary Figure 5 and 7	Overlaps in the resistant and sensitive chemical-genetic interactions between AMP pairs. Overlap represents Jaccard similarity-index calculated for resistance- and sensitivity-enhancing genes between AMPs (see Methods).
AMP1	Name of the first AMP from the AMP pair used for calculating the correccted Jaccard similarity index
AMP2	Name of the second AMP from the AMP pair used for calculating the corrected Jaccard similarity index
Cluster_AMP1	Name of the cluster AMP1 belongs to
Cluster_AMP2	Name of the cluster AMP2 belongs to
Corrected Jaccard index_resistance	Corrected Jaccard index calculated for resistance-enhancing genes between AMPs
Corrected Jaccard index_sensitivity	Corrected Jaccard index calculated for sensitivity-enhancing genes between AMPs
AMP1	AMP2	Cluster_AMP1	Cluster_AMP2	Corrected Jaccard index_resistance	Corrected Jaccard index_sensitivity
AP	BAC5	C3	C4	0.146317	0.333884
AP	CAP18	C3	C3	0.234994	0.427381
AP	CP1	C3	C1	0.127128	0.331574
AP	HBD3	C3	C2	0.0930576	0.483759
AP	IND	C3	C3	0.192495	0.50922
AP	LL37	C3	C2	0.146449	0.495289
AP	PEX	C3	C2	0.105988	0.478298
AP	PGLA	C3	C2	0.0677275	0.364936
AP	PLEU	C3	C2	0.181753	0.319543
AP	PR39	C3	C4	0.151068	0.421063
AP	PROA	C3	C3	0.166514	0.58911
AP	PXB	C3	C1	0.209589	0.537874
AP	R8	C3	C1	0.160949	0.423827
AP	TPII	C3	C1	0.365136	0.446332
BAC5	CAP18	C4	C3	0.132939	0.240196
BAC5	CP1	C4	C1	0.661262	0.497817
BAC5	HBD3	C4	C2	0.0461595	0.431572
BAC5	IND	C4	C3	0.404758	0.371822
BAC5	LL37	C4	C2	0.335765	0.42019
BAC5	PEX	C4	C2	0.239732	0.364097
BAC5	PGLA	C4	C2	0.317905	0.393442
BAC5	PLEU	C4	C2	0.212377	0.400851
BAC5	PR39	C4	C4	0.885429	0.689102
BAC5	PROA	C4	C3	0.142073	0.27127
BAC5	PXB	C4	C1	0.185903	0.429904
BAC5	R8	C4	C1	0.460976	0.404298
BAC5	TPII	C4	C1	0.46172	0.465734
CAP18	CP1	C3	C1	0.168583	0.528381
CAP18	HBD3	C3	C2	0.216269	0.91591
CAP18	IND	C3	C3	0.147328	0.7786
CAP18	LL37	C3	C2	0.393571	0.697123
CAP18	PEX	C3	C2	0.319315	0.801587
CAP18	PGLA	C3	C2	0.215411	0.665079
CAP18	PLEU	C3	C2	0.31702	0.393085
CAP18	PR39	C3	C4	0.207718	0.494683
CAP18	PROA	C3	C3	0.325124	0.836094
CAP18	PXB	C3	C1	0.142551	0.639751
CAP18	R8	C3	C1	0.321027	0.577276
CAP18	TPII	C3	C1	0.330172	0.725293
CP1	HBD3	C1	C2	0.200712	0.625872
CP1	IND	C1	C3	0.667516	0.720509
CP1	LL37	C1	C2	0.675877	0.559817
CP1	PEX	C1	C2	0.327483	0.502223
CP1	PGLA	C1	C2	0.433009	0.520519
CP1	PLEU	C1	C2	0.40729	0.426716
CP1	PR39	C1	C4	0.573041	0.658531
CP1	PROA	C1	C3	0.159658	0.427986
CP1	PXB	C1	C1	0.365792	0.752012
CP1	R8	C1	C1	0.685037	0.691204
CP1	TPII	C1	C1	0.866302	0.752047
HBD3	IND	C2	C3	0.136049	0.859226
HBD3	LL37	C2	C2	0.291945	0.934968
HBD3	PEX	C2	C2	0.358308	1.16206
HBD3	PGLA	C2	C2	0.315039	0.973904
HBD3	PLEU	C2	C2	0.270068	0.645299
HBD3	PR39	C2	C4	0.131045	0.762771
HBD3	PROA	C2	C3	0.146317	0.812137
HBD3	PXB	C2	C1	0.271147	0.758758
HBD3	R8	C2	C1	0.171566	0.675221
HBD3	TPII	C2	C1	0.294773	0.826793
IND	LL37	C3	C2	0.47165	0.775834
IND	PEX	C3	C2	0.273845	0.812208
IND	PGLA	C3	C2	0.415436	0.769387
IND	PLEU	C3	C2	0.239069	0.424618
IND	PR39	C3	C4	0.410784	0.67037
IND	PROA	C3	C3	0.159743	0.910775
IND	PXB	C3	C1	0.148181	0.743055
IND	R8	C3	C1	0.665816	0.71036
IND	TPII	C3	C1	0.619617	0.7191
LL37	PEX	C2	C2	0.752755	1.0643
LL37	PGLA	C2	C2	0.859277	1.02459
LL37	PLEU	C2	C2	0.49794	0.575664
LL37	PR39	C2	C4	0.470458	0.624842
LL37	PROA	C2	C3	0.326354	0.802836
LL37	PXB	C2	C1	0.309132	0.725811
LL37	R8	C2	C1	0.783633	0.739606
LL37	TPII	C2	C1	0.842615	0.812016
PEX	PGLA	C2	C2	0.702673	1.00375
PEX	PLEU	C2	C2	0.490001	0.582854
PEX	PR39	C2	C4	0.361653	0.672129
PEX	PROA	C2	C3	0.448194	0.891248
PEX	PXB	C2	C1	0.249007	0.708289
PEX	R8	C2	C1	0.38208	0.637668
PEX	TPII	C2	C1	0.523762	0.761106
PGLA	PLEU	C2	C2	0.493674	0.592737
PGLA	PR39	C2	C4	0.328398	0.579815
PGLA	PROA	C2	C3	0.209075	0.716565
PGLA	PXB	C2	C1	0.262295	0.663329
PGLA	R8	C2	C1	0.594275	0.713314
PGLA	TPII	C2	C1	0.743501	0.805942
PLEU	PR39	C2	C4	0.284899	0.586092
PLEU	PROA	C2	C3	0.27795	0.422083
PLEU	PXB	C2	C1	0.306585	0.494605
PLEU	R8	C2	C1	0.372619	0.484135
PLEU	TPII	C2	C1	0.488337	0.533817
PR39	PROA	C4	C3	0.209772	0.623669
PR39	PXB	C4	C1	0.295273	0.697326
PR39	R8	C4	C1	0.373725	0.514116
PR39	TPII	C4	C1	0.366857	0.672381
PROA	PXB	C3	C1	0.206795	0.723072
PROA	R8	C3	C1	0.195413	0.539782
PROA	TPII	C3	C1	0.198379	0.556482
PXB	R8	C1	C1	0.16737	0.635605
PXB	TPII	C1	C1	0.168126	0.701775
R8	TPII	C1	C1	0.843786	0.875581

## Sheet: Figure 4a and 4b
Figure 4a and 4b	Overrepresentation of CS-inducing genes for each AMP pairs calculated over random expectation. Random expectation is calculated using the number of resistance- and sensitivity-enhancing genes for each AMP (see Methods).
	AMP1	Name of the first AMP from the AMP pair used for calculating the overrepresentation of CS-inducing genes
	AMP2	Name of the second AMP from the AMP pair used for calculating the overrepresentation of CS-inducing genes
	AMP1_interaction	Effect of gene overexpression on AMP1 susceptibility (R- resistance, S- sensitivity)
	AMP2_interaction	Effect of gene overexpression on AMP2 susceptibility (R- resistance, S- sensitivity)
	Count_genes	Number of CS-inducing genes
	Expected	Number of CS-inducing genes expected by random chance
	Cluster_AMP1	Name of the cluster AMP1 belongs to
	Cluster_AMP2	Name of the cluster AMP2 belongs to
	Enrichment (odds ratio)	Calculated overrepresentation of CS-inducing genes for each AMP pairs (see Methods)
	Category	Whether the CS interactions are between AMPs pairs with different mode of action (i.e., between C1, C2 and C3,C4) or AMP pairs from the same cluster (i.e., within cluster)
AMP1	AMP2	AMP1_interaction	AMP2_interaction	Count_genes	Expected	Cluster_AMP1	Cluster_AMP2	Enrichment (odds ratio)	Category
TPII	R8	S	R	54	88.0367	C1	C1	0.536144	Within cluster
CP1	R8	S	R	53	74.8374	C1	C1	0.646127	Within cluster
PXB	R8	S	R	79	66.868	C1	C1	1.24811	Within cluster
PLEU	R8	S	R	47	46.1975	C2	C1	1.02174	Rest
PGLA	R8	S	R	69	79.3202	C2	C1	0.83332	Rest
LL37	R8	S	R	56	73.0941	C2	C1	0.712399	Rest
HBD3	R8	S	R	150	121.658	C2	C1	1.37756	Rest
PEX	R8	S	R	89	84.052	C2	C1	1.08081	Rest
CAP18	R8	S	R	191	174.828	C3	C1	1.1635	Between C1,C2 and C3,C4
PROA	R8	S	R	117	79.1957	C3	C1	1.74165	Between C1,C2 and C3,C4
IND	R8	S	R	110	111.447	C3	C1	0.981522	Between C1,C2 and C3,C4
AP	R8	S	R	68	56.5328	C3	C1	1.27195	Between C1,C2 and C3,C4
PR39	R8	S	R	91	62.1362	C4	C1	1.67981	Between C1,C2 and C3,C4
BAC5	R8	S	R	42	32.3756	C4	C1	1.38357	Between C1,C2 and C3,C4
R8	TPII	S	R	20	35.0989	C1	C1	0.516879	Within cluster
CP1	TPII	S	R	29	33.6971	C1	C1	0.834267	Within cluster
PXB	TPII	S	R	40	30.1088	C1	C1	1.42276	Within cluster
PLEU	TPII	S	R	19	20.8014	C2	C1	0.901191	Rest
PGLA	TPII	S	R	26	35.7156	C2	C1	0.683386	Rest
LL37	TPII	S	R	27	32.9122	C2	C1	0.788843	Rest
HBD3	TPII	S	R	57	54.7789	C2	C1	1.05583	Rest
PEX	TPII	S	R	26	37.8462	C2	C1	0.636556	Rest
CAP18	TPII	S	R	89	78.7201	C3	C1	1.2169	Between C1,C2 and C3,C4
PROA	TPII	S	R	56	35.6595	C3	C1	1.80665	Between C1,C2 and C3,C4
IND	TPII	S	R	51	50.1813	C3	C1	1.02175	Between C1,C2 and C3,C4
AP	TPII	S	R	35	25.4551	C3	C1	1.47259	Between C1,C2 and C3,C4
PR39	TPII	S	R	36	27.9782	C4	C1	1.36113	Between C1,C2 and C3,C4
BAC5	TPII	S	R	17	14.5778	C4	C1	1.19076	Between C1,C2 and C3,C4
R8	CP1	S	R	66	43.5564	C1	C1	1.7322	Within cluster
TPII	CP1	S	R	48	49.1923	C1	C1	0.969215	Within cluster
PXB	CP1	S	R	52	37.3639	C1	C1	1.5213	Within cluster
PLEU	CP1	S	R	33	25.8138	C2	C1	1.342	Rest
PGLA	CP1	S	R	70	44.3218	C2	C1	1.84113	Rest
LL37	CP1	S	R	65	40.8428	C2	C1	1.8419	Rest
HBD3	CP1	S	R	116	67.9786	C2	C1	2.28288	Rest
PEX	CP1	S	R	84	46.9658	C2	C1	2.23633	Rest
CAP18	CP1	S	R	171	97.6888	C3	C1	2.91262	Between C1,C2 and C3,C4
PROA	CP1	S	R	118	44.2522	C3	C1	4.30839	Between C1,C2 and C3,C4
IND	CP1	S	R	82	62.2731	C3	C1	1.47456	Between C1,C2 and C3,C4
AP	CP1	S	R	66	31.5888	C3	C1	2.62007	Between C1,C2 and C3,C4
PR39	CP1	S	R	39	34.7199	C4	C1	1.15298	Between C1,C2 and C3,C4
BAC5	CP1	S	R	15	18.0905	C4	C1	0.809515	Between C1,C2 and C3,C4
R8	PXB	S	R	12	8.3166	C1	C1	1.56665	Within cluster
TPII	PXB	S	R	13	9.3927	C1	C1	1.50166	Within cluster
CP1	PXB	S	R	7	7.98446	C1	C1	0.8585	Within cluster
PLEU	PXB	S	R	5	4.92884	C2	C1	1.01599	Rest
PGLA	PXB	S	R	14	8.46273	C2	C1	1.87676	Rest
LL37	PXB	S	R	6	7.79847	C2	C1	0.740668	Rest
HBD3	PXB	S	R	11	12.9797	C2	C1	0.810425	Rest
PEX	PXB	S	R	9	8.96757	C2	C1	1.00432	Rest
CAP18	PXB	S	R	22	18.6526	C3	C1	1.2907	Between C1,C2 and C3,C4
PROA	PXB	S	R	8	8.44945	C3	C1	0.937681	Between C1,C2 and C3,C4
IND	PXB	S	R	10	11.8903	C3	C1	0.806449	Between C1,C2 and C3,C4
AP	PXB	S	R	9	6.03152	C3	C1	1.59228	Between C1,C2 and C3,C4
PR39	PXB	S	R	6	6.62936	C4	C1	0.893036	Between C1,C2 and C3,C4
BAC5	PXB	S	R	6	3.45418	C4	C1	1.83943	Between C1,C2 and C3,C4
R8	PLEU	S	R	23	20.721	C1	C2	1.13529	Rest
TPII	PLEU	S	R	25	23.4022	C1	C2	1.08528	Rest
CP1	PLEU	S	R	28	19.8935	C1	C2	1.5278	Rest
PXB	PLEU	S	R	28	17.7751	C1	C2	1.74941	Rest
PGLA	PLEU	S	R	21	21.0851	C2	C2	0.995131	Within cluster
LL37	PLEU	S	R	16	19.4301	C2	C2	0.796391	Within cluster
HBD3	PLEU	S	R	31	32.3393	C2	C2	0.945834	Within cluster
PEX	PLEU	S	R	15	22.3429	C2	C2	0.625748	Within cluster
CAP18	PLEU	S	R	55	46.4733	C3	C2	1.30508	Between C1,C2 and C3,C4
PROA	PLEU	S	R	32	21.052	C3	C2	1.69973	Between C1,C2 and C3,C4
IND	PLEU	S	R	51	29.6251	C3	C2	2.17114	Between C1,C2 and C3,C4
AP	PLEU	S	R	18	15.0277	C3	C2	1.23463	Between C1,C2 and C3,C4
PR39	PLEU	S	R	26	16.5172	C4	C2	1.73555	Between C1,C2 and C3,C4
BAC5	PLEU	S	R	18	8.60617	C4	C2	2.33571	Between C1,C2 and C3,C4
R8	PGLA	S	R	33	32.9845	C1	C2	1.0006	Rest
TPII	PGLA	S	R	22	37.2524	C1	C2	0.533632	Rest
CP1	PGLA	S	R	40	31.6672	C1	C2	1.33992	Rest
PXB	PGLA	S	R	51	28.295	C1	C2	2.13328	Rest
PLEU	PGLA	S	R	13	19.5483	C2	C2	0.632491	Within cluster
LL37	PGLA	S	R	20	30.9295	C2	C2	0.600038	Within cluster
HBD3	PGLA	S	R	55	51.4789	C2	C2	1.09474	Within cluster
PEX	PGLA	S	R	21	35.5663	C2	C2	0.535688	Within cluster
CAP18	PGLA	S	R	98	73.9779	C3	C2	1.60046	Between C1,C2 and C3,C4
PROA	PGLA	S	R	70	33.5114	C3	C2	2.7449	Between C1,C2 and C3,C4
IND	PGLA	S	R	68	47.1583	C3	C2	1.67399	Between C1,C2 and C3,C4
AP	PGLA	S	R	46	23.9216	C3	C2	2.27773	Between C1,C2 and C3,C4
PR39	PGLA	S	R	62	26.2927	C4	C2	3.10847	Between C1,C2 and C3,C4
BAC5	PGLA	S	R	25	13.6996	C4	C2	2.02137	Between C1,C2 and C3,C4
R8	LL37	S	R	37	42.9926	C1	C2	0.831439	Rest
TPII	LL37	S	R	33	48.5555	C1	C2	0.623243	Rest
CP1	LL37	S	R	44	41.2756	C1	C2	1.08322	Rest
PXB	LL37	S	R	40	36.8802	C1	C2	1.1052	Rest
PLEU	LL37	S	R	7	25.4796	C2	C2	0.243464	Within cluster
PGLA	LL37	S	R	20	43.748	C2	C2	0.400295	Within cluster
HBD3	LL37	S	R	43	67.0986	C2	C2	0.562694	Within cluster
PEX	LL37	S	R	13	46.3578	C2	C2	0.233678	Within cluster
CAP18	LL37	S	R	81	96.4242	C3	C2	0.768888	Between C1,C2 and C3,C4
PROA	LL37	S	R	38	43.6794	C3	C2	0.842064	Between C1,C2 and C3,C4
IND	LL37	S	R	64	61.467	C3	C2	1.05616	Between C1,C2 and C3,C4
AP	LL37	S	R	42	31.1799	C3	C2	1.44332	Between C1,C2 and C3,C4
PR39	LL37	S	R	40	34.2704	C4	C2	1.20912	Between C1,C2 and C3,C4
BAC5	LL37	S	R	27	17.8563	C4	C2	1.62668	Between C1,C2 and C3,C4
R8	HBD3	S	R	13	9.44427	C1	C2	1.47689	Rest
TPII	HBD3	S	R	6	10.6663	C1	C2	0.515441	Rest
CP1	HBD3	S	R	14	9.0671	C1	C2	1.70391	Rest
PXB	HBD3	S	R	6	8.10155	C1	C2	0.711913	Rest
PLEU	HBD3	S	R	1	5.59716	C2	C2	0.163998	Within cluster
PGLA	HBD3	S	R	6	9.61022	C2	C2	0.583521	Within cluster
LL37	HBD3	S	R	5	8.85589	C2	C2	0.525502	Within cluster
PEX	HBD3	S	R	3	10.1835	C2	C2	0.25828	Within cluster
CAP18	HBD3	S	R	23	21.1817	C3	C2	1.13285	Between C1,C2 and C3,C4
PROA	HBD3	S	R	14	9.59514	C3	C2	1.5932	Between C1,C2 and C3,C4
IND	HBD3	S	R	16	13.5026	C3	C2	1.24734	Between C1,C2 and C3,C4
AP	HBD3	S	R	7	6.84936	C3	C2	1.02494	Between C1,C2 and C3,C4
PR39	HBD3	S	R	3	7.52826	C4	C2	0.366551	Between C1,C2 and C3,C4
BAC5	HBD3	S	R	4	3.92254	C4	C2	1.02133	Between C1,C2 and C3,C4
R8	PEX	S	R	35	26.3594	C1	C2	1.42703	Rest
TPII	PEX	S	R	32	29.7701	C1	C2	1.09465	Rest
CP1	PEX	S	R	57	25.3067	C1	C2	2.98922	Rest
PXB	PEX	S	R	40	22.6118	C1	C2	2.05656	Rest
PLEU	PEX	S	R	9	15.6219	C2	C2	0.543669	Within cluster
PGLA	PEX	S	R	11	26.8226	C2	C2	0.362277	Within cluster
LL37	PEX	S	R	9	24.7172	C2	C2	0.32162	Within cluster
HBD3	PEX	S	R	22	41.1392	C2	C2	0.460628	Within cluster
CAP18	PEX	S	R	58	59.1191	C3	C2	0.971382	Between C1,C2 and C3,C4
PROA	PEX	S	R	19	26.7805	C3	C2	0.666713	Between C1,C2 and C3,C4
IND	PEX	S	R	53	37.6863	C3	C2	1.60256	Between C1,C2 and C3,C4
AP	PEX	S	R	30	19.1169	C3	C2	1.72579	Between C1,C2 and C3,C4
PR39	PEX	S	R	28	21.0117	C4	C2	1.41428	Between C1,C2 and C3,C4
BAC5	PEX	S	R	15	10.948	C4	C2	1.42689	Between C1,C2 and C3,C4
R8	CAP18	S	R	19	22.2716	C1	C3	0.827834	Between C1,C2 and C3,C4
TPII	CAP18	S	R	16	25.1533	C1	C3	0.585784	Between C1,C2 and C3,C4
CP1	CAP18	S	R	26	21.3821	C1	C3	1.27012	Between C1,C2 and C3,C4
PXB	CAP18	S	R	20	19.1052	C1	C3	1.0557	Between C1,C2 and C3,C4
PLEU	CAP18	S	R	15	13.1993	C2	C3	1.15704	Between C1,C2 and C3,C4
PGLA	CAP18	S	R	20	22.6629	C2	C3	0.861137	Between C1,C2 and C3,C4
LL37	CAP18	S	R	12	20.884	C2	C3	0.530093	Between C1,C2 and C3,C4
HBD3	CAP18	S	R	17	34.7593	C2	C3	0.417382	Between C1,C2 and C3,C4
PEX	CAP18	S	R	11	24.0149	C2	C3	0.407903	Between C1,C2 and C3,C4
PROA	CAP18	S	R	3	22.6273	C3	C3	0.11163	Within cluster
IND	CAP18	S	R	30	31.8419	C3	C3	0.926145	Within cluster
AP	CAP18	S	R	7	16.1522	C3	C3	0.397883	Within cluster
PR39	CAP18	S	R	17	17.7532	C4	C3	0.950787	Rest
BAC5	CAP18	S	R	16	9.25017	C4	C3	1.86489	Rest
R8	PROA	S	R	30	14.8007	C1	C3	2.50934	Between C1,C2 and C3,C4
TPII	PROA	S	R	38	16.7158	C1	C3	3.10771	Between C1,C2 and C3,C4
CP1	PROA	S	R	46	14.2096	C1	C3	5.30835	Between C1,C2 and C3,C4
PXB	PROA	S	R	25	12.6965	C1	C3	2.33327	Between C1,C2 and C3,C4
PLEU	PROA	S	R	15	8.77167	C2	C3	1.86286	Between C1,C2 and C3,C4
PGLA	PROA	S	R	34	15.0608	C2	C3	2.96356	Between C1,C2 and C3,C4
LL37	PROA	S	R	20	13.8786	C2	C3	1.56387	Between C1,C2 and C3,C4
HBD3	PROA	S	R	35	23.0995	C2	C3	1.80119	Between C1,C2 and C3,C4
PEX	PROA	S	R	10	15.9592	C2	C3	0.581146	Between C1,C2 and C3,C4
CAP18	PROA	S	R	27	33.1952	C3	C3	0.743868	Within cluster
IND	PROA	S	R	39	21.1608	C3	C3	2.40171	Within cluster
AP	PROA	S	R	9	10.7341	C3	C3	0.819791	Within cluster
PR39	PROA	S	R	21	11.798	C4	C3	2.0174	Rest
BAC5	PROA	S	R	17	6.14726	C4	C3	3.25246	Rest
R8	IND	S	R	45	46.9394	C1	C3	0.948521	Between C1,C2 and C3,C4
TPII	IND	S	R	54	53.0131	C1	C3	1.02405	Between C1,C2 and C3,C4
CP1	IND	S	R	23	45.0649	C1	C3	0.45319	Between C1,C2 and C3,C4
PXB	IND	S	R	42	40.2659	C1	C3	1.05346	Between C1,C2 and C3,C4
PLEU	IND	S	R	32	27.8187	C2	C3	1.18192	Between C1,C2 and C3,C4
PGLA	IND	S	R	75	47.7642	C2	C3	1.83381	Between C1,C2 and C3,C4
LL37	IND	S	R	48	44.0151	C2	C3	1.11521	Between C1,C2 and C3,C4
HBD3	IND	S	R	134	73.2585	C2	C3	2.60731	Between C1,C2 and C3,C4
PEX	IND	S	R	86	50.6136	C2	C3	2.07979	Between C1,C2 and C3,C4
CAP18	IND	S	R	182	105.276	C3	C3	2.8458	Within cluster
PROA	IND	S	R	50	47.6893	C3	C3	1.06188	Within cluster
AP	IND	S	R	28	34.0423	C3	C3	0.793512	Within cluster
PR39	IND	S	R	37	37.4166	C4	C3	0.986474	Rest
BAC5	IND	S	R	15	19.4956	C4	C3	0.743787	Rest
R8	AP	S	R	25	26.3594	C1	C3	0.937992	Between C1,C2 and C3,C4
TPII	AP	S	R	18	29.7701	C1	C3	0.551161	Between C1,C2 and C3,C4
CP1	AP	S	R	21	25.3067	C1	C3	0.801388	Between C1,C2 and C3,C4
PXB	AP	S	R	13	22.6118	C1	C3	0.531891	Between C1,C2 and C3,C4
PLEU	AP	S	R	22	15.6219	C2	C3	1.49172	Between C1,C2 and C3,C4
PGLA	AP	S	R	29	26.8226	C2	C3	1.10066	Between C1,C2 and C3,C4
LL37	AP	S	R	21	24.7172	C2	C3	0.824335	Between C1,C2 and C3,C4
HBD3	AP	S	R	33	41.1392	C2	C3	0.751415	Between C1,C2 and C3,C4
PEX	AP	S	R	19	28.4227	C2	C3	0.620361	Between C1,C2 and C3,C4
CAP18	AP	S	R	18	59.1191	C3	C3	0.220471	Within cluster
PROA	AP	S	R	10	26.7805	C3	C3	0.327486	Within cluster
IND	AP	S	R	20	37.6863	C3	C3	0.462565	Within cluster
PR39	AP	S	R	13	21.0117	C4	C3	0.579313	Rest
BAC5	AP	S	R	7	10.948	C4	C3	0.615069	Rest
R8	PR39	S	R	78	50.7453	C1	C4	1.78292	Between C1,C2 and C3,C4
TPII	PR39	S	R	76	57.3114	C1	C4	1.463	Between C1,C2 and C3,C4
CP1	PR39	S	R	46	48.7188	C1	C4	0.930703	Between C1,C2 and C3,C4
PXB	PR39	S	R	52	43.5307	C1	C4	1.25172	Between C1,C2 and C3,C4
PLEU	PR39	S	R	17	30.0743	C2	C4	0.521871	Between C1,C2 and C3,C4
PGLA	PR39	S	R	74	51.637	C2	C4	1.61658	Between C1,C2 and C3,C4
LL37	PR39	S	R	67	47.5839	C2	C4	1.56576	Between C1,C2 and C3,C4
HBD3	PR39	S	R	90	79.1984	C2	C4	1.20028	Between C1,C2 and C3,C4
PEX	PR39	S	R	70	54.7174	C2	C4	1.38672	Between C1,C2 and C3,C4
CAP18	PR39	S	R	171	113.812	C3	C4	2.08949	Rest
PROA	PR39	S	R	72	51.556	C3	C4	1.55877	Rest
IND	PR39	S	R	89	72.5512	C3	C4	1.33434	Rest
AP	PR39	S	R	50	36.8025	C3	C4	1.46783	Rest
BAC5	PR39	S	R	3	21.0763	C4	C4	0.125065	Within cluster
R8	BAC5	S	R	100	65.1232	C1	C4	1.81306	Between C1,C2 and C3,C4
TPII	BAC5	S	R	99	73.5497	C1	C4	1.51195	Between C1,C2 and C3,C4
CP1	BAC5	S	R	57	62.5224	C1	C4	0.888708	Between C1,C2 and C3,C4
PXB	BAC5	S	R	110	55.8644	C1	C4	2.5988	Between C1,C2 and C3,C4
PLEU	BAC5	S	R	50	38.5954	C2	C4	1.38285	Between C1,C2 and C3,C4
PGLA	BAC5	S	R	110	66.2675	C2	C4	2.04658	Between C1,C2 and C3,C4
LL37	BAC5	S	R	119	61.066	C2	C4	2.60206	Between C1,C2 and C3,C4
HBD3	BAC5	S	R	178	101.638	C2	C4	2.49402	Between C1,C2 and C3,C4
PEX	BAC5	S	R	143	70.2207	C2	C4	2.90361	Between C1,C2 and C3,C4
CAP18	BAC5	S	R	265	146.059	C3	C4	3.35314	Rest
PROA	BAC5	S	R	172	66.1635	C3	C4	4.49089	Rest
IND	BAC5	S	R	171	93.1074	C3	C4	2.64117	Rest
AP	BAC5	S	R	106	47.2299	C3	C4	3.1054	Rest
PR39	BAC5	S	R	31	51.9113	C4	C4	0.539666	Within cluster

## Sheet: Figure 5a, S12 and S13
Figure 5a, Supplementary Figure 12 and 13	Antimicrobial susceptiblity of mlaD overexpression and deletion strains to antimicrobial peptides.
	Data represent optical density values of mlaD mutants and control strains (see Methods).
Plate:	mlaD overexpression_TPII													Average relative change in MIC
A	0.04	0.041	0.041	0.04	0.04	0.04	0.04	0.04	0.04	0.04	0.039	0.039	medium
B	0.555	0.56	0.545	0.543	0.579	0.582	0.545	0.057	0.04	0.042	0.042	0.041	mlaD overexpression_replicate 1	1.47
C	0.547	0.532	0.564	0.579	0.586	0.564	0.504	0.054	0.04	0.041	0.041	0.041	mlaD overexpression_replicate 2
D	0.557	0.559	0.571	0.575	0.589	0.588	0.489	0.049	0.04	0.041	0.041	0.041	mlaD overexpression_replicate 3
E	0.555	0.544	0.542	0.592	0.578	0.583	0.04	0.041	0.04	0.041	0.041	0.044	Control (wild-type+empty vector)_replicate 1
F	0.54	0.567	0.586	0.567	0.566	0.561	0.04	0.04	0.04	0.041	0.04	0.043	Control (wild-type+empty vector)_replicate 2
G	0.542	0.573	0.593	0.606	0.595	0.592	0.04	0.041	0.041	0.041	0.039	0.047	Control (wild-type+empty vector)_replicate 3
H	0.04	0.04	0.04	0.04	0.041	0.041	0.04	0.047	0.041	0.041	0.04	0.039	medium
TPII (µg ml-1)	0	0.339584	0.499188	0.733806	1.07869	1.58568	2.33095	3.4265	5.03695	7.40432	10.8844	16
Plate:	mlaD overexpression_LL37
A	0.04	0.041	0.04	0.042	0.042	0.042	0.042	0.039	0.039	0.04	0.04	0.039	medium
B	0.698	0.626	0.544	0.576	0.594	0.577	0.564	0.508	0.104	0.1	0.047	0.047	mlaD overexpression_replicate 1	2.41667
C	0.704	0.629	0.542	0.557	0.591	0.567	0.452	0.458	0.15	0.046	0.047	0.047	mlaD overexpression_replicate 2
D	0.512	0.533	0.648	0.57	0.578	0.591	0.561	0.571	0.288	0.151	0.059	0.047	mlaD overexpression_replicate 3
E	0.738	0.718	0.711	0.44	0.041	0.04	0.04	0.041	0.04	0.041	0.04	0.04	Control (wild-type+empty vector)_replicate 1
F	0.737	0.719	0.721	0.497	0.041	0.04	0.04	0.04	0.04	0.041	0.04	0.04	Control (wild-type+empty vector)_replicate 2
G	0.737	0.722	0.723	0.4	0.04	0.039	0.04	0.042	0.041	0.04	0.039	0.038	Control (wild-type+empty vector)_replicate 3
H	0.041	0.042	0.04	0.041	0.041	0.042	0.04	0.042	0.039	0.039	0.04	0.047	medium
LL37 (µg ml-1)	0	1.78571	3.57143	5.35714	7.14286	8.92857	10.7143	12.5	14.2857	16.0714	17.8571	19.6429
Plate:	mlaD overexpression_PEX
A	0.04	0.042	0.04	0.04	0.04	0.042	0.04	0.041	0.042	0.043	0.041	0.041	medium
B	0.574	0.56	0.479	0.481	0.475	0.38	0.395	0.185	0.074	0.044	0.043	0.044	mlaD overexpression_replicate 1	1.71429
C	0.571	0.58	0.475	0.389	0.388	0.395	0.358	0.199	0.095	0.045	0.048	0.046	mlaD overexpression_replicate 2
D	0.583	0.571	0.488	0.491	0.45	0.402	0.317	0.159	0.044	0.044	0.044	0.045	mlaD overexpression_replicate 3
E	0.541	0.52	0.426	0.408	0.324	0.043	0.043	0.044	0.043	0.044	0.043	0.045	Control (wild-type+empty vector)_replicate 1
F	0.56	0.526	0.451	0.403	0.33	0.043	0.043	0.044	0.044	0.044	0.043	0.044	Control (wild-type+empty vector)_replicate 2
G	0.59	0.532	0.514	0.411	0.327	0.044	0.044	0.044	0.049	0.044	0.044	0.046	Control (wild-type+empty vector)_replicate 3
H	0.04	0.041	0.04	0.04	0.04	0.042	0.04	0.042	0.041	0.041	0.041	0.041	medium
PEX (µg ml-1)	0	0.628571	1.57143	2.51429	3.45714	4.4	5.34286	6.28571	7.22857	8.17143	9.11429	10.0571
Plate:	mlaD overexpression_HBD3
A	0.039	0.04	0.04	0.04	0.041	0.043	0.043	0.04	0.04	0.04	0.039	0.043	medium
B	0.49	0.489	0.462	0.456	0.428	0.377	0.355	0.352	0.356	0.312	0.265	0.151	mlaD overexpression_replicate 1	1.75
C	0.584	0.517	0.492	0.471	0.419	0.377	0.357	0.36	0.368	0.303	0.264	0.148	mlaD overexpression_replicate 2
D	0.572	0.531	0.506	0.493	0.448	0.397	0.364	0.345	0.355	0.296	0.277	0.133	mlaD overexpression_replicate 3
E	0.577	0.564	0.475	0.29	0.214	0.084	0.048	0.055	0.048	0.049	0.046	0.043	Control (wild-type+empty vector)_replicate 1
F	0.599	0.511	0.491	0.357	0.106	0.09	0.046	0.04	0.043	0.039	0.045	0.04	Control (wild-type+empty vector)_replicate 2
G	0.576	0.496	0.451	0.316	0.111	0.075	0.04	0.039	0.052	0.042	0.042	0.046	Control (wild-type+empty vector)_replicate 3
H	0.043	0.043	0.043	0.04	0.04	0.04	0.041	0.041	0.041	0.039	0.044	0.044	medium
HBD3 (µg ml-1)	0	57.1429	71.4286	85.7143	100	114.286	128.571	142.857	157.143	171.429	185.714	200
Plate:	mlaD overexpression_CAP18
A	0.04	0.043	0.042	0.042	0.042	0.042	0.042	0.044	0.043	0.044	0.042	0.044	medium
B	0.475	0.498	0.465	0.386	0.266	0.178	0.112	0.081	0.073	0.052	0.047	0.046	mlaD overexpression_replicate 1	1.85714
C	0.459	0.485	0.452	0.356	0.262	0.164	0.102	0.072	0.066	0.048	0.046	0.048	mlaD overexpression_replicate 2
D	0.533	0.521	0.508	0.338	0.248	0.162	0.096	0.074	0.056	0.047	0.044	0.046	mlaD overexpression_replicate 3
E	0.452	0.452	0.478	0.256	0.047	0.043	0.043	0.043	0.045	0.044	0.042	0.047	Control (wild-type+empty vector)_replicate 1
F	0.466	0.455	0.452	0.32	0.044	0.043	0.043	0.043	0.043	0.045	0.045	0.046	Control (wild-type+empty vector)_replicate 2
G	0.464	0.477	0.453	0.414	0.049	0.043	0.044	0.044	0.043	0.043	0.043	0.044	Control (wild-type+empty vector)_replicate 3
H	0.04	0.041	0.048	0.04	0.041	0.04	0.04	0.048	0.041	0.041	0.041	0.047	medium
CAP18 (µg ml-1)	0	0.857143	2.57143	4.28571	6	7.71429	9.42857	11.1429	12.8571	14.5714	16.2857	18
Plate:	mlaD overexpression_PROA
A	0.038	0.039	0.038	0.038	0.039	0.039	0.038	0.039	0.039	0.039	0.038	0.038	medium
B	0.634	0.459	0.479	0.428	0.423	0.416	0.366	0.066	0.044	0.041	0.041	0.042	mlaD overexpression_replicate 1	0.69697
C	0.563	0.495	0.522	0.509	0.382	0.421	0.417	0.307	0.054	0.043	0.044	0.042	mlaD overexpression_replicate 2
D	0.645	0.576	0.502	0.497	0.457	0.334	0.316	0.379	0.059	0.047	0.042	0.041	mlaD overexpression_replicate 3
E	0.631	0.639	0.647	0.633	0.617	0.574	0.567	0.504	0.357	0.305	0.271	0.063	Control (wild-type+empty vector)_replicate 1
F	0.652	0.645	0.638	0.604	0.622	0.576	0.54	0.494	0.381	0.249	0.173	0.062	Control (wild-type+empty vector)_replicate 2
G	0.652	0.634	0.629	0.618	0.589	0.55	0.506	0.421	0.278	0.273	0.154	0.044	Control (wild-type+empty vector)_replicate 3
H	0.038	0.04	0.038	0.038	0.038	0.04	0.051	0.039	0.038	0.039	0.046	0.038	medium
PROA (µg ml-1)	0	2.14286	4.28571	6.42857	8.57143	10.7143	12.8571	15	17.1429	19.2857	21.4286	23.5714
Plate:	mlaD overexpression_IND
A	0.04	0.043	0.041	0.041	0.041	0.042	0.041	0.041	0.042	0.043	0.041	0.051	medium
B	0.474	0.458	0.461	0.457	0.434	0.363	0.233	0.052	0.056	0.045	0.047	0.048	mlaD overexpression_replicate 1	0.818473
C	0.465	0.465	0.454	0.454	0.383	0.393	0.218	0.068	0.051	0.046	0.047	0.047	mlaD overexpression_replicate 2
D	0.488	0.481	0.482	0.471	0.443	0.432	0.231	0.055	0.054	0.046	0.046	0.046	mlaD overexpression_replicate 3
E	0.49	0.485	0.507	0.513	0.527	0.524	0.516	0.512	0.11975	0.064	0.044	0.046	Control (wild-type+empty vector)_replicate 1
F	0.489	0.503	0.534	0.562	0.525	0.537	0.533	0.502	0.08	0.05	0.048	0.05	Control (wild-type+empty vector)_replicate 2
G	0.479	0.513	0.509	0.533	0.526	0.53	0.531	0.498	0.116	0.043	0.045	0.045	Control (wild-type+empty vector)_replicate 3
H	0.042	0.041	0.041	0.04	0.041	0.041	0.041	0.04	0.048	0.04	0.04	0.04	medium
IND (µg ml-1)	0	5.5	9.42857	13.3571	17.2857	21.2143	25.1429	29.0714	33	36.9286	40.8571	44.7857
Plate:	mlaD overexpression_BAC5
A	0.038	0.039	0.038	0.038	0.038	0.039	0.039	0.039	0.04	0.039	0.039	0.039	medium
B	0.605	0.454	0.448	0.351	0.212	0.047	0.042	0.043	0.04	0.04	0.04	0.04	mlaD overexpression_replicate 1	0.73913
C	0.449	0.482	0.472	0.369	0.232	0.044	0.043	0.041	0.041	0.04	0.04	0.04	mlaD overexpression_replicate 2
D	0.549	0.482	0.47	0.366	0.236	0.051	0.041	0.04	0.04	0.04	0.04	0.04	mlaD overexpression_replicate 3
E	0.645	0.627	0.617	0.564	0.416	0.351	0.143	0.041	0.04	0.04	0.041	0.041	Control (wild-type+empty vector)_replicate 1
F	0.634	0.615	0.607	0.599	0.498	0.22	0.15	0.044	0.042	0.04	0.041	0.04	Control (wild-type+empty vector)_replicate 2
G	0.531	0.64	0.611	0.568	0.538	0.269	0.156	0.043	0.042	0.041	0.04	0.04	Control (wild-type+empty vector)_replicate 3
H	0.04	0.041	0.042	0.04	0.04	0.04	0.04	0.041	0.041	0.041	0.041	0.042	medium
BAC5 (µg ml-1)	0	1.07143	1.71429	2.35714	3	3.64286	4.28571	4.92857	5.57143	6.21429	6.85714	7.5
Plate:	mlaD deletion_TPII
A	0.042	0.045	0.043	0.042	0.045	0.042	0.042	0.042	0.042	0.041	0.042	0.042	medium
B	0.632	0.632	0.637	0.642	0.644	0.31	0.047	0.039	0.047	0.04	0.047	0.04	mlaD deletion_replicate 1	1.35417
C	0.625	0.629	0.631	0.627	0.642	0.27	0.047	0.047	0.042	0.047	0.047	0.04	mlaD deletion_replicate 2
D	0.639	0.649	0.649	0.635	0.635	0.202	0.047	0.047	0.047	0.047	0.047	0.04	mlaD deletion_replicate 3
E	0.654	0.675	0.667	0.66	0.04	0.039	0.047	0.039	0.039	0.047	0.039	0.04	Control (E. coli BW25113)_replicate 1
F	0.673	0.666	0.669	0.664	0.142	0.04	0.047	0.045	0.045	0.047	0.045	0.037	Control (E. coli BW25113)_replicate 2
G	0.653	0.665	0.66	0.658	0.116	0.067	0.044	0.045	0.045	0.047	0.04	0.039	Control (E. coli BW25113)_replicate 3
H	0.04	0.042	0.042	0.042	0.04	0.047	0.047	0.047	0.042	0.042	0.047	0.04	medium
TPII (µg ml-1)	0	0.858993	1.07374	1.34218	1.67772	2.09715	2.62144	3.2768	4.096	5.12	6.4	8
Plate:	mlaD deletion_PEX
A	0.044	0.042	0.042	0.04	0.043	0.042	0.041	0.041	0.043	0.043	0.043	0.042	medium
B	0.557	0.564	0.579	0.59	0.536	0.178	0.044	0.044	0.044	0.047	0.044	0.044	mlaD deletion_replicate 1	1.58163
C	0.575	0.596	0.581	0.587	0.556	0.26	0.045	0.045	0.045	0.045	0.046	0.09	mlaD deletion_replicate 2
D	0.575	0.591	0.602	0.62	0.561	0.202	0.044	0.044	0.043	0.043	0.045	0.044	mlaD deletion_replicate 3
E	0.597	0.628	0.616	0.592	0.043	0.044	0.043	0.046	0.044	0.044	0.043	0.048	Control (E. coli BW25113)_replicate 1
F	0.585	0.618	0.624	0.601	0.045	0.044	0.043	0.043	0.043	0.045	0.043	0.044	Control (E. coli BW25113)_replicate 2
G	0.587	0.599	0.62	0.619	0.048	0.043	0.044	0.044	0.043	0.043	0.047	0.043	Control (E. coli BW25113)_replicate 3
H	0.04	0.051	0.049	0.042	0.042	0.04	0.042	0.042	0.042	0.04	0.04	0.04	medium
PEX (µg ml-1)	0	0.39	1.57	2.75	3.92	5.1	6.2	7.46	8.64	9.82	11	12.17
Plate:	mlaD deletion_LL37
A	0.046	0.046	0.046	0.046	0.046	0.047	0.047	0.046	0.047	0.046	0.047	0.047	medium
B	0.586	0.584	0.596	0.591	0.607	0.612	0.633	0.604	0.553	0.456	0.318	0.047	mlaD deletion_replicate 1	2.25
C	0.587	0.59	0.598	0.592	0.602	0.623	0.618	0.63	0.521	0.467	0.333	0.047	mlaD deletion_replicate 2
D	0.588	0.591	0.598	0.594	0.578	0.609	0.599	0.594	0.515	0.463	0.363	0.047	mlaD deletion_replicate 3
E	0.634	0.616	0.636	0.626	0.602	0.617	0.636	0.592	0.309	0.048	0.047	0.048	Control (E. coli BW25113)_replicate 1
F	0.616	0.624	0.621	0.627	0.63	0.599	0.636	0.645	0.304	0.048	0.048	0.048	Control (E. coli BW25113)_replicate 2
G	0.62	0.614	0.592	0.621	0.643	0.637	0.642	0.662	0.278	0.048	0.048	0.048	Control (E. coli BW25113)_replicate 3
H	0.047	0.047	0.047	0.047	0.047	0.047	0.046	0.047	0.047	0.047	0.05	0.047	medium
LL37 (µg ml-1)	0	0.433538	0.650307	0.975461	1.46319	2.19479	3.29218	4.93827	7.40741	11.1111	16.6667	25
Plate:	mlaD deletion_HBD3
A	0.038	0.039	0.039	0.039	0.038	0.039	0.039	0.039	0.039	0.039	0.039	0.047	medium
B	0.678	0.664	0.637	0.645	0.657	0.66	0.535	0.499	0.318	0.051	0.047	0.047	mlaD deletion_replicate 1	1.5625
C	0.673	0.626	0.656	0.641	0.611	0.608	0.567	0.459	0.312	0.047	0.047	0.048	mlaD deletion_replicate 2
D	0.664	0.621	0.631	0.612	0.664	0.655	0.564	0.471	0.347	0.048	0.048	0.048	mlaD deletion_replicate 3
E	0.676	0.663	0.682	0.689	0.603	0.579	0.345	0.078	0.048	0.048	0.048	0.047	Control (E. coli BW25113)_replicate 1
F	0.67	0.604	0.598	0.572	0.614	0.566	0.319	0.06	0.047	0.051	0.047	0.047	Control (E. coli BW25113)_replicate 2
G	0.674	0.686	0.7	0.651	0.664	0.553	0.353	0.047	0.048	0.047	0.047	0.047	Control (E. coli BW25113)_replicate 3
H	0.04	0.04	0.04	0.047	0.04	0.047	0.04	0.039	0.039	0.04	0.039	0.048	medium
HBD3 (µg ml-1)	0	23.6223	29.5279	36.9099	46.1373	57.6717	72.0896	90.112	112.64	140.8	176	220
Plate:	mlaD deletion_CAP18
A	0.047	0.047	0.046	0.046	0.047	0.048	0.046	0.047	0.047	0.047	0.046	0.047	medium
B	0.629	0.626	0.627	0.625	0.645	0.627	0.633	0.615	0.62	0.535	0.211	0.056	mlaD deletion_replicate 1	2.25
C	0.626	0.623	0.619	0.615	0.66	0.639	0.637	0.669	0.604	0.565	0.268	0.048	mlaD deletion_replicate 2
D	0.638	0.632	0.637	0.638	0.657	0.626	0.635	0.649	0.639	0.564	0.167	0.048	mlaD deletion_replicate 3
E	0.653	0.655	0.637	0.661	0.673	0.66	0.666	0.636	0.56	0.041	0.047	0.047	Control (E. coli BW25113)_replicate 1
F	0.664	0.666	0.663	0.672	0.682	0.669	0.666	0.645	0.558	0.061	0.048	0.047	Control (E. coli BW25113)_replicate 2
G	0.68	0.687	0.674	0.68	0.697	0.674	0.676	0.675	0.578	0.049	0.047	0.047	Control (E. coli BW25113)_replicate 3
H	0.046	0.047	0.047	0.047	0.047	0.048	0.046	0.046	0.047	0.047	0.076	0.047	medium
CAP18 (µg ml-1)	0	0.242781	0.364172	0.546258	0.819387	1.22908	1.84362	2.76543	4.14815	6.22222	9.33333	14
Plate:	mlaD deletion_PROA
A	0.04	0.041	0.04	0.04	0.04	0.04	0.041	0.04	0.04	0.04	0.043	0.043	medium
B	0.499	0.469	0.361	0.059	0.047	0.044	0.043	0.043	0.043	0.044	0.044	0.043	mlaD deletion_replicate 1	0.42963
C	0.496	0.471	0.304	0.075	0.053	0.045	0.045	0.043	0.043	0.043	0.042	0.043	mlaD deletion_replicate 2
D	0.507	0.453	0.36	0.081	0.044	0.043	0.043	0.044	0.043	0.043	0.043	0.043	mlaD deletion_replicate 3
E	0.588	0.565	0.542	0.497	0.332	0.304	0.17	0.145	0.043	0.042	0.043	0.043	Control (E. coli BW25113)_replicate 1
F	0.579	0.53	0.51	0.412	0.271	0.275	0.219	0.183	0.043	0.043	0.043	0.045	Control (E. coli BW25113)_replicate 2
G	0.589	0.564	0.548	0.517	0.437	0.365	0.182	0.139	0.11	0.046	0.043	0.042	Control (E. coli BW25113)_replicate 3
H	0.041	0.041	0.046	0.04	0.04	0.04	0.041	0.043	0.043	0.043	0.042	0.041	medium
PROA (µg ml-1)	0	5.71429	8.57143	11.4286	14.2857	17.1429	20	22.8571	25.7143	28.5714	31.4286	34.2857
Plate:	mlaD deletion_IND
A	0.04	0.043	0.04	0.04	0.041	0.041	0.041	0.042	0.041	0.042	0.043	0.044	medium
B	0.521	0.556	0.542	0.53	0.485	0.178	0.057	0.043	0.043	0.045	0.044	0.044	mlaD deletion_replicate 1	0.714907
C	0.489	0.542	0.526	0.523	0.514	0.262	0.063	0.045	0.044	0.044	0.044	0.046	mlaD deletion_replicate 2
D	0.484	0.525	0.51	0.497	0.462	0.219	0.055	0.044	0.043	0.043	0.047	0.045	mlaD deletion_replicate 3
E	0.553	0.596	0.594	0.579	0.559	0.532	0.253	0.048	0.043	0.043	0.043	0.044	Control (E. coli BW25113)_replicate 1
F	0.571	0.598	0.6	0.605	0.595	0.55	0.284	0.045	0.045	0.043	0.043	0.043	Control (E. coli BW25113)_replicate 2
G	0.575	0.618	0.599	0.616	0.614	0.588	0.337	0.045	0.045	0.043	0.042	0.042	Control (E. coli BW25113)_replicate 3
H	0.043	0.043	0.043	0.044	0.043	0.043	0.043	0.043	0.043	0.043	0.043	0.043	medium
IND (µg ml-1)	0	6.91432	9.68005	13.5521	18.9729	26.5621	37.1869	52.0164	72.8863	102.041	142.857	200
Plate:	mlaD deletion_BAC5
A	0.047	0.047	0.046	0.046	0.046	0.047	0.047	0.047	0.047	0.047	0.047	0.047	medium
B	0.692	0.673	0.697	0.699	0.689	0.719	0.679	0.43	0.173	0.046	0.047	0.047	mlaD deletion_replicate 1	0.666667
C	0.683	0.68	0.692	0.689	0.697	0.709	0.685	0.402	0.129	0.077	0.049	0.047	mlaD deletion_replicate 2
D	0.693	0.708	0.682	0.698	0.701	0.713	0.689	0.471	0.221	0.043	0.047	0.047	mlaD deletion_replicate 3
E	0.712	0.689	0.719	0.714	0.708	0.729	0.704	0.673	0.389	0.271	0.047	0.047	Control (E. coli BW25113)_replicate 1
F	0.714	0.715	0.719	0.723	0.714	0.715	0.735	0.655	0.408	0.237	0.047	0.048	Control (E. coli BW25113)_replicate 2
G	0.727	0.731	0.726	0.722	0.714	0.724	0.701	0.633	0.482	0.245	0.057	0.048	Control (E. coli BW25113)_replicate 3
H	0.046	0.047	0.065	0.047	0.047	0.047	0.046	0.046	0.047	0.047	0.047	0.048	medium
BAC5 (µg ml-1)	0	0.138732	0.208098	0.312148	0.468221	0.702332	1.0535	1.58025	2.37037	3.55556	5.33333	8

## Sheet: Figure 5b
Figure 5b	Membrane surface charge measurement of mlaD overexpression and deletion strains.
	Charge measurement was done using FITC-labelled poly-L-lysine (FITC-PLL) assay where the fluorescence signal is proportional to the binding of the FITC-PLL molecules (see Methods).
	WT - wild-type E. coli BW25113
Strain	Relative fluorescence unit (RFU)
WT+empty vector_replicate 1	1.05381
WT+empty vector_replicate 2	1.00563
WT+empty vector_replicate 3	0.83267
WT+empty vector_replicate 4	1.09828
WT+empty vector_replicate 5	1.03981
WT+empty vector_replicate 6	0.969801
WT+mlaD overexpression_replicate 1	0.691833
WT+mlaD overexpression_replicate 2	0.662183
WT+mlaD overexpression_replicate 3	0.592176
WT+mlaD overexpression_replicate 4	0.701716
WT+mlaD overexpression_replicate 5	0.620178
WT+mlaD overexpression_replicate 6	0.506932
WT_replicate 1	0.982955
WT_replicate 2	0.967238
WT_replicate 3	1.04575
WT_replicate 4	1.0143
WT_replicate 5	0.994644
WT_replicate 6	0.995117
ΔmlaD_replicate 1	0.592319
ΔmlaD_replicate 2	0.667651
ΔmlaD_replicate 3	0.686854
ΔmlaD_replicate 4	0.688331
ΔmlaD_replicate 5	0.768095
ΔmlaD_replicate 6	0.632201

## Sheet: Figure 5c
Figure 5c	Membrane potential measurement of mlaD overexpression and deletion strains.
	Relative membrane potential was measured by determining relative fluorescence (RFU) using a carbocyanine dye DiOC2(3) assay (see Methods).
	WT - wild-type E. coli BW25113
	Wild-type E. coli BW25113 carrying the empty vector treated with cyanide-m-chlorophenylhydrazone (CCCP) was used as an experimental control for diminished membrane potential.
Strain	Relative fluorescence unit (RFU)
(WT+empty vector)+CCCP_replicate 1	0.357251
(WT+empty vector)+CCCP_replicate 2	0.468769
(WT+empty vector)+CCCP_replicate 3	0.516275
(WT+empty vector)+CCCP_replicate 4	0.607077
(WT+empty vector)+CCCP_replicate 5	0.267596
WT+empty vector_replicate 1	0.885796
WT+empty vector_replicate 2	1.13944
WT+empty vector_replicate 3	0.695819
WT+empty vector_replicate 4	0.933594
WT+empty vector_replicate 5	1.34535
WT+mlaD overexpression_replicate 1	2.95756
WT+mlaD overexpression_replicate 2	2.63216
WT+mlaD overexpression_replicate 3	2.40082
WT+mlaD overexpression_replicate 4	2.54675
WT+mlaD overexpression_replicate 5	2.0906
WT_replicate 1	1.0442
WT_replicate 2	0.987771
WT_replicate 3	0.957352
WT_replicate 4	0.939108
WT_replicate 5	1.22225
ΔmlaD_replicate 1	3.14808
ΔmlaD_replicate 2	2.99577
ΔmlaD_replicate 3	2.69109
ΔmlaD_replicate 4	2.71011
ΔmlaD_replicate 5	2.35253

## Sheet: Figure 6 and S15
Figure 6a, 6b, Supplementary Figure 15	A comprehensive dataset of antimicrobial susceptibility of AMP-adapted lines to antimicrobial peptides (AMPs).
	AMP-adpated line	Name of the tested AMP-adapted line
	MIC	Relative change in MIC (MIC of the AMP-adpated line / MIC of the ancestral strain), see Methods
	AMP	Name of the tested AMP
	Data Source	Whether the data is obtained from Spohn et al 2019 or measured here (Yes= measured here, No = obtained from Spohn et al)
AMP-adpated line	MIC	AMP	Data Source
PXB_2	1.1	TPII	NO
PXB_5	1	TPII	NO
PXB_6	1.1	TPII	NO
PXB_8	1	TPII	NO
PXB_10	1.1	TPII	NO
HBD3_3	1.2	TPII	NO
HBD3_6	1.2	TPII	NO
HBD3_8	1.2	TPII	NO
HBD3_10	1.2	TPII	NO
LL37_1	1.1	TPII	NO
LL37_3	1.1	TPII	NO
LL37_6	1	TPII	NO
LL37_7	1	TPII	NO
LL37_10	1	TPII	NO
PEX_1	1.1	TPII	NO
PEX_4	1.2	TPII	NO
PEX_5	1.1	TPII	NO
PEX_6	1	TPII	NO
PEX_7	1	TPII	NO
CAP18_2	1.1	TPII	NO
CAP18_5	1	TPII	NO
CAP18_6	1	TPII	NO
CAP18_8	1.1	TPII	NO
CAP18_10	1	TPII	NO
PROA_2	1.1	TPII	NO
PROA_3	0.8	TPII	NO
PROA_7	1	TPII	NO
PROA_8	1	TPII	NO
PROA_9	1.1	TPII	NO
BAC5_3	1	TPII	NO
BAC5_5	1	TPII	NO
BAC5_7	1.1	TPII	NO
BAC5_10	1.1	TPII	NO
PR39_1	1	TPII	NO
PR39_2	0.9	TPII	NO
PR39_5	0.9	TPII	NO
PR39_7	0.9	TPII	NO
PR39_10	0.9	TPII	NO
PXB_2	1.3	CP1	NO
PXB_5	1	CP1	NO
PXB_6	1.2	CP1	NO
PXB_8	1.1	CP1	NO
PXB_10	1.2	CP1	NO
HBD3_3	1.1	CP1	NO
HBD3_6	1.1	CP1	NO
HBD3_8	1.2	CP1	NO
HBD3_10	1.2	CP1	NO
LL37_1	0.8	CP1	NO
LL37_3	1	CP1	NO
LL37_6	0.9	CP1	NO
LL37_7	1.1	CP1	NO
LL37_10	0.9	CP1	NO
PEX_1	1.1	CP1	NO
PEX_4	1.2	CP1	NO
PEX_5	1.1	CP1	NO
PEX_6	1	CP1	NO
PEX_7	1.3	CP1	NO
CAP18_2	1	CP1	NO
CAP18_5	1.2	CP1	NO
CAP18_6	1	CP1	NO
CAP18_8	1	CP1	NO
CAP18_10	1	CP1	NO
PROA_2	1.1	CP1	NO
PROA_3	0.9	CP1	NO
PROA_7	0.8	CP1	NO
PROA_8	0.9	CP1	NO
PROA_9	1.1	CP1	NO
BAC5_3	1.1	CP1	NO
BAC5_5	1.2	CP1	NO
BAC5_7	1	CP1	NO
BAC5_10	1	CP1	NO
PR39_1	1.1	CP1	NO
PR39_2	1.1	CP1	NO
PR39_5	1	CP1	NO
PR39_7	1	CP1	NO
PR39_10	0.8	CP1	NO
PXB_2	1	R8	NO
PXB_5	1.7	R8	NO
PXB_6	1.9	R8	NO
PXB_8	1.9	R8	NO
PXB_10	1.2	R8	NO
HBD3_3	1	R8	NO
HBD3_6	1.2	R8	NO
HBD3_8	1	R8	NO
HBD3_10	1	R8	NO
LL37_1	1.2	R8	NO
LL37_3	1.2	R8	NO
LL37_6	1	R8	NO
LL37_7	1.1	R8	NO
LL37_10	1.2	R8	NO
PEX_1	1.1	R8	NO
PEX_4	1.2	R8	NO
PEX_5	1.1	R8	NO
PEX_6	1	R8	NO
PEX_7	1.2	R8	NO
CAP18_2	1.2	R8	NO
CAP18_5	1.1	R8	NO
CAP18_6	1	R8	NO
CAP18_8	1.1	R8	NO
CAP18_10	1.2	R8	NO
PROA_2	1	R8	NO
PROA_3	1	R8	NO
PROA_7	1	R8	NO
PROA_8	1	R8	NO
PROA_9	1	R8	NO
BAC5_3	1	R8	NO
BAC5_5	1	R8	NO
BAC5_7	1.1	R8	NO
BAC5_10	1.1	R8	NO
PR39_1	1.1	R8	NO
PR39_2	1	R8	NO
PR39_5	1	R8	NO
PR39_7	1	R8	NO
PR39_10	1	R8	NO
PXB_2	0.9	PLEU	NO
PXB_5	1.6	PLEU	NO
PXB_6	4.8	PLEU	NO
PXB_8	2.1	PLEU	NO
PXB_10	6.3	PLEU	NO
HBD3_3	1.3	PLEU	NO
HBD3_6	1.7	PLEU	NO
HBD3_8	1.7	PLEU	NO
HBD3_10	1.3	PLEU	NO
LL37_1	1.4	PLEU	NO
LL37_3	1.2	PLEU	NO
LL37_6	1.4	PLEU	NO
LL37_7	64	PLEU	NO
LL37_10	1.6	PLEU	NO
PEX_1	2.3	PLEU	NO
PEX_4	2.3	PLEU	NO
PEX_5	1.4	PLEU	NO
PEX_6	2.8	PLEU	NO
PEX_7	1.7	PLEU	NO
CAP18_2	2.1	PLEU	NO
CAP18_5	2.5	PLEU	NO
CAP18_6	2.3	PLEU	NO
CAP18_8	1.7	PLEU	NO
CAP18_10	4.3	PLEU	NO
PROA_2	1.6	PLEU	NO
PROA_3	0.9	PLEU	NO
PROA_7	1.1	PLEU	NO
PROA_8	1.2	PLEU	NO
PROA_9	0.9	PLEU	NO
BAC5_3	1	PLEU	NO
BAC5_5	0.8	PLEU	NO
BAC5_7	1	PLEU	NO
BAC5_10	1	PLEU	NO
PR39_1	1.4	PLEU	NO
PR39_2	1.1	PLEU	NO
PR39_5	1	PLEU	NO
PR39_7	0.9	PLEU	NO
PR39_10	0.9	PLEU	NO
PXB_2	1.8	PGLA	NO
PXB_5	1.5	PGLA	NO
PXB_6	8	PGLA	NO
PXB_8	4.5	PGLA	NO
PXB_10	5.5	PGLA	NO
HBD3_3	2.3	PGLA	NO
HBD3_6	3.6	PGLA	NO
HBD3_8	3.3	PGLA	NO
HBD3_10	1.9	PGLA	NO
LL37_1	1.4	PGLA	NO
LL37_3	1.9	PGLA	NO
LL37_6	1.8	PGLA	NO
LL37_7	5.2	PGLA	NO
LL37_10	1.8	PGLA	NO
PEX_1	3.5	PGLA	NO
PEX_4	3.5	PGLA	NO
PEX_5	1.9	PGLA	NO
PEX_6	2.1	PGLA	NO
PEX_7	2.9	PGLA	NO
CAP18_2	2.5	PGLA	NO
CAP18_5	5.2	PGLA	NO
CAP18_6	1.6	PGLA	NO
CAP18_8	3	PGLA	NO
CAP18_10	4.3	PGLA	NO
PROA_2	1.6	PGLA	NO
PROA_3	1.1	PGLA	NO
PROA_7	0.6	PGLA	NO
PROA_8	1.2	PGLA	NO
PROA_9	0.9	PGLA	NO
BAC5_3	1.4	PGLA	NO
BAC5_5	1.1	PGLA	NO
BAC5_7	0.9	PGLA	NO
BAC5_10	1.3	PGLA	NO
PR39_1	1.6	PGLA	NO
PR39_2	1.5	PGLA	NO
PR39_5	0.8	PGLA	NO
PR39_7	1.5	PGLA	NO
PR39_10	0.4	PGLA	NO
PXB_2	1	LL37	NO
PXB_5	0.9	LL37	NO
PXB_6	1	LL37	NO
PXB_8	1	LL37	NO
PXB_10	1	LL37	NO
HBD3_3	1.7	LL37	NO
HBD3_6	1.2	LL37	NO
HBD3_8	1.7	LL37	NO
HBD3_10	1.7	LL37	NO
LL37_1	NA	LL37	NO
LL37_3	NA	LL37	NO
LL37_6	NA	LL37	NO
LL37_7	NA	LL37	NO
LL37_10	NA	LL37	NO
PEX_1	1.1	LL37	NO
PEX_4	16	LL37	NO
PEX_5	0.9	LL37	NO
PEX_6	1	LL37	NO
PEX_7	1	LL37	NO
CAP18_2	6.3	LL37	NO
CAP18_5	3.7	LL37	NO
CAP18_6	1.2	LL37	NO
CAP18_8	6.3	LL37	NO
CAP18_10	8.2	LL37	NO
PROA_2	1	LL37	NO
PROA_3	0.8	LL37	NO
PROA_7	0.9	LL37	NO
PROA_8	1	LL37	NO
PROA_9	0.9	LL37	NO
BAC5_3	1	LL37	NO
BAC5_5	1.2	LL37	NO
BAC5_7	1.1	LL37	NO
BAC5_10	1.1	LL37	NO
PR39_1	1.2	LL37	NO
PR39_2	1.2	LL37	NO
PR39_5	0.9	LL37	NO
PR39_7	1	LL37	NO
PR39_10	0.8	LL37	NO
PXB_2	1.32	PEX	YES
PXB_5	1.84416	PEX	YES
PXB_6	1.6368	PEX	YES
PXB_8	1.84416	PEX	YES
PXB_10	>3.6	PEX	YES
HBD3_3	3.64806	PEX	YES
HBD3_6	2.08916	PEX	YES
HBD3_8	3.57796	PEX	YES
HBD3_10	2.72046	PEX	YES
LL37_1	1.584	PEX	YES
LL37_3	1.32	PEX	YES
LL37_6	1.22	PEX	YES
LL37_7	2.98598	PEX	YES
LL37_10	2.09299	PEX	YES
PEX_1	NA	PEX	YES
PEX_4	NA	PEX	YES
PEX_5	NA	PEX	YES
PEX_6	NA	PEX	YES
PEX_7	NA	PEX	YES
CAP18_2	3.03575	PEX	YES
CAP18_5	>3.6	PEX	YES
CAP18_6	1.96416	PEX	YES
CAP18_8	2.98598	PEX	YES
CAP18_10	2.48832	PEX	YES
PROA_2	1.1	PEX	YES
PROA_3	1.1	PEX	YES
PROA_7	0.915	PEX	YES
PROA_8	1.2	PEX	YES
PROA_9	1	PEX	YES
BAC5_3	1	PEX	YES
BAC5_5	1	PEX	YES
BAC5_7	1.1	PEX	YES
BAC5_10	1.1	PEX	YES
PR39_1	1.464	PEX	YES
PR39_2	1.1	PEX	YES
PR39_5	1.1	PEX	YES
PR39_7	1.1	PEX	YES
PR39_10	1	PEX	YES
PXB_2	2.1	IND	NO
PXB_5	3	IND	NO
PXB_6	3	IND	NO
PXB_8	2.7	IND	NO
PXB_10	1.6	IND	NO
HBD3_3	1.3	IND	NO
HBD3_6	1	IND	NO
HBD3_8	0.8	IND	NO
HBD3_10	1.2	IND	NO
LL37_1	0.8	IND	NO
LL37_3	0.8	IND	NO
LL37_6	0.6	IND	NO
LL37_7	1	IND	NO
LL37_10	0.8	IND	NO
PEX_1	1	IND	NO
PEX_4	1.4	IND	NO
PEX_5	1	IND	NO
PEX_6	1	IND	NO
PEX_7	1.2	IND	NO
CAP18_2	1	IND	NO
CAP18_5	0.6	IND	NO
CAP18_6	0.6	IND	NO
CAP18_8	1	IND	NO
CAP18_10	0.8	IND	NO
PROA_2	1.1	IND	NO
PROA_3	0.8	IND	NO
PROA_7	0.8	IND	NO
PROA_8	1.1	IND	NO
PROA_9	1	IND	NO
BAC5_3	1.2	IND	NO
BAC5_5	0.8	IND	NO
BAC5_7	0.9	IND	NO
BAC5_10	1	IND	NO
PR39_1	1.1	IND	NO
PR39_2	1	IND	NO
PR39_5	1.3	IND	NO
PR39_7	0.9	IND	NO
PR39_10	1.3	IND	YES
PXB_2	1.7568	PROA	YES
PXB_5	0.833333	PROA	YES
PXB_6	1	PROA	YES
PXB_8	1	PROA	YES
PXB_10	1.44	PROA	YES
HBD3_3	1.464	PROA	YES
HBD3_6	0.763889	PROA	YES
HBD3_8	1.22	PROA	YES
HBD3_10	1.584	PROA	YES
LL37_1	0.704352	PROA	YES
LL37_3	0.762222	PROA	YES
LL37_6	0.48	PROA	YES
LL37_7	1	PROA	YES
LL37_10	0.48	PROA	YES
PEX_1	1.2	PROA	YES
PEX_4	1.728	PROA	YES
PEX_5	0.915	PROA	YES
PEX_6	2.0736	PROA	YES
PEX_7	0.847222	PROA	YES
CAP18_2	1.2	PROA	YES
CAP18_5	0.762222	PROA	YES
CAP18_6	0.762222	PROA	YES
CAP18_8	1.22	PROA	YES
CAP18_10	1.44	PROA	YES
PROA_2	NA	PROA	YES
PROA_3	NA	PROA	YES
PROA_7	NA	PROA	YES
PROA_8	NA	PROA	YES
PROA_9	NA	PROA	YES
BAC5_3	1.1	PROA	YES
BAC5_5	1.015	PROA	YES
BAC5_7	1.44	PROA	YES
BAC5_10	1.728	PROA	YES
PR39_1	2.99	PROA	YES
PR39_2	1.2	PROA	YES
PR39_5	1.2	PROA	YES
PR39_7	1.73	PROA	YES
PR39_10	1.44	PROA	YES
PXB_2	1.32	BAC5	YES
PXB_5	1.1	BAC5	YES
PXB_6	1	BAC5	YES
PXB_8	1	BAC5	YES
PXB_10	0.915	BAC5	YES
HBD3_3	1	BAC5	YES
HBD3_6	0.916667	BAC5	YES
HBD3_8	1	BAC5	YES
HBD3_10	1	BAC5	YES
LL37_1	0.915	BAC5	YES
LL37_3	1	BAC5	YES
LL37_6	0.915	BAC5	YES
LL37_7	1	BAC5	YES
LL37_10	0.915	BAC5	YES
PEX_1	1.1	BAC5	YES
PEX_4	1.1	BAC5	YES
PEX_5	1	BAC5	YES
PEX_6	1.1	BAC5	YES
PEX_7	1	BAC5	YES
CAP18_2	1	BAC5	YES
CAP18_5	0.915	BAC5	YES
CAP18_6	0.915	BAC5	YES
CAP18_8	1	BAC5	YES
CAP18_10	0.915	BAC5	YES
PROA_2	1.2	BAC5	YES
PROA_3	1	BAC5	YES
PROA_7	1.1	BAC5	YES
PROA_8	1.1	BAC5	YES
PROA_9	1.1	BAC5	YES
BAC5_3	NA	BAC5	YES
BAC5_5	NA	BAC5	YES
BAC5_7	NA	BAC5	YES
BAC5_10	NA	BAC5	YES
PR39_1	>4.30	BAC5	YES
PR39_2	2.0736	BAC5	YES
PR39_5	4.29982	BAC5	YES
PR39_7	1.9	BAC5	YES
PR39_10	2.98598	BAC5	YES
PXB_2	1.728	PR39	YES
PXB_5	1.44	PR39	YES
PXB_6	1.728	PR39	YES
PXB_8	1.44	PR39	YES
PXB_10	1	PR39	YES
HBD3_3	1	PR39	YES
HBD3_6	0.915	PR39	YES
HBD3_8	1.1	PR39	YES
HBD3_10	1.1	PR39	YES
LL37_1	1.1	PR39	YES
LL37_3	1.1	PR39	YES
LL37_6	1.1	PR39	YES
LL37_7	1.2	PR39	YES
LL37_10	0.915	PR39	YES
PEX_1	1	PR39	YES
PEX_4	1	PR39	YES
PEX_5	0.915	PR39	YES
PEX_6	1	PR39	YES
PEX_7	1	PR39	YES
CAP18_2	1	PR39	YES
CAP18_5	0.915	PR39	YES
CAP18_6	0.83	PR39	YES
CAP18_8	1	PR39	YES
CAP18_10	0.83	PR39	YES
PROA_2	1	PR39	YES
PROA_3	0.915	PR39	YES
PROA_7	1	PR39	YES
PROA_8	1	PR39	YES
PROA_9	1	PR39	YES
BAC5_3	1.32	PR39	YES
BAC5_5	1.464	PR39	YES
BAC5_7	1.584	PR39	YES
BAC5_10	1.57	PR39	YES
PR39_1	NA	PR39	YES
PR39_2	NA	PR39	YES
PR39_5	NA	PR39	YES
PR39_7	NA	PR39	YES
PR39_10	NA	PR39	YES

## Sheet: Figure S1
Supplementary Figure 1	Relative change in the minimum inhibitory concentration (MIC) of the antimicrobial peptides (AMPs) towards 19 overexpression strains.
	MIC was measured by standard broth dilution method with minor modifications and relative change in MIC was calculated based on the MIC values of the control strain (wild-type strain carrying the empty plasmid), see Method.
	AMP	Name of the tested AMP
	Overexpression strain	Name of the tested overexpression strain
	Chemical-genetic score	Calculated chemical-genetic score for each gene (see Methods)
	p-value	Calculated p-value for each chemical-genetic interaction (see Methods)
	Relative MIC	Relative change in MIC (MIC of the overexpression strain / MIC of the control strain (wild-type strain carrying the empty plasmid))
	Agreement	Whether the chemical-genetic score is in agreement with the observed MIC change, 1=Yes, 0=No
AMP	Overexpression strain	Chemical-genetic score	p-value	Relative MIC	Agreement
BAC5	mlaD	-2.10114	0.00213974	0.74	1
	lptB	-2.00191	0.000720208	0.67	1
	mhpA	-2.87585	2.84845e-10	0.79	1
	yiaJ	-2.33692	4.55838e-07	0.7	1
	mlaC	3.59667	0.000104446	1	0
	gadW	5.67335	5.38451e-08	1.3	1
	murA	-1.93026	0.00033864	0.8	1
	yhbJ	-1.63962	0.0129567	0.8	1
	rpoH	-1.19322	0.105064	0.8	0*
IND	mlaD	-5.88524	3.1708e-13	0.78	1
	mzrA	-3.87799	0	0.62	1
	nikB	-4.58293	0	0.76	1
	uhpC	-5.3925	0	0.8	1
	cvpA	-5.1381	0	0.76	1
	ptsN	-3.75304	1.17424e-07	0.76	1
	hyfA	1.80083	4.47166e-05	>1.2	1
	yiaJ	-1.52855	0.0285422	0.8	1
	rpoH	-1.92722	0.00268843	0.64	1
	murA	-1.93012	0.000339422	0.8	1
	ytjB	-2.51663	0.0002145	0.8	1
PROA	mlaD	-5.4671	1.22125e-15	0.72	1
	lptB	-4.10217	0	0.51	1
	mzrA	-3.95257	0	0.36	1
	nikB	-3.79394	7.60522e-11	<0.71	1
	uhpC	-4.57131	0	<0.61	1
	cvpA	-3.87967	9.78106e-14	0.78	1
	gadW	1.04395	0.00266248	0.78	0
	ptsN	1.7397	0.0150427	1.47	1
	ompT	2.5009	4.26755e-05	>2.5	1
	ytjB	-3.88947	0	0.8	1
	yhbJ	-1.77492	0.00109263	0.69	1
AP	mlaD	-5.13967	1.09834e-06	0.6	1
	gadW	4.02668	0.0011121	2.5	1
	lptB	-1.81003	0.0186922	0.64	1
	cvpA	-1.56276	0.0128241	0.64	1
CAP18	mlaD	-7.02057	0	2.42	0
	hyfA	-2.83474	1.77636e-13	0.72	1
	narY	-2.93885	1.28259e-09	0.76	1
	uhpC	-3.29225	1.7651e-06	1.66	0
	mlaC	2.3488	0.00244663	2.1	1
	murA	2.15174	4.24645e-06	>2.25	1
	yhbJ	2.22413	1.9181e-06	>2.25	1
	ytjB	-1.3642	0.00692532	1.72	0
	rpoH	0.0217385	0.970066	>2.25	0*
HBD3	mlaD	-6.50468	1.09925e-09	>1.55	0
	hyfA	-2.40306	0.000147771	0.8	1
	narY	-2.61168	0.00114013	0.8	1
LL37	gadW	-3.62017	0	0.79	1
	hyfA	-1.81956	0.00687633	0.74	1
	mlaD	4.78822	1.25989e-06	2.5	1
	mlaC	7.27229	6.24745e-11	1.43	1
	lptB	4.67637	3.9149e-06	1.2	1
	yijE	3.81791	2.97018e-05	1.2	1
	ytjB	2.98503	0.000314135	1.2	1
PEX	gadW	-4.38914	0	0.7	1
	hyfA	-2.48443	1.21196e-07	0.7	1
	mlaD	2.34868	0.000475074	1.85	1
	mlaC	5.07176	1.46351e-06	1.85	1
	lptB	2.20791	0.00259537	1.3	1
	mzrA	1.28249	0.00203839	1	0
	narY	-1.38676	0.0376555	0.8	1
	rpoH	6.39559	1.26853e-09	1.44	1
	murA	3.44893	3.05165e-08	1.44	1
PGLA	gadW	-4.28204	0	0.63	1
	ptsN	-5.33586	0	0.71	1
	mlaC	2.77823	0.000774491	1.3	1
	lptB	3.85779	3.84418e-05	1.66	1
	mzrA	1.82582	0.000157306	1.2	1
	uhpC	-1.22075	0.00521172	1.25	0
	narY	-1.44792	0.0325742	0.8	1
	nikB	-1.7927	0.000143913	1.25	0
PLEU	mlaD	1.8284	0.0114329	1	0
	nikB	-1.7752	0.00422359	0.8	1
PXB	lptB	-2.96206	1.7727e-05	0.7	1
	mzrA	-2.57176	8.89253e-05	0.66	1
	nikB	-2.1767	3.53156e-05	1	0
	gadW	-1.89888	0.00607269	0.7	1
TPII	gadW	-4.08857	0	1	0
	mlaD	2.83517	0.000214532	1.47	1
	mlaC	5.86851	7.81885e-08	1	0
	nikB	-1.14701	0.00463355	0.8	1
	mzrA	3.16538	4.79166e-05	1.27	1
R8	mlaD	2.5535	0.000390797	1	0
	mzrA	8.103	4.38316e-13	1.3	1
	yhbJ	6.94096	1.28483e-10	1	0
CP1	ptsN	-2.27759	5.03195e-06	0.76	1
	yiaJ	-1.98928	0.0005523	0.8	1
	nikB	-1.2433	0.00255417	0.8	1
PR39	mzrA	-3.99778	0	0.8	1
	mhpA	-3.18875	0	0.78	1
	gadW	5.20218	2.39406e-07	1.32	1
	uhpC	1.21504	0.0302486	1.25	1
	cvpA	-1.99151	0.000173458	0.8	1
	nikB	-1.19185	0.00350504	0.8	1
					* non-significant chemical-genetic interaction

## Sheet: Figure S6
Supplementary Figure 6	Pearson correlation coefficients of fold-change values calculated for resistance-enhancing and sensitivity-enhancing genes between AMP pairs based on the overexpression screen.
AMP1	Name of the first AMP from the AMP pair used for calculating Pearson correlation coefficients
AMP2	Name of the second AMP from the AMP pair used for calculating Pearson correlation coefficients
Correlation_resistance	Pearson correlation coefficients calculated for resistance-enhancing genes between AMPs
Correlation_sensitivity	Pearson correlation coefficients calculated for sensitivity-enhancing genes between AMPs
Cluster_AMP1	Name of the cluster AMP1 belongs to
Cluster_AMP2	Name of the cluster AMP2 belongs to
AMP1	AMP2	Correlation_resistance	Correlation_sensitivity	Cluster_AMP1	Cluster_AMP2
BAC5	AP	0.0970095	0.229342	C4	C3
CAP18	AP	0.0700978	0.377029	C3	C3
CP1	AP	-0.00213047	0.201802	C1	C3
HBD3	AP	-0.0268471	0.337447	C2	C3
IND	AP	0.0815725	0.416181	C3	C3
LL37	AP	-0.00852369	0.300191	C2	C3
PEX	AP	-0.0011932	0.304328	C2	C3
PGLA	AP	-0.038621	0.163227	C2	C3
PLEU	AP	0.0516549	0.181663	C2	C3
PR39	AP	0.0979882	0.298463	C4	C3
PROA	AP	0.078162	0.432658	C3	C3
PXB	AP	0.133245	0.389335	C1	C3
R8	AP	0.000470793	0.210514	C1	C3
TPII	AP	0.0190237	0.267058	C1	C3
CAP18	BAC5	-0.0093781	0.0924498	C3	C4
CP1	BAC5	0.175759	0.497706	C1	C4
HBD3	BAC5	-0.00464003	0.356717	C2	C4
IND	BAC5	0.0300621	0.275459	C3	C4
LL37	BAC5	0.027064	0.354328	C2	C4
PEX	BAC5	0.0299622	0.224351	C2	C4
PGLA	BAC5	0.0397311	0.307724	C2	C4
PLEU	BAC5	0.087646	0.404162	C2	C4
PR39	BAC5	0.394489	0.669109	C4	C4
PROA	BAC5	0.0482501	0.0706668	C3	C4
PXB	BAC5	0.00914922	0.342664	C1	C4
R8	BAC5	0.0882544	0.315244	C1	C4
TPII	BAC5	0.123473	0.414889	C1	C4
CP1	CAP18	0.0269602	0.0837673	C1	C3
HBD3	CAP18	0.0857597	0.513094	C2	C3
IND	CAP18	-0.0181749	0.435281	C3	C3
LL37	CAP18	0.185576	0.474859	C2	C3
PEX	CAP18	0.288648	0.551132	C2	C3
PGLA	CAP18	0.0871168	0.360404	C2	C3
PLEU	CAP18	0.188017	0.266005	C2	C3
PR39	CAP18	0.0234822	0.248215	C4	C3
PROA	CAP18	0.260932	0.555495	C3	C3
PXB	CAP18	0.0807611	0.368288	C1	C3
R8	CAP18	0.133227	0.25907	C1	C3
TPII	CAP18	0.0808516	0.33233	C1	C3
HBD3	CP1	0.0556988	0.330735	C2	C1
IND	CP1	0.220839	0.374188	C3	C1
LL37	CP1	0.168757	0.380032	C2	C1
PEX	CP1	0.0466951	0.201366	C2	C1
PGLA	CP1	0.108423	0.34287	C2	C1
PLEU	CP1	0.161257	0.353858	C2	C1
PR39	CP1	0.193049	0.449315	C4	C1
PROA	CP1	-0.00907719	0.0865793	C3	C1
PXB	CP1	0.154318	0.469955	C1	C1
R8	CP1	0.171231	0.424925	C1	C1
TPII	CP1	0.259894	0.491579	C1	C1
IND	HBD3	0.0328307	0.442251	C3	C2
LL37	HBD3	0.172143	0.598593	C2	C2
PEX	HBD3	0.264072	0.618515	C2	C2
PGLA	HBD3	0.288462	0.567629	C2	C2
PLEU	HBD3	0.0476809	0.444395	C2	C2
PR39	HBD3	0.0569669	0.46526	C4	C2
PROA	HBD3	0.0136885	0.410116	C3	C2
PXB	HBD3	0.154594	0.461245	C1	C2
R8	HBD3	0.168417	0.412224	C1	C2
TPII	HBD3	0.134372	0.503563	C1	C2
LL37	IND	0.038116	0.49237	C2	C3
PEX	IND	0.0127639	0.427498	C2	C3
PGLA	IND	0.0996735	0.390078	C2	C3
PLEU	IND	0.0426948	0.255213	C2	C3
PR39	IND	0.0510631	0.38209	C4	C3
PROA	IND	-0.0108085	0.547329	C3	C3
PXB	IND	0.033221	0.449691	C1	C3
R8	IND	0.179454	0.417406	C1	C3
TPII	IND	0.1939	0.387059	C1	C3
PEX	LL37	0.546561	0.651836	C2	C2
PGLA	LL37	0.444662	0.672923	C2	C2
PLEU	LL37	0.435839	0.490901	C2	C2
PR39	LL37	0.0573264	0.43369	C4	C2
PROA	LL37	0.107539	0.381234	C3	C2
PXB	LL37	0.11225	0.447416	C1	C2
R8	LL37	0.354066	0.547844	C1	C2
TPII	LL37	0.468171	0.602361	C1	C2
PGLA	PEX	0.363886	0.573525	C2	C2
PLEU	PEX	0.403088	0.416833	C2	C2
PR39	PEX	0.0194118	0.344711	C4	C2
PROA	PEX	0.227181	0.486234	C3	C2
PXB	PEX	0.0767283	0.425475	C1	C2
R8	PEX	0.286546	0.347722	C1	C2
TPII	PEX	0.358727	0.445047	C1	C2
PLEU	PGLA	0.26143	0.481092	C2	C2
PR39	PGLA	0.00750186	0.352644	C4	C2
PROA	PGLA	0.00657823	0.25968	C3	C2
PXB	PGLA	0.0849778	0.375249	C1	C2
R8	PGLA	0.34296	0.554005	C1	C2
TPII	PGLA	0.389014	0.595731	C1	C2
PR39	PLEU	0.0897556	0.412181	C4	C2
PROA	PLEU	0.112216	0.207022	C3	C2
PXB	PLEU	0.0830422	0.358204	C1	C2
R8	PLEU	0.351304	0.284998	C1	C2
TPII	PLEU	0.399525	0.402076	C1	C2
PROA	PR39	0.0110073	0.296336	C3	C4
PXB	PR39	0.101461	0.438177	C1	C4
R8	PR39	0.00778816	0.301751	C1	C4
TPII	PR39	0.065682	0.437164	C1	C4
PXB	PROA	0.0162727	0.412787	C1	C3
R8	PROA	0.069431	0.181748	C1	C3
TPII	PROA	0.0429638	0.169579	C1	C3
R8	PXB	0.0842223	0.366119	C1	C1
TPII	PXB	0.04887	0.427727	C1	C1
TPII	R8	0.42831	0.627106	C1	C1

## Sheet: Figure S14e
Supplementary Figure 14e	Membrane surface charge measurement of rpoH, ytjB and murA overexpression strains.
	Charge measurement was done using FITC-labelled poly-L-lysine (FITC-PLL) assay where the fluorescence signal is proportional to the binding of the FITC-PLL molecules (see Methods).
	WT - wild-type E. coli BW25113
Strain	Relative fluorescence unit (RFU)
WT+empty vector_replicate 1	1.01976
WT+empty vector_replicate 2	1.00464
WT+empty vector_replicate 3	1.01341
WT+empty vector_replicate 4	0.950941
WT+empty vector_replicate 5	0.997971
WT+empty vector_replicate 6	1.01328
WT+rpoH overexpression_replicate 1	0.540154
WT+rpoH overexpression_replicate 2	0.508338
WT+rpoH overexpression_replicate 3	0.648086
WT+rpoH overexpression_replicate 4	0.569061
WT+rpoH overexpression_replicate 5	0.555324
WT+rpoH overexpression_replicate 6	0.578816
WT+ytjB overexpression_replicate 1	0.864622
WT+ytjB overexpression_replicate 2	0.860729
WT+ytjB overexpression_replicate 3	0.858313
WT+ytjB overexpression_replicate 4	0.796158
WT+ytjB overexpression_replicate 5	0.867934
WT+ytjB overexpression_replicate 6	0.859476
WT+murA overexpression_replicate 1	0.856836
WT+murA overexpression_replicate 2	0.849497
WT+murA overexpression_replicate 3	0.904761
WT+murA overexpression_replicate 4	0.837952
WT+murA overexpression_replicate 5	0.884088
WT+murA overexpression_replicate 6	0.90758

## Sheet: Figure S14f
Supplementary Figure 14f	Membrane potential measurement of rpoH, ytjB and murA overexpression strains.
	Relative membrane potential was measured by determining relative fluorescence (RFU) using a carbocyanine dye DiOC2(3) assay (see Methods).
	WT - wild-type E. coli BW25113
	Wild-type E. coli BW25113 carrying the empty vector treated with CCCP was used as an experimental control for diminished membrane potential.
Strain	Relative fluorescence unit (RFU)
WT+empty vector_replicate 1	0.90544
WT+empty vector_replicate 2	0.933437
WT+empty vector_replicate 3	1.01098
WT+empty vector_replicate 4	0.984893
WT+empty vector_replicate 5	1.16525
(WT+empty vector)+CCCP_replicate 1	0.444061
(WT+empty vector)+CCCP_replicate 2	0.439696
(WT+empty vector)+CCCP_replicate 3	0.414252
(WT+empty vector)+CCCP_replicate 4	0.419012
(WT+empty vector)+CCCP_replicate 5	0.41434
WT+rpoH overexpression_replicate 1	2.82795
WT+rpoH overexpression_replicate 2	3.04871
WT+rpoH overexpression_replicate 3	3.06083
WT+rpoH overexpression_replicate 4	3.27559
WT+rpoH overexpression_replicate 5	3.29702
WT+ytjB overexpression_replicate 1	1.3435
WT+ytjB overexpression_replicate 2	1.40329
WT+ytjB overexpression_replicate 3	1.37035
WT+ytjB overexpression_replicate 4	1.35172
WT+ytjB overexpression_replicate 5	1.40973
WT+murAoverexpression_replicate 1	2.20149
WT+murAoverexpression_replicate 2	1.83102
WT+murAoverexpression_replicate 3	2.08761
WT+murAoverexpression_replicate 4	2.02975
WT+murAoverexpression_replicate 5	2.1391
